# Supplementary material for: Transcriptome Analysis of Compensatory Growth and Meat Quality Alteration after Varied Restricted Feeding Conditions in Beef Cattle
Source: Int J Mol Sci. 2024 Feb 26;25(5):2704. doi: 10.3390/ijms25052704 (PMC10931649; doi:10.3390/ijms25052704)
Supplement: Supplementary file 1 [file ijms-25-02704-s001.zip]

Archive with 1 entries (1 files):
- ijms-2864127-supplementary.xlsx
