# Supplementary material for: Transcriptome Analysis of Compensatory Growth and Meat Quality Alteration after Varied Restricted Feeding Conditions in Beef Cattle
Source: Int J Mol Sci. 2024 Feb 26;25(5):2704. doi: 10.3390/ijms25052704 (PMC10931649; doi:10.3390/ijms25052704)
Supplement: Supplementary file 1 [file ijms-25-02704-s001.zip › ijms-2864127-supplementary.xlsx]

## Sheet: Sheet1
Table S1. Composition and nutrient levels of the basal diet
Items	Content
Ingredients
Corn silage	24.2
Corn stover	31
Brewers' grains	30.2
Soybean	1.7
Corn flakes	4.3
Concentrate supplement a)	8.6
Total	100
Nutrient levels b)
Air-dry weight (as-fed basis)	50.6
Dry matter (as-fed basis)	47.06
Crude protein	11.84
Ether extract	3.78
Neutral detergent fiber	45.6
Acid detergent fiber	28.92
Ash	8.54
Starch	20.69
Gross energy (MJ/kg)	16.63
Mineral elements and vitamins
Calcium	0.25
Phosphorus	0.32
Magnesium	0.08
Potassium	0.31
Sulfur	0.15
Sodium	0.05
Chlorine	0.07
Vitamin A (IU/kg)	280
Vitamin D (IU/kg)	293
Vitamin E (IU/kg)	70
a) The main raw materials of concentrate supplement are : corn, soybean meal, cottonseed meal, corn DDGS, molasses, wheat bran , stone powder, CaHPO4 , CaCl2 , non-protein nitrogen , feed grade amino acids , a variety of minerals , vitamins , etc.
b) Nutrient levels were all measured values.

## Sheet: Table S2
Table S2. Statistical analysis of transcriptome sequencing
sample	TotalReads(pairs)	Q20(%)	Q30(%)	GC(%)	TotalBases	Uniquely mapped pairs reads (%)	Multiple mapped pairs reads (%)	Total mapped reads (%)
ALF_1	51761962	97.415	92.27	50.675	15528588600	0.9076	0.0353	0.971
ALF_2	36530439	97.8	93.18	50.68	10959131700	0.9021	0.0356	0.9653
ALF_3	39620077	97.705	92.9	51.505	11886023100	0.8999	0.0394	0.9667
ALF_4	55878366	97.315	91.99	50.945	16763509800	0.9036	0.0368	0.9682
ALF_5	45887917	97.69	92.87	50.58	13766375100	0.9071	0.0361	0.9705
ALF_6	44538497	97.875	93.43	50.565	13361549100	0.9003	0.0423	0.9715
ALF_7	44204130	97.535	92.39	50.635	13261239000	0.8893	0.0379	0.9593
ALF_8	47808825	97.69	92.805	50.79	14342647500	0.89	0.039	0.9626
ALF_9	42922061	97.935	93.545	51.045	12876618300	0.8801	0.0419	0.9584
ALF_10	40583742	97.99	93.735	51.535	12175122600	0.8573	0.0412	0.9395
ALF_11	45900437	97.97	93.66	51.525	13770131100	0.8863	0.0423	0.9608
ALF_12	42912869	97.98	93.69	50.58	12873860700	0.8925	0.036	0.9626
ALF_13	42173489	97.835	93.245	50.875	12652046700	0.8871	0.0418	0.9628
ALF_14	44489034	97.825	93.27	51.14	13346710200	0.8881	0.0434	0.9645
ALF_15	40609984	97.93	93.605	51.515	12182995200	0.8891	0.0396	0.9621
ALF_16	36587173	98.015	93.85	51.17	10976151900	0.8851	0.0379	0.9594
RF50_1	39427439	97.795	93.185	51.12	11828231700	0.8979	0.0386	0.9668
RF50_2	37161635	97.945	93.665	50.38	11148490500	0.9004	0.0379	0.9699
RF50_3	63787598	98.625	94.985	50.835	19136279400	0.9022	0.0439	0.9723
RF50_4	33497826	97.775	93.135	51.245	10049347800	0.8972	0.0416	0.967
RF50_5	52824602	97.52	92.54	51.165	15847380600	0.905	0.0378	0.9704
RF50_6	39349176	97.695	92.88	51.22	11804752800	0.9064	0.0419	0.9734
RF50_7	40483335	97.78	93.155	51.505	12145000500	0.8934	0.0424	0.9659
RF50_8	34213520	97.505	92.31	51.08	10264056000	0.9002	0.0405	0.9684
RF50_9	55211161	97.75	93.035	50.93	16563348300	0.8947	0.0433	0.9664
RF50_10	57096010	97.615	92.645	51.505	17128803000	0.8967	0.0471	0.9713
RF50_11	53361685	97.68	92.8	50.98	16008505500	0.9008	0.043	0.9697
RF50_12	42570322	97.885	93.405	51.265	12771096600	0.8822	0.0407	0.9572
RF50_13	34469511	97.78	93.07	49.985	10340853300	0.8866	0.0376	0.9594
RF50_14	46473633	97.5	92.265	51.075	13942089900	0.8903	0.0441	0.9643
RF50_15	40235656	97.885	93.44	50.55	12070696800	0.8948	0.0435	0.9694
RF50_16	42438146	97.77	93.09	50.58	12731443800	0.8901	0.0416	0.9643
RF75_1	52072786	97.62	92.56	50.72	15621835800	0.8929	0.0416	0.9645
RF75_2	37851732	97.77	93.035	50.19	11355519600	0.898	0.0389	0.9671
RF75_3	46903360	97.92	93.49	50.595	14071008000	0.8929	0.0409	0.966
RF75_4	38191228	97.66	92.77	50.405	11457368400	0.8998	0.039	0.968
RF75_5	61902291	97.31	91.965	50.015	18570687300	0.9052	0.0369	0.9702
RF75_6	48959997	97.67	92.795	50.99	14687999100	0.8989	0.0444	0.9705
RF75_7	39129737	97.775	93.14	51.025	11738921100	0.8933	0.0404	0.9637
RF75_8	50717849	97.835	93.28	51.31	15215354700	0.8855	0.0466	0.9641
RF75_9	44385379	97.53	92.585	50.21	13315613700	0.89	0.0387	0.9637
RF75_10	47069310	97.8	93.205	51.18	14120793000	0.8945	0.0456	0.9697
RF75_11	43919149	97.81	93.22	50.945	13175744700	0.8963	0.0427	0.9684
RF75_12	47534204	97.63	92.685	50.955	14260261200	0.8921	0.0439	0.9674
RF75_13	40236367	97.84	93.32	51.06	12070910100	0.8883	0.0429	0.9629
RF75_14	41278768	97.89	93.49	51.045	12383630400	0.8782	0.0397	0.9547
RF75_15	50201840	97.495	92.49	49.7	15060552000	0.897	0.0386	0.9673
RF75_16	41785636	97.885	93.455	50.875	12535690800	0.8944	0.0397	0.9664
RF75_17	42647550	97.805	93.215	50.96	12794265000	0.8892	0.0421	0.9656

## Sheet: Table S3
Table S3. The differentially expressed genes identified in RF75 vs. ALF
EnsemblID	SYMBOL	baseMean	log2FoldChange	lfcSE	stat	pvalue	padj
ENSBTAG00000020417	DAPK3	1898.21	-1.1265	0.11928	-9.44419	3.58175e-21	6.22222e-17
ENSBTAG00000008131	RNF115	1513.21	-1.39515	0.149696	-9.31986	1.16499e-20	1.01191e-16
ENSBTAG00000018365	CYP2E1	15.9307	4.10497	0.454011	9.04158	1.54427e-19	8.94232e-16
ENSBTAG00000005793	PEA15	456.142	-0.900218	0.100281	-8.97694	2.78413e-19	1.20915e-15
ENSBTAG00000005181	SYS1	1592.38	-0.770579	0.0863149	-8.92754	4.35586e-19	1.5134e-15
ENSBTAG00000012082	TNFRSF12A	1235.03	-1.96389	0.22115	-8.88035	6.66519e-19	1.9298e-15
ENSBTAG00000051904	\	51.8217	2.01327	0.227242	8.85958	8.03134e-19	1.99315e-15
ENSBTAG00000016895	NIPA2	1317.48	-0.780651	0.0900511	-8.66897	4.36041e-18	9.46862e-15
ENSBTAG00000001303	HSPB8	42461.9	-0.915959	0.105848	-8.65356	4.99162e-18	9.63494e-15
ENSBTAG00000019409	GNPTAB	1171.73	-1.25893	0.146347	-8.60239	7.80751e-18	1.23302e-14
ENSBTAG00000018267	TRIM54	13209.1	-0.727357	0.0845223	-8.60551	7.5977e-18	1.23302e-14
ENSBTAG00000016282	EIF5	19867.1	-0.861256	0.10031	-8.58593	9.01069e-18	1.30445e-14
ENSBTAG00000003609	\	742.228	-0.654093	0.076708	-8.52705	1.50128e-17	2.00617e-14
ENSBTAG00000006563	KLHL40	13923.3	-1.38731	0.163158	-8.50289	1.84929e-17	2.2947e-14
ENSBTAG00000007148	F2	109.991	2.322	0.274138	8.47019	2.44999e-17	2.83741e-14
ENSBTAG00000013973	SERPIND1	41.2915	3.42496	0.407598	8.40279	4.35991e-17	4.73377e-14
ENSBTAG00000009923	CIPC	7101.18	-0.828568	0.0995132	-8.32621	8.34695e-17	8.05574e-14
ENSBTAG00000008579	RCC2	411.831	-0.669355	0.0808488	-8.2791	1.2411e-16	1.13476e-13
ENSBTAG00000018843	SERPINA1	95.8988	3.48628	0.422939	8.24299	1.67958e-16	1.45888e-13
ENSBTAG00000015358	ALDOB	80.8337	1.84438	0.224216	8.22591	1.93722e-16	1.60254e-13
ENSBTAG00000049163	TSPAN9	494.138	-0.975957	0.118806	-8.21474	2.12624e-16	1.60596e-13
ENSBTAG00000018801	SNX3	6037.67	-0.650328	0.0791157	-8.21996	2.03565e-16	1.60596e-13
ENSBTAG00000010913	SRXN1	116.904	-2.19288	0.267538	-8.19653	2.47435e-16	1.79101e-13
ENSBTAG00000000699	AOPEP	3050.05	-0.780603	0.095622	-8.16342	3.25661e-16	2.09533e-13
ENSBTAG00000031647	LRG1	27.1395	3.07215	0.37597	8.17126	3.05178e-16	2.09533e-13
ENSBTAG00000010991	TTR	92.8546	3.64926	0.449298	8.12213	4.58061e-16	2.74643e-13
ENSBTAG00000016177	FGL1	257.5	1.48469	0.182798	8.12202	4.58475e-16	2.74643e-13
ENSBTAG00000037449	ACSM5	742.412	0.948099	0.116847	8.11404	4.89656e-16	2.83543e-13
ENSBTAG00000014182	CTNNA1	3287.19	-0.719387	0.0889397	-8.08847	6.04167e-16	3.38567e-13
ENSBTAG00000003950	PROC	21.1699	3.12194	0.388559	8.03466	9.38359e-16	4.99607e-13
ENSBTAG00000050904	RAP1A	2982.32	-0.700004	0.087138	-8.03327	9.49058e-16	4.99607e-13
ENSBTAG00000021377	S100A14	2008.19	-1.14739	0.142965	-8.02571	1.00942e-15	5.15753e-13
ENSBTAG00000004362	SERPINC1	75.1815	2.58744	0.322984	8.01105	1.13734e-15	5.6451e-13
ENSBTAG00000009172	BCAT2	160.344	-1.05988	0.132846	-7.97823	1.48443e-15	6.96958e-13
ENSBTAG00000030297	\	46.8464	3.76445	0.472313	7.97024	1.58367e-15	7.05424e-13
ENSBTAG00000001101	IFNLR1	155.633	-1.89346	0.237897	-7.95918	1.73185e-15	7.52142e-13
ENSBTAG00000030882	\	30.4581	2.8868	0.362856	7.95579	1.77999e-15	7.54195e-13
ENSBTAG00000009212	APOA2	76.0307	3.53363	0.445229	7.93665	2.07719e-15	8.59165e-13
ENSBTAG00000016873	OSER1	1902.13	-0.642525	0.0810092	-7.93151	2.16503e-15	8.67324e-13
ENSBTAG00000007846	ITIH3	23.9897	2.96425	0.373816	7.9297	2.19677e-15	8.67324e-13
ENSBTAG00000016532	MAPKAPK3	2800.84	-0.667564	0.0842647	-7.92222	2.33303e-15	9.00654e-13
ENSBTAG00000040413	CES3	30.8775	2.64309	0.334074	7.91168	2.53938e-15	9.59001e-13
ENSBTAG00000000522	AHSG	61.0615	3.30899	0.418596	7.90497	2.67997e-15	9.90564e-13
ENSBTAG00000006253	FLNC	311438	-1.09753	0.139073	-7.89176	2.9796e-15	1.07837e-12
ENSBTAG00000015685	KIF12	197.174	3.38042	0.429329	7.87373	3.44216e-15	1.22035e-12
ENSBTAG00000014470	ALDH1L1	27.2643	2.94457	0.374225	7.86845	3.59076e-15	1.24757e-12
ENSBTAG00000020583	AASDH	508.27	0.681158	0.0868292	7.8448	4.3366e-15	1.47716e-12
ENSBTAG00000012398	APOC3	79.3782	3.59156	0.458557	7.8323	4.79017e-15	1.60029e-12
ENSBTAG00000015895	HGD	18.9066	3.10823	0.397334	7.82271	5.16982e-15	1.66315e-12
ENSBTAG00000021508	LMOD3	14479.2	1.19826	0.153381	7.81231	5.6148e-15	1.77346e-12
ENSBTAG00000034113	GALNT10	532.43	-1.03318	0.132869	-7.77595	7.48832e-15	2.32298e-12
ENSBTAG00000047955	ZNF774	367.566	-1.11338	0.143314	-7.76882	7.92209e-15	2.41443e-12
ENSBTAG00000001247	LECT2	25.6333	3.42526	0.441515	7.75796	8.63076e-15	2.49889e-12
ENSBTAG00000002179	CDIN1	259.358	0.714845	0.0921311	7.759	8.56009e-15	2.49889e-12
ENSBTAG00000023419	SULT2A1	10.4909	3.24446	0.418035	7.76121	8.41208e-15	2.49889e-12
ENSBTAG00000025250	CCL3	22.9646	3.09997	0.400653	7.7373	1.01554e-14	2.89213e-12
ENSBTAG00000011189	TJAP1	766.645	-0.70601	0.0915324	-7.71322	1.22681e-14	3.43745e-12
ENSBTAG00000012897	ITGA7	9757.1	-0.885505	0.115221	-7.68527	1.5267e-14	4.20983e-12
ENSBTAG00000018556	MGC137211	17.9393	2.74429	0.357738	7.67124	1.70345e-14	4.55268e-12
ENSBTAG00000022394	SAA2	133.017	3.24513	0.423011	7.6715	1.7e-14	4.55268e-12
ENSBTAG00000016151	VTN	125.15	3.37957	0.441032	7.66285	1.81846e-14	4.78642e-12
ENSBTAG00000018937	HMOX2	686.992	-0.866982	0.113212	-7.65801	1.88829e-14	4.89604e-12
ENSBTAG00000030683	\	61.3654	3.3784	0.442353	7.63733	2.21765e-14	5.58335e-12
ENSBTAG00000020859	SERPINF2	34.5586	2.68694	0.353273	7.60587	2.82997e-14	7.02317e-12
ENSBTAG00000054260	\	25.3539	2.57533	0.338744	7.6026	2.90244e-14	7.10157e-12
ENSBTAG00000009996	DOT1L	1757	-1.17742	0.155078	-7.59241	3.14009e-14	7.57634e-12
ENSBTAG00000050406	\	41.4764	1.21681	0.161017	7.55704	4.12348e-14	9.55108e-12
ENSBTAG00000017121	ALB	784.713	3.40797	0.45168	7.5451	4.51936e-14	1.03303e-11
ENSBTAG00000018382	\	3209.84	-0.938879	0.124531	-7.5393	4.72484e-14	1.06455e-11
ENSBTAG00000000434	CRYAB	72940	-1.1457	0.151995	-7.5378	4.7798e-14	1.06455e-11
ENSBTAG00000002030	SPP2	62.8137	1.96644	0.261387	7.52311	5.34899e-14	1.17624e-11
ENSBTAG00000020359	PLEKHM1	834.251	-0.685722	0.0912681	-7.51327	5.76663e-14	1.25222e-11
ENSBTAG00000013205	IL1RAP	45.0821	-1.84427	0.245558	-7.51053	5.88872e-14	1.26295e-11
ENSBTAG00000011969	HSPB1	13368.2	-1.1442	0.152469	-7.50446	6.16817e-14	1.30675e-11
ENSBTAG00000005122	KNG1	55.5223	3.34559	0.446874	7.48664	7.06572e-14	1.47886e-11
ENSBTAG00000001126	BMP2K	716.433	-1.04099	0.139241	-7.47616	7.65283e-14	1.56406e-11
ENSBTAG00000008921	NEXN	19971.5	-0.829652	0.111046	-7.47127	7.94239e-14	1.60436e-11
ENSBTAG00000015543	ARHGAP35	8590.2	-0.68166	0.0918796	-7.41906	1.17952e-13	2.35524e-11
ENSBTAG00000001271	PLG	91.294	3.21062	0.436966	7.34753	2.01909e-13	3.94108e-11
ENSBTAG00000013907	CRP	111.338	3.18795	0.43453	7.33657	2.19145e-13	4.13306e-11
ENSBTAG00000012403	ARG1	9.62908	3.04047	0.4145	7.33528	2.21261e-13	4.13306e-11
ENSBTAG00000006160	SUOX	434.352	-0.802029	0.109518	-7.32327	2.42002e-13	4.4724e-11
ENSBTAG00000004041	ANKRD10	4462.08	-0.65397	0.0893364	-7.32031	2.47402e-13	4.50811e-11
ENSBTAG00000015704	TMCO3	5079.63	-1.02273	0.139729	-7.31938	2.49124e-13	4.50811e-11
ENSBTAG00000008540	SLC22A1	8.14612	3.74837	0.514661	7.28318	3.26051e-13	5.66416e-11
ENSBTAG00000048717	\	276.877	-0.973247	0.133795	-7.27416	3.48592e-13	5.937e-11
ENSBTAG00000017404	SEC14L2	66.5448	1.42724	0.196483	7.26394	3.75984e-13	6.24187e-11
ENSBTAG00000006350	SLC22A7	17.1061	3.22812	0.444433	7.26347	3.77272e-13	6.24187e-11
ENSBTAG00000037890	CYP4A11	8.27388	3.55518	0.490535	7.24756	4.24355e-13	6.89275e-11
ENSBTAG00000007073	CPB2	17.2807	2.82087	0.38922	7.2475	4.24547e-13	6.89275e-11
ENSBTAG00000014220	\	15.8517	2.58194	0.357101	7.23027	4.8203e-13	7.75354e-11
ENSBTAG00000001915	APOH	117.204	3.23922	0.449947	7.19912	6.06028e-13	9.65865e-11
ENSBTAG00000019244	P2RX6	270.706	0.918531	0.127637	7.19645	6.17988e-13	9.75972e-11
ENSBTAG00000045969	APON	11.0809	3.49785	0.487107	7.18087	6.92687e-13	1.07441e-10
ENSBTAG00000000085	CYP1A2	44.0564	3.39043	0.472627	7.17358	7.30609e-13	1.1232e-10
ENSBTAG00000013162	HSPA8	50297.3	-0.68512	0.0958265	-7.14959	8.70405e-13	1.30351e-10
ENSBTAG00000031679	HSD17B13	16.855	3.19876	0.448218	7.13661	9.56594e-13	1.42034e-10
ENSBTAG00000007127	\	594.266	-0.641535	0.0899911	-7.12888	1.01192e-12	1.48975e-10
ENSBTAG00000026181	UGT1A6	13.2093	3.45107	0.484472	7.12335	1.05331e-12	1.53766e-10
ENSBTAG00000039321	SAO	38.2246	3.154	0.443916	7.10495	1.20363e-12	1.74245e-10
ENSBTAG00000012794	PAH	18.8903	3.59557	0.506433	7.0998	1.24939e-12	1.78078e-10
ENSBTAG00000001116	P4HA2	875.57	-0.880188	0.123976	-7.09966	1.25061e-12	1.78078e-10
ENSBTAG00000017280	C3	441.769	2.88424	0.406402	7.09701	1.27487e-12	1.80057e-10
ENSBTAG00000001093	KLHL23	2073.39	0.744607	0.104979	7.09292	1.3131e-12	1.8249e-10
ENSBTAG00000011021	CES1	30.9443	3.32731	0.469181	7.09174	1.32439e-12	1.82597e-10
ENSBTAG00000046540	SERPINA3-1	192.678	3.00321	0.423658	7.08875	1.35326e-12	1.83662e-10
ENSBTAG00000039463	SLC22A9	13.9951	3.2593	0.459755	7.0892	1.34889e-12	1.83662e-10
ENSBTAG00000013718	GC	99.0071	3.20308	0.452626	7.07667	1.47665e-12	1.98855e-10
ENSBTAG00000016149	C9	77.8444	3.13921	0.44398	7.0706	1.54266e-12	2.06147e-10
ENSBTAG00000039647	MGC152010	9.79133	3.34895	0.474601	7.05635	1.70938e-12	2.26682e-10
ENSBTAG00000025005	METTL7A	1014.97	0.955658	0.13555	7.0502	1.78657e-12	2.35123e-10
ENSBTAG00000006991	ADH6	31.1263	3.2241	0.457772	7.04303	1.88107e-12	2.43865e-10
ENSBTAG00000026748	GULO	15.7708	2.24073	0.318769	7.02933	2.07525e-12	2.67046e-10
ENSBTAG00000017042	HAMP	10.7794	3.16348	0.450465	7.0227	2.17615e-12	2.77971e-10
ENSBTAG00000044202	\	625.902	-0.735195	0.104729	-7.01999	2.21889e-12	2.7936e-10
ENSBTAG00000003564	HPX	287.454	3.02436	0.430823	7.01997	2.21919e-12	2.7936e-10
ENSBTAG00000005653	ABCB4	13.7795	1.82703	0.26041	7.01599	2.28318e-12	2.8331e-10
ENSBTAG00000011394	FAM214B	247.374	-0.908469	0.129467	-7.01699	2.26696e-12	2.8331e-10
ENSBTAG00000006616	PTPN1	808.131	-0.681059	0.0971888	-7.00759	2.42459e-12	2.98724e-10
ENSBTAG00000015195	NPC1	388.962	-0.761062	0.108846	-6.9921	2.70794e-12	3.26683e-10
ENSBTAG00000012164	CP	77.8874	2.74599	0.393388	6.98038	2.94385e-12	3.47895e-10
ENSBTAG00000022120	FGB	1479.48	2.98536	0.427676	6.98044	2.94265e-12	3.47895e-10
ENSBTAG00000025450	SYNE2	3866.77	0.80665	0.115929	6.95814	3.44791e-12	4.01994e-10
ENSBTAG00000005693	CCDC43	2112	0.60531	0.087199	6.9417	3.874e-12	4.48661e-10
ENSBTAG00000025101	ASGR2	16.1733	3.01406	0.434263	6.94063	3.90355e-12	4.4909e-10
ENSBTAG00000003342	AMD1	1618.66	-0.785991	0.113302	-6.93715	4.00085e-12	4.54267e-10
ENSBTAG00000022571	AKR1C3	24.0693	3.22766	0.465422	6.93493	4.06431e-12	4.58475e-10
ENSBTAG00000019798	PIGR	4.91577	3.19936	0.462204	6.92196	4.45438e-12	4.99235e-10
ENSBTAG00000026666	MGC137014	30.2321	3.25868	0.472682	6.89401	5.42407e-12	6.04019e-10
ENSBTAG00000009735	A1BG	26.5309	3.1511	0.458028	6.87972	5.99695e-12	6.63561e-10
ENSBTAG00000040034	\	9.01045	2.87154	0.417631	6.8758	6.16451e-12	6.72488e-10
ENSBTAG00000009637	SLC12A2	1383.21	1.02133	0.148554	6.87512	6.19377e-12	6.72488e-10
ENSBTAG00000003935	TMBIM1	3467.41	-0.700438	0.101923	-6.87222	6.32112e-12	6.82053e-10
ENSBTAG00000016385	F10	25.3262	2.95353	0.430297	6.86393	6.69913e-12	7.10321e-10
ENSBTAG00000022000	CACNB2	70.1798	0.741074	0.107965	6.86399	6.69611e-12	7.10321e-10
ENSBTAG00000038962	SLC6A11	7.46989	3.59666	0.524005	6.86379	6.70577e-12	7.10321e-10
ENSBTAG00000015942	DNAJA4	7686.26	-1.20401	0.175595	-6.85674	7.04519e-12	7.41752e-10
ENSBTAG00000014177	C6	33.8069	2.30629	0.337023	6.84311	7.74919e-12	8.10957e-10
ENSBTAG00000007273	TF	377.879	3.24046	0.474124	6.83463	8.22181e-12	8.55265e-10
ENSBTAG00000000259	CHIA	14.4864	3.17061	0.464237	6.82971	8.50848e-12	8.79817e-10
ENSBTAG00000000229	\	6.01789	3.70206	0.542233	6.82743	8.64499e-12	8.88644e-10
ENSBTAG00000010184	G6PC1	13.5104	2.23014	0.326852	6.82308	8.91089e-12	9.10588e-10
ENSBTAG00000021887	DPYS	21.6844	2.82903	0.415746	6.8047	1.0126e-11	1.02272e-09
ENSBTAG00000003829	HPN	80.222	1.07197	0.15779	6.79361	1.0936e-11	1.09815e-09
ENSBTAG00000020584	IFT81	203.895	0.983078	0.144876	6.78565	1.15564e-11	1.15378e-09
ENSBTAG00000012976	WLS	2107.6	-0.734931	0.108335	-6.78385	1.17011e-11	1.16155e-09
ENSBTAG00000003775	C8B	16.1336	2.54762	0.375591	6.78295	1.17743e-11	1.16218e-09
ENSBTAG00000019616	APCS	16.5294	3.13195	0.46189	6.78072	1.19578e-11	1.17362e-09
ENSBTAG00000048618	\	14.1371	3.06474	0.453447	6.75875	1.39192e-11	1.33593e-09
ENSBTAG00000001321	IL1B	30.2159	1.64591	0.243666	6.75478	1.4305e-11	1.36542e-09
ENSBTAG00000016142	CYB5R2	507.608	0.941187	0.139457	6.74895	1.48918e-11	1.40598e-09
ENSBTAG00000008384	SLC25A47	9.11053	3.16011	0.468393	6.74671	1.51232e-11	1.41247e-09
ENSBTAG00000006017	NFKB2	2731.38	-0.972845	0.144241	-6.7446	1.53447e-11	1.4255e-09
ENSBTAG00000022395	\	97.3487	2.89635	0.429519	6.74323	1.54904e-11	1.43138e-09
ENSBTAG00000023939	\	58.7541	1.83389	0.271999	6.74225	1.55948e-11	1.43341e-09
ENSBTAG00000003474	RAB15	140.579	-1.51891	0.225467	-6.73672	1.62005e-11	1.48123e-09
ENSBTAG00000001638	FGA	829.933	2.92971	0.435727	6.72373	1.77129e-11	1.60557e-09
ENSBTAG00000020558	APOC2	8.82931	3.27351	0.487586	6.71371	1.89741e-11	1.69906e-09
ENSBTAG00000038361	SERPINA11	11.7016	3.32555	0.495841	6.70689	1.98817e-11	1.7712e-09
ENSBTAG00000000123	HAO2	10.8609	3.09851	0.462167	6.70431	2.02357e-11	1.77543e-09
ENSBTAG00000031134	YWHAH	2658.29	-0.723662	0.107925	-6.70526	2.01045e-11	1.77543e-09
ENSBTAG00000013641	BAG3	8418.78	-0.691364	0.103218	-6.6981	2.1114e-11	1.84318e-09
ENSBTAG00000045822	C15H11orf96	324.328	-1.44457	0.215743	-6.69577	2.14533e-11	1.86343e-09
ENSBTAG00000019423	ACSM2B	16.3473	3.06485	0.458377	6.68631	2.28863e-11	1.97801e-09
ENSBTAG00000052721	\	163.391	-0.950866	0.142365	-6.67905	2.40489e-11	2.06821e-09
ENSBTAG00000006270	HSP90AA1	37503.8	-0.65869	0.0986688	-6.67576	2.45946e-11	2.10472e-09
ENSBTAG00000001257	AGTPBP1	841.973	0.595409	0.0892486	6.67135	2.53458e-11	2.15837e-09
ENSBTAG00000007843	ITIH1	51.5754	2.91762	0.438487	6.65384	2.85552e-11	2.41981e-09
ENSBTAG00000020229	ATP8B3	8.77672	2.9971	0.451082	6.64424	3.04791e-11	2.55789e-09
ENSBTAG00000007084	MAP3K14	1348.02	-1.05227	0.158709	-6.6302	3.35238e-11	2.78649e-09
ENSBTAG00000050189	\	55.8881	1.01768	0.153536	6.62829	3.39591e-11	2.80923e-09
ENSBTAG00000046155	\	68.8085	1.20721	0.182547	6.61316	3.7619e-11	3.08263e-09
ENSBTAG00000015191	ABCC6	21.3076	2.00012	0.302439	6.61329	3.75864e-11	3.08263e-09
ENSBTAG00000015419	ARHGEF37	289.016	0.625035	0.0945721	6.60909	3.86688e-11	3.15378e-09
ENSBTAG00000010215	CREB3L3	4.9117	3.67981	0.557048	6.60591	3.95077e-11	3.18677e-09
ENSBTAG00000051600	\	113.362	0.957477	0.144952	6.60548	3.96236e-11	3.18677e-09
ENSBTAG00000007635	PLCL1	806.572	0.766832	0.116257	6.59603	4.22304e-11	3.38077e-09
ENSBTAG00000053714	\	41.9634	0.944848	0.143452	6.58652	4.50246e-11	3.57154e-09
ENSBTAG00000026501	MGC127055	17.1287	2.11737	0.321539	6.58511	4.54557e-11	3.58935e-09
ENSBTAG00000009876	C4BPA	53.8462	3.0425	0.462131	6.58364	4.5906e-11	3.6085e-09
ENSBTAG00000009145	SLC7A4	759.904	1.05603	0.160443	6.58197	4.6424e-11	3.63279e-09
ENSBTAG00000014075	ITIH2	36.585	2.69779	0.410201	6.57675	4.80851e-11	3.7459e-09
ENSBTAG00000031433	TEX9	107.36	0.652855	0.0992885	6.57533	4.85457e-11	3.76206e-09
ENSBTAG00000000070	F13B	7.94008	3.14377	0.478727	6.56692	5.13656e-11	3.93094e-09
ENSBTAG00000003572	F11	9.44104	2.89828	0.441543	6.56398	5.23917e-11	3.99188e-09
ENSBTAG00000016676	PTER	584.65	0.723905	0.110315	6.56215	5.30373e-11	4.02343e-09
ENSBTAG00000011350	\	597.156	-0.589711	0.0899489	-6.55607	5.5246e-11	4.17275e-09
ENSBTAG00000002323	USP28	11623	-0.648311	0.0989652	-6.5509	5.71919e-11	4.28249e-09
ENSBTAG00000000928	SPECC1	1043.78	-0.61608	0.0940878	-6.54793	5.83409e-11	4.34978e-09
ENSBTAG00000004674	HAAO	11.4743	2.52283	0.385494	6.54441	5.97323e-11	4.43449e-09
ENSBTAG00000011585	MST1	88.7792	1.2223	0.186999	6.53638	6.30252e-11	4.65903e-09
ENSBTAG00000011869	CSRP3	57954	-1.20934	0.185582	-6.51645	7.19913e-11	5.29929e-09
ENSBTAG00000018838	IQCA1L	401.539	1.37542	0.211152	6.51388	7.32321e-11	5.31823e-09
ENSBTAG00000051855	\	136.049	0.708212	0.108742	6.51277	7.3775e-11	5.31823e-09
ENSBTAG00000006745	FGG	752.103	2.88166	0.442366	6.5142	7.30759e-11	5.31823e-09
ENSBTAG00000020729	DHRS7	70.0501	0.782465	0.120332	6.50253	7.89809e-11	5.66965e-09
ENSBTAG00000034501	CFI	62.3392	1.877	0.289203	6.49026	8.56885e-11	6.10074e-09
ENSBTAG00000015702	PITX3	649.998	-1.3042	0.201047	-6.48701	8.75559e-11	6.20825e-09
ENSBTAG00000010389	STBD1	3100	0.92393	0.142714	6.47398	9.54541e-11	6.71348e-09
ENSBTAG00000020512	\	5.34352	3.67319	0.568264	6.46388	1.02049e-10	7.14837e-09
ENSBTAG00000002898	UNC45B	8656.37	0.739152	0.114374	6.46256	1.02943e-10	7.18205e-09
ENSBTAG00000019090	PLEKHH3	811.736	0.842318	0.13043	6.45802	1.06084e-10	7.37157e-09
ENSBTAG00000012071	ASGR1	19.651	2.72142	0.421923	6.45004	1.11822e-10	7.73933e-09
ENSBTAG00000011720	HSD17B6	28.1833	3.25195	0.505219	6.43671	1.22088e-10	8.36951e-09
ENSBTAG00000007049	MBL2	13.5987	3.04752	0.473485	6.43636	1.22372e-10	8.36951e-09
ENSBTAG00000047317	CGN1	17.7736	3.4845	0.541441	6.43561	1.22977e-10	8.37789e-09
ENSBTAG00000001488	\	5.94179	3.31261	0.514854	6.43408	1.24225e-10	8.42981e-09
ENSBTAG00000019557	NR1I2	4.57336	3.58425	0.557677	6.4271	1.30062e-10	8.79156e-09
ENSBTAG00000053645	CYP3A5	31.0207	2.89955	0.452755	6.40424	1.51118e-10	1.0097e-08
ENSBTAG00000007352	KCNC4	574.177	-1.17658	0.183852	-6.39961	1.55771e-10	1.03681e-08
ENSBTAG00000011586	HABP4	1553.56	-0.983371	0.154103	-6.38124	1.75663e-10	1.16031e-08
ENSBTAG00000013819	URAD	4.07822	3.76995	0.590857	6.38048	1.76538e-10	1.16168e-08
ENSBTAG00000039643	\	9.50022	3.17937	0.49849	6.37801	1.79402e-10	1.17606e-08
ENSBTAG00000007946	PIPOX	6.5108	2.48225	0.389306	6.37608	1.81674e-10	1.18648e-08
ENSBTAG00000048094	SERPINA3-7	122.144	2.87651	0.451555	6.37023	1.88746e-10	1.22805e-08
ENSBTAG00000038323	GLYAT	25.3296	3.23155	0.507796	6.36387	1.96733e-10	1.2705e-08
ENSBTAG00000017722	F5	24.9474	2.5156	0.395697	6.35738	2.05223e-10	1.31555e-08
ENSBTAG00000049549	\	72.6893	0.731073	0.115108	6.35122	2.1362e-10	1.35767e-08
ENSBTAG00000039337	\	8.61607	2.79547	0.440686	6.34344	2.24683e-10	1.41577e-08
ENSBTAG00000020404	FTCD	25.2339	3.27909	0.518089	6.3292	2.46439e-10	1.53446e-08
ENSBTAG00000021980	RASSF8	902.517	-0.890971	0.14077	-6.32926	2.46341e-10	1.53446e-08
ENSBTAG00000020661	ABCA1	649.588	1.26543	0.200033	6.32611	2.51424e-10	1.55991e-08
ENSBTAG00000020652	TSSK3	26.3392	-1.40455	0.222099	-6.324	2.54877e-10	1.5757e-08
ENSBTAG00000018054	FABP1	23.9862	3.4505	0.545672	6.3234	2.5587e-10	1.57623e-08
ENSBTAG00000014215	CCDC86	520.396	-0.6827	0.108009	-6.32076	2.60276e-10	1.59771e-08
ENSBTAG00000017294	ORM1	92.2541	2.75307	0.436054	6.3136	2.72615e-10	1.66171e-08
ENSBTAG00000006354	HP	689.508	2.79222	0.442234	6.31391	2.72079e-10	1.66171e-08
ENSBTAG00000026236	AZGP1	16.0578	2.53072	0.401266	6.30686	2.8476e-10	1.72967e-08
ENSBTAG00000006291	CYLD	1617.87	-0.794882	0.126199	-6.29864	3.00263e-10	1.81117e-08
ENSBTAG00000020556	APOC4	4.81591	3.3993	0.540131	6.29348	3.10417e-10	1.86594e-08
ENSBTAG00000047815	\	17.1576	3.76493	0.59849	6.29071	3.16019e-10	1.89306e-08
ENSBTAG00000021408	FMO1	26.3232	3.35196	0.533736	6.28019	3.3817e-10	2.01188e-08
ENSBTAG00000008192	PLPPR2	151.426	1.00409	0.159938	6.278	3.4295e-10	2.03336e-08
ENSBTAG00000018045	SLC12A4	1331.86	-0.688019	0.109686	-6.27261	3.55041e-10	2.09788e-08
ENSBTAG00000032292	CCDC159	68.6568	1.13273	0.181013	6.25776	3.90541e-10	2.27667e-08
ENSBTAG00000022329	SLCO1B3	21.0918	3.3333	0.533002	6.25382	4.00528e-10	2.32708e-08
ENSBTAG00000009177	PLEKHA4	272.256	-1.42698	0.228434	-6.24681	4.18913e-10	2.41773e-08
ENSBTAG00000034189	ADH1C	50.1492	3.01969	0.484063	6.23822	4.42573e-10	2.53742e-08
ENSBTAG00000009615	ANXA2	1624.6	-0.814774	0.130711	-6.23341	4.56396e-10	2.60806e-08
ENSBTAG00000015821	AMPD3	989.848	-1.26067	0.202264	-6.23279	4.58201e-10	2.60979e-08
ENSBTAG00000003774	C8A	35.6684	2.90661	0.466815	6.22647	4.77063e-10	2.69878e-08
ENSBTAG00000000983	ABCC8	256.015	0.894175	0.143619	6.226	4.78486e-10	2.69878e-08
ENSBTAG00000017242	FADS6	11.536	2.02743	0.325702	6.2248	4.82162e-10	2.71072e-08
ENSBTAG00000008866	GANC	688.496	0.782549	0.125794	6.2209	4.94326e-10	2.75862e-08
ENSBTAG00000008661	C15H11orf52	183.199	-1.14618	0.184252	-6.22072	4.94876e-10	2.75862e-08
ENSBTAG00000021386	ANGPTL3	4.52462	3.84701	0.619427	6.21059	5.2786e-10	2.92971e-08
ENSBTAG00000001325	UPB1	6.86318	2.62395	0.422683	6.20784	5.3719e-10	2.96312e-08
ENSBTAG00000005963	MAT1A	13.8666	2.88792	0.465207	6.20781	5.37292e-10	2.96312e-08
ENSBTAG00000053952	\	558.45	-1.08575	0.175682	-6.18017	6.40308e-10	3.48697e-08
ENSBTAG00000047833	AFM	10.3826	3.15187	0.51044	6.1748	6.62462e-10	3.59634e-08
ENSBTAG00000016140	PPFIBP2	615.754	0.80633	0.131012	6.15464	7.52495e-10	4.04716e-08
ENSBTAG00000050535	ZNF385D	368.683	-0.888079	0.144557	-6.14346	8.07425e-10	4.30303e-08
ENSBTAG00000051340	\	375.017	-1.30775	0.213033	-6.13871	8.31948e-10	4.41976e-08
ENSBTAG00000019052	ANK3	4382.57	0.923824	0.150649	6.13229	8.66225e-10	4.57388e-08
ENSBTAG00000034139	ADH4	23.4794	3.08254	0.503154	6.12642	8.98772e-10	4.71706e-08
ENSBTAG00000011062	TDO2	7.23886	2.92662	0.478533	6.11581	9.60664e-10	5.01161e-08
ENSBTAG00000003898	HMGCS2	20.1066	3.35965	0.549565	6.11329	9.75956e-10	5.06099e-08
ENSBTAG00000002255	BHMT	36.6928	2.88584	0.472248	6.11086	9.90976e-10	5.12358e-08
ENSBTAG00000013452	AQP9	7.80805	2.83655	0.465134	6.09836	1.07165e-09	5.50792e-08
ENSBTAG00000021576	LMOD1	1044.5	0.769575	0.126188	6.09863	1.06985e-09	5.50792e-08
ENSBTAG00000017405	RORC	159.413	1.26404	0.20739	6.09499	1.09441e-09	5.58204e-08
ENSBTAG00000017354	MPP7	324.2	0.750417	0.123146	6.09373	1.1031e-09	5.60324e-08
ENSBTAG00000011079	C18H19orf48	95.9276	-0.738254	0.121226	-6.08988	1.12995e-09	5.72287e-08
ENSBTAG00000008509	SLC38A3	62.0129	0.898702	0.147691	6.08502	1.16474e-09	5.88194e-08
ENSBTAG00000011994	NDEL1	1233.64	-0.650038	0.106993	-6.07553	1.2358e-09	6.22272e-08
ENSBTAG00000016662	CPS1	59.0368	2.74647	0.452546	6.06894	1.28755e-09	6.4459e-08
ENSBTAG00000040427	ARHGAP19	278.465	0.738462	0.121708	6.06747	1.29939e-09	6.48648e-08
ENSBTAG00000020184	AQP8	8.6824	3.10637	0.513319	6.05154	1.43466e-09	7.10053e-08
ENSBTAG00000032656	CPN2	14.1426	2.28173	0.377378	6.04627	1.48241e-09	7.31605e-08
ENSBTAG00000046509	TENT5C	137.064	-0.864926	0.143081	-6.045	1.49414e-09	7.35301e-08
ENSBTAG00000012861	\	153.12	0.7334	0.121545	6.03398	1.59974e-09	7.80636e-08
ENSBTAG00000007975	ALDH8A1	11.4996	1.94594	0.322523	6.03349	1.6046e-09	7.80818e-08
ENSBTAG00000005760	TBC1D4	4747.53	0.601182	0.0996848	6.03083	1.63121e-09	7.91545e-08
ENSBTAG00000000240	AKAP7	156.695	0.822444	0.136586	6.02143	1.72886e-09	8.36593e-08
ENSBTAG00000052023	\	4.69266	3.80519	0.632172	6.01924	1.75242e-09	8.45639e-08
ENSBTAG00000011738	TFR2	6.0901	2.34169	0.389662	6.00954	1.86052e-09	8.90382e-08
ENSBTAG00000001265	HRG	4.90359	3.55557	0.591819	6.00788	1.8797e-09	8.97094e-08
ENSBTAG00000004384	APOF	13.7549	3.40122	0.568321	5.98469	2.16805e-09	1.03187e-07
ENSBTAG00000052582	\	27.3784	1.61161	0.269663	5.97638	2.2815e-09	1.07995e-07
ENSBTAG00000015047	\	7.62004	3.25042	0.544874	5.96547	2.43936e-09	1.15154e-07
ENSBTAG00000043961	MPDZ	1547.65	0.83916	0.140799	5.95997	2.52279e-09	1.18441e-07
ENSBTAG00000034106	CYP8B1	5.24706	2.4196	0.406004	5.95954	2.52946e-09	1.18441e-07
ENSBTAG00000014328	MGC138914	325.187	1.28379	0.215578	5.95511	2.59893e-09	1.21367e-07
ENSBTAG00000011896	GRIP2	472.601	0.915638	0.154293	5.9344	2.94922e-09	1.36624e-07
ENSBTAG00000034193	BCO2	98.2177	0.629158	0.106101	5.92983	3.03255e-09	1.4011e-07
ENSBTAG00000047801	CRELD2	91.1231	-0.697272	0.117604	-5.92899	3.04807e-09	1.40454e-07
ENSBTAG00000010763	DUSP16	296.763	-0.784904	0.13262	-5.91846	3.24976e-09	1.48957e-07
ENSBTAG00000011325	KHK	130.34	0.704049	0.118982	5.91728	3.273e-09	1.49235e-07
ENSBTAG00000019440	PROZ	7.12049	2.4245	0.409715	5.91753	3.26821e-09	1.49235e-07
ENSBTAG00000002214	TAT	12.6942	2.84704	0.481373	5.91442	3.33041e-09	1.51455e-07
ENSBTAG00000046152	MGAM	5.34856	2.69513	0.456113	5.90891	3.44388e-09	1.54993e-07
ENSBTAG00000054846	\	15.9239	3.06715	0.519266	5.9067	3.49021e-09	1.56672e-07
ENSBTAG00000000731	WFIKKN2	614.205	0.8057	0.136457	5.90442	3.53889e-09	1.58447e-07
ENSBTAG00000047040	SERPINA3-3	68.007	2.74074	0.464602	5.89912	3.65448e-09	1.62784e-07
ENSBTAG00000044022	KIAA1671	751.978	-0.930636	0.157935	-5.89253	3.80324e-09	1.68117e-07
ENSBTAG00000001936	PCK1	122.537	1.74787	0.297526	5.8747	4.23618e-09	1.86306e-07
ENSBTAG00000015557	\	21.4589	3.01909	0.514502	5.86799	4.41118e-09	1.92058e-07
ENSBTAG00000012338	FAH	103.008	0.958933	0.163401	5.86861	4.39477e-09	1.92058e-07
ENSBTAG00000019099	SLC25A37	1468.49	-0.601882	0.102671	-5.86225	4.56632e-09	1.9831e-07
ENSBTAG00000005479	LIPC	5.6305	2.41414	0.411994	5.85965	4.63846e-09	2.00446e-07
ENSBTAG00000012863	\	99.9815	0.760245	0.129989	5.84854	4.95904e-09	2.13768e-07
ENSBTAG00000006255	MDM4	132.195	-0.910462	0.155747	-5.84579	5.04178e-09	2.15729e-07
ENSBTAG00000019764	APOA5	16.5909	3.28204	0.561957	5.84037	5.20856e-09	2.21166e-07
ENSBTAG00000054218	IGFBP5	3021.39	1.7219	0.295832	5.82054	5.86561e-09	2.45536e-07
ENSBTAG00000011548	AMPD1	10425.3	0.777788	0.133628	5.82057	5.86477e-09	2.45536e-07
ENSBTAG00000000271	MNS1	195.308	0.737186	0.126777	5.81483	6.06956e-09	2.53462e-07
ENSBTAG00000012210	C5	54.8836	2.84078	0.489081	5.8084	6.30716e-09	2.61499e-07
ENSBTAG00000054931	CACNG4	345.623	0.893855	0.154017	5.80363	6.48947e-09	2.68417e-07
ENSBTAG00000054716	\	122.293	1.05438	0.181865	5.79758	6.72807e-09	2.76312e-07
ENSBTAG00000004303	SLC27A2	4.22845	2.96848	0.512237	5.79513	6.82685e-09	2.79242e-07
ENSBTAG00000020214	LRRC8B	50.5629	-1.62269	0.280451	-5.786	7.20805e-09	2.93939e-07
ENSBTAG00000026917	\	17.0179	3.74066	0.647974	5.77285	7.79402e-09	3.1635e-07
ENSBTAG00000003797	SLC17A3	4.93702	3.00444	0.520442	5.77286	7.79394e-09	3.1635e-07
ENSBTAG00000001392	RDH16	17.8641	3.10891	0.538601	5.77218	7.82505e-09	3.16869e-07
ENSBTAG00000014001	MAP1A	2005.51	-1.09839	0.190326	-5.77109	7.87603e-09	3.17453e-07
ENSBTAG00000053068	\	7.82719	3.15769	0.547369	5.76885	7.98125e-09	3.2095e-07
ENSBTAG00000020597	FMO3	27.1157	2.70287	0.469538	5.75646	8.58971e-09	3.4462e-07
ENSBTAG00000005797	AGXT	3.51177	3.69112	0.641511	5.75379	8.72658e-09	3.49304e-07
ENSBTAG00000049666	CYP3A5	6.95609	2.84406	0.494742	5.74858	8.99949e-09	3.594e-07
ENSBTAG00000017537	PTGIS	353.275	-0.878423	0.15282	-5.74811	9.02488e-09	3.59588e-07
ENSBTAG00000017194	ASPG	2.36997	3.97874	0.692443	5.74595	9.14083e-09	3.63374e-07
ENSBTAG00000054761	MBL1	6.96158	3.38266	0.590413	5.72931	1.00839e-08	3.99039e-07
ENSBTAG00000016716	RRS1	306.224	-0.63053	0.110278	-5.71764	1.08014e-08	4.25492e-07
ENSBTAG00000032152	TMPRSS6	5.214	2.73121	0.478151	5.71203	1.11636e-08	4.37773e-07
ENSBTAG00000032899	\	115.215	0.857319	0.150245	5.70615	1.15563e-08	4.51137e-07
ENSBTAG00000002527	ZSWIM4	221.021	-1.08216	0.189693	-5.7048	1.16477e-08	4.53652e-07
ENSBTAG00000021013	TUBB4A	6.22722	2.13108	0.373583	5.70444	1.16729e-08	4.53652e-07
ENSBTAG00000020000	RAP1GAP2	127.048	-1.02906	0.180693	-5.69505	1.23334e-08	4.77183e-07
ENSBTAG00000010135	PEDS1	1285.43	-0.598113	0.105118	-5.68993	1.27088e-08	4.8953e-07
ENSBTAG00000006307	HSD17B11	80.781	0.859986	0.151235	5.6864	1.29744e-08	4.96456e-07
ENSBTAG00000005718	PLIN2	1808.67	-1.45046	0.255615	-5.67437	1.39203e-08	5.24431e-07
ENSBTAG00000002963	SAA4	6.03025	3.06587	0.540332	5.67404	1.3947e-08	5.24431e-07
ENSBTAG00000000736	LRP8	59.8007	-1.06633	0.187961	-5.67313	1.40212e-08	5.26082e-07
ENSBTAG00000019283	FAM186B	46.893	0.72401	0.127646	5.67202	1.41122e-08	5.28354e-07
ENSBTAG00000032617	FBXO44	77.9703	0.70102	0.123628	5.67039	1.42474e-08	5.32272e-07
ENSBTAG00000008341	ARSB	165.386	-0.832836	0.147091	-5.66207	1.49561e-08	5.55164e-07
ENSBTAG00000024115	FOXO6	262.065	0.862458	0.152578	5.65257	1.58064e-08	5.84231e-07
ENSBTAG00000006599	INHBE	4.20793	3.07876	0.54471	5.65212	1.58484e-08	5.84539e-07
ENSBTAG00000001881	SLC10A1	20.1241	1.81897	0.322407	5.64184	1.68239e-08	6.15565e-07
ENSBTAG00000032531	MUSTN1	9942.15	-1.0194	0.180666	-5.64247	1.67629e-08	6.15565e-07
ENSBTAG00000001979	\	70.1633	0.837694	0.148512	5.64057	1.69484e-08	6.18547e-07
ENSBTAG00000017335	HGFAC	16.3135	1.28104	0.227128	5.6402	1.69854e-08	6.18596e-07
ENSBTAG00000054628	PMEPA1	475.756	-0.737865	0.130841	-5.6394	1.70646e-08	6.20182e-07
ENSBTAG00000013801	PBX1	193.718	0.699056	0.123971	5.63889	1.71149e-08	6.2071e-07
ENSBTAG00000047655	\	4.61299	3.23849	0.575436	5.62789	1.82422e-08	6.57478e-07
ENSBTAG00000038794	TMEM245	532.771	0.634998	0.112853	5.62677	1.83619e-08	6.60422e-07
ENSBTAG00000039722	\	17.8289	1.84643	0.328174	5.62636	1.84054e-08	6.60618e-07
ENSBTAG00000023411	INHCA	6.50651	3.02577	0.537837	5.6258	1.84647e-08	6.61379e-07
ENSBTAG00000018975	KCNT1	692.474	0.719349	0.127939	5.62258	1.88128e-08	6.7246e-07
ENSBTAG00000013414	BLVRA	334.022	0.610058	0.108621	5.6164	1.94979e-08	6.9552e-07
ENSBTAG00000038461	\	16.6223	2.01896	0.35955	5.61522	1.96311e-08	6.98834e-07
ENSBTAG00000019625	EHHADH	332.068	0.920632	0.164181	5.60743	2.05355e-08	7.28047e-07
ENSBTAG00000001294	PPP1R15A	1479.62	-1.44634	0.258015	-5.60563	2.07498e-08	7.34145e-07
ENSBTAG00000019302	BCL2	238.629	-0.74517	0.132954	-5.60473	2.0858e-08	7.36476e-07
ENSBTAG00000030246	ENTPD8	5.30344	2.28836	0.4092	5.59227	2.2412e-08	7.84155e-07
ENSBTAG00000012940	TMEM25	73.6642	0.706194	0.126288	5.59192	2.24567e-08	7.84155e-07
ENSBTAG00000011905	RRAS2	693.772	-0.760107	0.135934	-5.59175	2.24792e-08	7.84155e-07
ENSBTAG00000025441	HSPA1A	44631.8	-1.0276	0.183768	-5.59182	2.24706e-08	7.84155e-07
ENSBTAG00000037756	TET1	55.2946	1.29025	0.230697	5.59285	2.23371e-08	7.84155e-07
ENSBTAG00000018214	SHISA2	2947.22	0.852748	0.153115	5.56932	2.5573e-08	8.77971e-07
ENSBTAG00000015235	HMCN1	65.1051	-1.38514	0.249375	-5.55444	2.78498e-08	9.46783e-07
ENSBTAG00000031135	CTXN3	259.906	1.15965	0.208852	5.55249	2.81634e-08	9.55575e-07
ENSBTAG00000009126	YBX2	153.496	-1.09512	0.197409	-5.54745	2.89874e-08	9.77805e-07
ENSBTAG00000022246	C29H11orf86	3.54386	3.50594	0.632267	5.54502	2.93913e-08	9.89507e-07
ENSBTAG00000010402	MYH9	5988.16	-1.23577	0.223068	-5.5399	3.02653e-08	1.01696e-06
ENSBTAG00000012407	FOXA2	1.43424	3.85625	0.696268	5.53845	3.05158e-08	1.0234e-06
ENSBTAG00000013333	GYS2	15.6054	3.07152	0.555244	5.53184	3.16892e-08	1.05866e-06
ENSBTAG00000006762	SH3RF2	396.548	0.993565	0.179816	5.52544	3.28656e-08	1.08751e-06
ENSBTAG00000005586	GATM	175.265	1.52421	0.275832	5.52587	3.27865e-08	1.08751e-06
ENSBTAG00000016202	TREH	4.17394	3.25195	0.588533	5.52551	3.28523e-08	1.08751e-06
ENSBTAG00000001741	DLGAP4	5029.87	-0.626746	0.113564	-5.51886	3.41201e-08	1.12473e-06
ENSBTAG00000021407	CASP16	318.436	0.818448	0.148364	5.51649	3.45846e-08	1.13574e-06
ENSBTAG00000013664	FILIP1L	3337.8	0.710972	0.129046	5.50945	3.59966e-08	1.17765e-06
ENSBTAG00000024984	FSBP	25.3922	0.949345	0.172801	5.49387	3.93209e-08	1.27203e-06
ENSBTAG00000011917	GPAM	1904.97	0.780852	0.14219	5.49161	3.98288e-08	1.28607e-06
ENSBTAG00000002126	PFKFB2	791.771	0.770456	0.140329	5.49034	4.01165e-08	1.29296e-06
ENSBTAG00000012896	METTL7B	175.809	-1.52298	0.277806	-5.48218	4.20114e-08	1.34903e-06
ENSBTAG00000012720	ANKRD2	10912.2	-1.00176	0.182841	-5.47889	4.28013e-08	1.36933e-06
ENSBTAG00000048464	\	2.28391	3.53536	0.646607	5.46755	4.56303e-08	1.44916e-06
ENSBTAG00000005617	SLC41A3	123.703	0.798176	0.146613	5.44411	5.20663e-08	1.62387e-06
ENSBTAG00000007041	SERPINA3-8	9.89662	2.70132	0.49701	5.43514	5.47549e-08	1.69714e-06
ENSBTAG00000003490	ELMO1	175.627	-0.839831	0.154601	-5.43224	5.56515e-08	1.72024e-06
ENSBTAG00000015086	HSD11B1	22.5432	1.49381	0.275046	5.43114	5.59962e-08	1.72783e-06
ENSBTAG00000005857	SLC6A1	556.65	1.15591	0.213218	5.42128	5.91742e-08	1.81942e-06
ENSBTAG00000013869	SH3BP4	662.472	-0.833404	0.153786	-5.41924	5.98544e-08	1.83709e-06
ENSBTAG00000014764	CD9	508.567	-0.667103	0.123127	-5.41803	6.02603e-08	1.84628e-06
ENSBTAG00000027425	CCDC190	17.6019	1.34818	0.248921	5.41609	6.09162e-08	1.85982e-06
ENSBTAG00000051364	\	1318.26	-0.82944	0.153611	-5.39962	6.6782e-08	2.02467e-06
ENSBTAG00000009501	KLKB1	3.40122	2.72634	0.505474	5.39363	6.90496e-08	2.08291e-06
ENSBTAG00000048013	\	7.79682	3.45101	0.639981	5.39235	6.95402e-08	2.09368e-06
ENSBTAG00000011970	FNIP2	392.764	-0.586182	0.108716	-5.39187	6.97272e-08	2.09568e-06
ENSBTAG00000049253	SEC14L6	1.58607	4.17403	0.774365	5.39026	7.0356e-08	2.11092e-06
ENSBTAG00000054756	CL43	4.14253	3.12535	0.580237	5.38634	7.19054e-08	2.14629e-06
ENSBTAG00000014979	MFSD12	115.23	-0.641161	0.119118	-5.38255	7.3439e-08	2.18456e-06
ENSBTAG00000021180	TBATA	2.49885	3.49403	0.649576	5.37895	7.49221e-08	2.21729e-06
ENSBTAG00000017471	KBTBD13	50.4816	1.1862	0.220694	5.37487	7.66381e-08	2.26037e-06
ENSBTAG00000001110	SLC16A5	561.504	-0.603755	0.112325	-5.37508	7.65471e-08	2.26037e-06
ENSBTAG00000004003	\	5.99388	2.13107	0.397093	5.36666	8.02063e-08	2.3576e-06
ENSBTAG00000055156	RASGEF1C	12.9661	-1.47241	0.274867	-5.35681	8.47019e-08	2.48554e-06
ENSBTAG00000010798	SLC23A1	7.31387	1.78249	0.332919	5.35413	8.59714e-08	2.51008e-06
ENSBTAG00000040167	\	28.5112	1.32757	0.247943	5.35433	8.58741e-08	2.51008e-06
ENSBTAG00000018318	DNAJB5	3249.27	-0.766718	0.143298	-5.35051	8.77046e-08	2.54715e-06
ENSBTAG00000019002	SLC2A12	134.082	0.838957	0.156791	5.35081	8.75605e-08	2.54715e-06
ENSBTAG00000055045	HSPB7	19217.3	-0.82474	0.154214	-5.34804	8.89116e-08	2.57429e-06
ENSBTAG00000016782	SLC39A10	643.17	-0.61999	0.115944	-5.3473	8.9276e-08	2.57625e-06
ENSBTAG00000002917	PRKAG2	1005.4	-0.970941	0.181616	-5.34612	8.98576e-08	2.58445e-06
ENSBTAG00000014051	ANGPT1	107.834	1.00965	0.189598	5.32522	1.0083e-07	2.89045e-06
ENSBTAG00000025571	MRPS18A	1134.39	-0.736263	0.138278	-5.32451	1.01225e-07	2.897e-06
ENSBTAG00000011445	TMEM8B	113.75	0.601402	0.113104	5.31724	1.05351e-07	2.99536e-06
ENSBTAG00000007411	F7	3.99948	2.80175	0.527212	5.31429	1.07075e-07	3.03939e-06
ENSBTAG00000001183	KLHL33	4787.37	0.716717	0.134877	5.31384	1.07341e-07	3.04196e-06
ENSBTAG00000001893	TM4SF4	6.72508	2.87389	0.540962	5.31255	1.08103e-07	3.05859e-06
ENSBTAG00000001414	KCTD12	41.4974	-0.987628	0.186088	-5.30732	1.11252e-07	3.14254e-06
ENSBTAG00000046768	IGFBP1	7.40702	2.44589	0.46104	5.30515	1.12581e-07	3.17492e-06
ENSBTAG00000052949	\	282.028	0.63874	0.120663	5.2936	1.19933e-07	3.37679e-06
ENSBTAG00000051713	\	2.54657	3.63296	0.687136	5.28711	1.24266e-07	3.47626e-06
ENSBTAG00000014930	MYLK2	43628.9	0.669929	0.12691	5.27877	1.30057e-07	3.62074e-06
ENSBTAG00000007718	TGIF1	59.4204	-0.748381	0.141862	-5.2754	1.32468e-07	3.68196e-06
ENSBTAG00000020914	CPNE8	204.847	0.64193	0.121764	5.27191	1.3501e-07	3.74665e-06
ENSBTAG00000025462	GADD45B	261.489	-1.10842	0.210554	-5.26429	1.40733e-07	3.89301e-06
ENSBTAG00000001219	\	17.5959	1.87401	0.356024	5.26373	1.41162e-07	3.89868e-06
ENSBTAG00000011017	ABI2	156.285	0.852162	0.162268	5.25157	1.50807e-07	4.1322e-06
ENSBTAG00000005932	FAM184B	358.654	0.872875	0.166306	5.24862	1.53246e-07	4.18585e-06
ENSBTAG00000019687	NMRK1	68.1308	0.597323	0.113803	5.24877	1.53121e-07	4.18585e-06
ENSBTAG00000005923	ABTB2	283.257	-0.824293	0.15714	-5.24559	1.55786e-07	4.24186e-06
ENSBTAG00000001862	PPP2R2B	4.97838	2.0922	0.400022	5.23023	1.69301e-07	4.58829e-06
ENSBTAG00000038048	MRC1	299.966	1.37658	0.263189	5.2304	1.69139e-07	4.58829e-06
ENSBTAG00000008505	APOB	24.207	2.84207	0.543768	5.22662	1.72632e-07	4.67129e-06
ENSBTAG00000016801	RXRG	502.845	0.783998	0.150132	5.22207	1.76932e-07	4.77277e-06
ENSBTAG00000026266	MYL12B	214.524	-0.584968	0.112047	-5.22072	1.78224e-07	4.80018e-06
ENSBTAG00000040409	\	67.9543	2.34928	0.450533	5.21445	1.84364e-07	4.95019e-06
ENSBTAG00000012182	DIRAS3	73.6301	-1.51941	0.291661	-5.20951	1.89338e-07	5.06027e-06
ENSBTAG00000019448	CLDN7	5.00981	1.69276	0.324923	5.20972	1.89122e-07	5.06027e-06
ENSBTAG00000023549	CYP2C19	13.5837	3.14401	0.606019	5.18798	2.1259e-07	5.62975e-06
ENSBTAG00000052783	\	7.41253	1.87483	0.361582	5.18506	2.15943e-07	5.68591e-06
ENSBTAG00000002181	KHDRBS3	85.333	-0.655019	0.12632	-5.1854	2.15554e-07	5.68591e-06
ENSBTAG00000003526	SYNE3	290.541	0.669582	0.129181	5.18327	2.18032e-07	5.72153e-06
ENSBTAG00000049641	\	523.841	0.914956	0.176676	5.17874	2.23394e-07	5.85339e-06
ENSBTAG00000012721	HOGA1	31.0135	-1.45917	0.281817	-5.1777	2.24633e-07	5.87699e-06
ENSBTAG00000044185	SOX6	872.956	0.68161	0.132019	5.16297	2.43062e-07	6.31163e-06
ENSBTAG00000004175	HPD	70.2244	1.27774	0.247664	5.15918	2.48033e-07	6.4311e-06
ENSBTAG00000048619	\	8.90156	-1.86877	0.362272	-5.15846	2.48986e-07	6.44617e-06
ENSBTAG00000038146	\	4.84387	1.97513	0.383677	5.14791	2.6341e-07	6.76918e-06
ENSBTAG00000001595	MT1E	15.6554	1.7729	0.344738	5.14274	2.70753e-07	6.9476e-06
ENSBTAG00000046158	CFB	137.926	1.67854	0.326586	5.13964	2.75261e-07	7.05284e-06
ENSBTAG00000054032	\	147.4	0.782472	0.152398	5.13441	2.83027e-07	7.24115e-06
ENSBTAG00000016265	DNAJA1	2853.96	-0.586583	0.114258	-5.13385	2.83881e-07	7.25233e-06
ENSBTAG00000020936	NOD2	75.5786	-1.24419	0.242455	-5.13164	2.87221e-07	7.32688e-06
ENSBTAG00000009190	SLC2A4	3774.63	-0.828678	0.161562	-5.12915	2.91051e-07	7.40712e-06
ENSBTAG00000000770	PGM2L1	645.479	0.718516	0.140438	5.11624	3.11685e-07	7.88151e-06
ENSBTAG00000001009	HCLS1	140.581	-1.32546	0.259151	-5.11463	3.14349e-07	7.92579e-06
ENSBTAG00000048237	FGF9	118.547	-0.730495	0.142872	-5.11295	3.17174e-07	7.98544e-06
ENSBTAG00000031631	C1QTNF12	2.18905	3.82512	0.74912	5.10615	3.28782e-07	8.24185e-06
ENSBTAG00000021493	PRM1	7.83945	6.40064	1.25394	5.10442	3.31815e-07	8.30589e-06
ENSBTAG00000013596	NR1H4	1.87867	3.57072	0.700316	5.09873	3.4194e-07	8.51029e-06
ENSBTAG00000008774	UROC1	39.4434	0.96435	0.189338	5.09326	3.5195e-07	8.73441e-06
ENSBTAG00000001517	KRT18	9.97666	2.30916	0.454498	5.08068	3.7608e-07	9.2802e-06
ENSBTAG00000054661	bta-mir-2887-1	2866.04	-0.868508	0.17097	-5.07987	3.77688e-07	9.30666e-06
ENSBTAG00000005259	UCP3	17707.5	-0.686046	0.135255	-5.07222	3.93194e-07	9.6477e-06
ENSBTAG00000016206	\	350.431	-0.927044	0.183121	-5.06246	4.13888e-07	1.01126e-05
ENSBTAG00000000977	CADM1	244.239	0.655642	0.129557	5.06063	4.17866e-07	1.01812e-05
ENSBTAG00000011156	ATP8A1	505.699	0.714213	0.141242	5.05668	4.26625e-07	1.038e-05
ENSBTAG00000045954	LRRC14B	476.254	0.598749	0.118433	5.0556	4.29045e-07	1.04243e-05
ENSBTAG00000014313	PYROXD2	72.0781	0.804132	0.159092	5.05451	4.31497e-07	1.04692e-05
ENSBTAG00000002644	KCNQ4	978.79	0.658056	0.130216	5.05358	4.3361e-07	1.05058e-05
ENSBTAG00000009048	EFHD2	109.483	-0.678183	0.134325	-5.04881	4.4456e-07	1.07521e-05
ENSBTAG00000001857	DOK4	174.343	-0.739378	0.146698	-5.04015	4.65165e-07	1.11923e-05
ENSBTAG00000015614	LNX2	1257.94	-0.609303	0.121604	-5.01055	5.42752e-07	1.28984e-05
ENSBTAG00000001786	HYKK	157.083	0.771742	0.154161	5.00606	5.55548e-07	1.31664e-05
ENSBTAG00000046542	FAM174C	99.6292	-0.66649	0.133228	-5.00263	5.65521e-07	1.333e-05
ENSBTAG00000051862	ZNF37A	28.2944	0.947128	0.189317	5.00286	5.6485e-07	1.333e-05
ENSBTAG00000005106	LGI1	10.7073	2.34566	0.469644	4.99455	5.89722e-07	1.38441e-05
ENSBTAG00000013319	SMCO1	400.81	0.606909	0.121585	4.99164	5.98679e-07	1.39976e-05
ENSBTAG00000025099	RNF145	1334.82	-0.623484	0.124898	-4.99193	5.97774e-07	1.39976e-05
ENSBTAG00000055237	\	793.769	0.95695	0.192307	4.97615	6.48625e-07	1.50239e-05
ENSBTAG00000048271	MICAL3	3148.8	-0.605601	0.121759	-4.97378	6.56604e-07	1.51884e-05
ENSBTAG00000014885	MYOM3	29205.9	-0.858373	0.172591	-4.97344	6.57742e-07	1.51946e-05
ENSBTAG00000000011	TDH	6.52604	1.8157	0.365251	4.97109	6.65768e-07	1.53391e-05
ENSBTAG00000018604	SEMA4G	31.0682	0.862618	0.173586	4.96939	6.71628e-07	1.54334e-05
ENSBTAG00000014847	BBOX1	3.93474	2.49757	0.503703	4.95841	7.10706e-07	1.62667e-05
ENSBTAG00000013980	SOD3	57.0693	0.65797	0.132983	4.94778	7.50658e-07	1.7091e-05
ENSBTAG00000011569	AADAC	3.47066	2.6553	0.538161	4.93402	8.05528e-07	1.82241e-05
ENSBTAG00000046512	XIRP1	16837.2	-1.43021	0.290249	-4.92752	8.32806e-07	1.87403e-05
ENSBTAG00000005714	ACTC1	1826.53	-3.17886	0.646567	-4.91652	8.80957e-07	1.96205e-05
ENSBTAG00000012540	\	3.08588	2.82272	0.574845	4.9104	9.08929e-07	2.02176e-05
ENSBTAG00000037559	CYP2C18	4.33662	2.99318	0.610027	4.90663	9.26532e-07	2.05041e-05
ENSBTAG00000017094	SHMT1	66.9513	0.865886	0.176493	4.90607	9.29193e-07	2.05368e-05
ENSBTAG00000015094	VNN1	145.988	0.675926	0.138073	4.89543	9.80923e-07	2.15431e-05
ENSBTAG00000052931	\	563.398	-0.732533	0.150007	-4.88333	1.04311e-06	2.28223e-05
ENSBTAG00000019003	TNP1	1.46082	4.32519	0.885842	4.88258	1.04709e-06	2.28806e-05
ENSBTAG00000038171	CFHR5	6.3597	2.78447	0.571911	4.86871	1.12329e-06	2.43618e-05
ENSBTAG00000014605	ETV6	425.543	0.65251	0.134123	4.86502	1.14442e-06	2.47275e-05
ENSBTAG00000017714	C4BPB	2.50021	2.77039	0.569517	4.86445	1.14777e-06	2.4769e-05
ENSBTAG00000015406	ZNF750	657.409	0.840849	0.172896	4.86333	1.15429e-06	2.4848e-05
ENSBTAG00000019787	PAFAH1B3	143.938	-0.596174	0.122638	-4.86123	1.16656e-06	2.50811e-05
ENSBTAG00000021035	CTSK	570.83	-0.783425	0.161237	-4.85883	1.18082e-06	2.53249e-05
ENSBTAG00000024983	FBXO47	29.261	0.838233	0.172516	4.85887	1.18059e-06	2.53249e-05
ENSBTAG00000021364	TNK2	1739.31	0.784378	0.161574	4.8546	1.20632e-06	2.57764e-05
ENSBTAG00000048664	CDK14	302.522	-0.733882	0.151171	-4.85463	1.20609e-06	2.57764e-05
ENSBTAG00000051267	CRADD	168.078	0.586807	0.120904	4.85351	1.21298e-06	2.58496e-05
ENSBTAG00000008121	RSPO3	248.25	-1.39546	0.287505	-4.8537	1.2118e-06	2.58496e-05
ENSBTAG00000048996	\	35.9755	0.78387	0.162601	4.82083	1.42965e-06	3.00061e-05
ENSBTAG00000003709	ITGB8	84.5738	0.985069	0.204399	4.81935	1.44029e-06	3.01765e-05
ENSBTAG00000021661	APAF1	421.599	-0.604263	0.125409	-4.81834	1.44758e-06	3.02616e-05
ENSBTAG00000011381	SLC30A3	49.9277	-1.05137	0.218229	-4.81776	1.45181e-06	3.03136e-05
ENSBTAG00000017661	RFX2	260.968	-1.4288	0.296743	-4.81494	1.47244e-06	3.06705e-05
ENSBTAG00000003236	\	1.21539	3.47556	0.722186	4.81255	1.49018e-06	3.10029e-05
ENSBTAG00000013191	AGRN	1378.28	0.985383	0.20478	4.8119	1.49501e-06	3.10661e-05
ENSBTAG00000011808	MSTN	443.462	1.23627	0.257032	4.80979	1.51086e-06	3.13207e-05
ENSBTAG00000048350	\	61.5609	-0.968177	0.201419	-4.80678	1.53377e-06	3.17576e-05
ENSBTAG00000012219	CSPG4	732.941	0.690969	0.143973	4.79931	1.59215e-06	3.28489e-05
ENSBTAG00000052016	\	8.96425	1.85377	0.386739	4.79334	1.64029e-06	3.37619e-05
ENSBTAG00000006567	VIPR1	170.431	0.812124	0.169426	4.7934	1.6398e-06	3.37619e-05
ENSBTAG00000046440	TRAM1L1	24.9244	1.53603	0.320606	4.79103	1.65926e-06	3.41121e-05
ENSBTAG00000011733	GIPC2	405.639	-1.75759	0.367274	-4.78549	1.70567e-06	3.48599e-05
ENSBTAG00000051276	\	41.1217	1.26013	0.263498	4.78233	1.73272e-06	3.53164e-05
ENSBTAG00000037856	MGC152281	4.19932	2.36543	0.495796	4.77097	1.83342e-06	3.71648e-05
ENSBTAG00000027407	TNFRSF6B	21.304	-1.26429	0.265542	-4.76115	1.92494e-06	3.88387e-05
ENSBTAG00000017632	AEN	80.8151	-0.637276	0.133923	-4.75854	1.95001e-06	3.92533e-05
ENSBTAG00000023666	\	1.10742	4.03146	0.84781	4.75515	1.98299e-06	3.98249e-05
ENSBTAG00000053738	\	3.69378	2.30226	0.484574	4.7511	2.02315e-06	4.0491e-05
ENSBTAG00000012116	HNF4A	3.24594	2.81822	0.594048	4.74409	2.09447e-06	4.16783e-05
ENSBTAG00000019811	HAO1	1.9	3.23233	0.681774	4.74107	2.12597e-06	4.22085e-05
ENSBTAG00000027151	ARHGAP26	98.2678	0.766832	0.161853	4.73784	2.16011e-06	4.27883e-05
ENSBTAG00000052297	GVQW3	25.63	0.747525	0.1579	4.73416	2.19967e-06	4.34728e-05
ENSBTAG00000054238	\	21.0218	0.73197	0.154686	4.73196	2.22357e-06	4.38455e-05
ENSBTAG00000009894	SERPINA10	7.68362	2.77792	0.587674	4.72699	2.27878e-06	4.4731e-05
ENSBTAG00000050485	\	3.22379	2.95626	0.625944	4.72288	2.32531e-06	4.55415e-05
ENSBTAG00000031772	PRODH2	1.95707	3.04068	0.643988	4.72164	2.3395e-06	4.57678e-05
ENSBTAG00000020865	PELI1	335.54	-0.679891	0.144014	-4.721	2.34693e-06	4.58614e-05
ENSBTAG00000008763	\	78.4946	1.3288	0.281907	4.7136	2.43381e-06	4.73992e-05
ENSBTAG00000050736	bta-mir-12050	17.7819	0.828656	0.176058	4.70674	2.51714e-06	4.89125e-05
ENSBTAG00000002849	IRF6	14.0616	-1.08972	0.231635	-4.70446	2.54542e-06	4.94068e-05
ENSBTAG00000038532	FOLR3	3.49932	2.68406	0.570619	4.70376	2.55411e-06	4.95201e-05
ENSBTAG00000022715	\	4.55387	2.55954	0.544559	4.7002	2.59912e-06	5.01688e-05
ENSBTAG00000002642	SLC17A2	2.1365	3.20571	0.683225	4.69203	2.70508e-06	5.1754e-05
ENSBTAG00000005012	HSPH1	2299.71	-0.730286	0.156059	-4.67955	2.87502e-06	5.4525e-05
ENSBTAG00000034674	\	69.2701	-0.804222	0.171869	-4.67927	2.87897e-06	5.45403e-05
ENSBTAG00000003137	PLPPR1	29.9862	1.24649	0.266791	4.67216	2.98048e-06	5.62792e-05
ENSBTAG00000003512	MYH7B	5046.73	0.651892	0.13963	4.66872	3.03089e-06	5.69834e-05
ENSBTAG00000006013	NT5DC3	578.12	-0.711152	0.152607	-4.66002	3.1618e-06	5.90458e-05
ENSBTAG00000017602	TMEM45B	4.02469	1.73947	0.373843	4.65294	3.2723e-06	6.08634e-05
ENSBTAG00000032880	PRM2	1.79561	4.19195	0.900922	4.65295	3.27219e-06	6.08634e-05
ENSBTAG00000002385	SLC35E4	215.152	-0.657283	0.141462	-4.64635	3.37855e-06	6.27053e-05
ENSBTAG00000025494	PAQR8	143.537	-1.03144	0.222205	-4.64183	3.45334e-06	6.37529e-05
ENSBTAG00000008936	ABCC2	7.32867	1.9225	0.414141	4.64214	3.44819e-06	6.37529e-05
ENSBTAG00000003076	NT5DC1	30.3592	0.613693	0.132445	4.63358	3.59402e-06	6.61392e-05
ENSBTAG00000013836	\	18.8356	0.894266	0.193096	4.63121	3.63535e-06	6.66877e-05
ENSBTAG00000002029	IGSF5	1.57259	3.25994	0.704614	4.62657	3.71777e-06	6.79844e-05
ENSBTAG00000051880	\	103.211	-0.758258	0.164516	-4.60901	4.04584e-06	7.27687e-05
ENSBTAG00000005696	DBF4B	22.5368	0.713205	0.154742	4.60898	4.04643e-06	7.27687e-05
ENSBTAG00000018872	F12	4.06522	1.89629	0.411629	4.60679	4.08934e-06	7.34549e-05
ENSBTAG00000008039	ACMSD	2.40287	3.03831	0.660082	4.60293	4.1659e-06	7.45314e-05
ENSBTAG00000008102	CRTAC1	9.91689	-1.42328	0.309374	-4.60053	4.21419e-06	7.52403e-05
ENSBTAG00000000088	ALCAM	574.656	-0.744185	0.161785	-4.59985	4.2279e-06	7.54078e-05
ENSBTAG00000022471	TTPA	10.5923	1.65884	0.360663	4.59941	4.23687e-06	7.54902e-05
ENSBTAG00000018520	SCN1A	15.1721	1.66317	0.361901	4.59567	4.31371e-06	7.66413e-05
ENSBTAG00000048952	\	210.668	-0.678404	0.147709	-4.59283	4.37266e-06	7.75121e-05
ENSBTAG00000026637	\	102.066	1.16646	0.254593	4.58168	4.61259e-06	8.13501e-05
ENSBTAG00000019761	MANBA	125.165	0.644568	0.140757	4.57929	4.66552e-06	8.20338e-05
ENSBTAG00000005424	KCNC1	25.6522	-1.28411	0.280471	-4.5784	4.68556e-06	8.23029e-05
ENSBTAG00000046862	MARCKSL1	103.11	-0.617423	0.134969	-4.57455	4.77248e-06	8.36605e-05
ENSBTAG00000038549	\	2.4056	3.1524	0.689425	4.57251	4.8191e-06	8.43654e-05
ENSBTAG00000021298	NTMT2	180.935	0.909559	0.198932	4.5722	4.82635e-06	8.43654e-05
ENSBTAG00000004742	RUNX1	54.8712	-1.98559	0.434967	-4.56492	4.99696e-06	8.6938e-05
ENSBTAG00000020363	GBA3	2.65345	2.76774	0.610592	4.53288	5.8185e-06	9.98804e-05
ENSBTAG00000004263	ATP6V0A4	16.0333	-1.0465	0.231049	-4.52937	5.91605e-06	0.000101255
ENSBTAG00000012801	UPP2	1.64199	3.1652	0.699366	4.52581	6.01646e-06	0.000102569
ENSBTAG00000019770	APOA4	3.34749	2.11807	0.468287	4.52303	6.09619e-06	0.000103827
ENSBTAG00000021872	RASGRP1	37.0046	-0.794126	0.175614	-4.52199	6.12603e-06	0.000104233
ENSBTAG00000001788	PDPN	289.658	-1.37775	0.304823	-4.51984	6.18874e-06	0.000104991
ENSBTAG00000047426	LYPD6	75.3008	0.872296	0.193134	4.51652	6.28642e-06	0.000106337
ENSBTAG00000007827	RCOR2	21.9869	-0.923784	0.204559	-4.51598	6.30247e-06	0.000106504
ENSBTAG00000019947	SYT7	207.474	-0.733372	0.162708	-4.50728	6.56635e-06	0.000109895
ENSBTAG00000007890	SEC14L5	57.1433	0.992797	0.220386	4.5048	6.6434e-06	0.000111077
ENSBTAG00000009620	WDR27	32.9524	0.594774	0.132201	4.499	6.82741e-06	0.000113716
ENSBTAG00000037509	\	1.63308	3.59133	0.798726	4.49633	6.91378e-06	0.000115044
ENSBTAG00000051206	KY	560.628	1.37898	0.307087	4.49053	7.10459e-06	0.000117612
ENSBTAG00000036363	bta-mir-133a-1	56.4749	0.882309	0.196487	4.49041	7.10869e-06	0.000117612
ENSBTAG00000017860	HIPK2	438.341	-0.696804	0.155198	-4.48976	7.13036e-06	0.000117746
ENSBTAG00000044150	UCK2	196.317	-1.0471	0.233346	-4.48734	7.21163e-06	0.000118975
ENSBTAG00000016357	VNN2	34.7036	1.32303	0.295395	4.47885	7.50466e-06	0.000123224
ENSBTAG00000044159	C17H4orf33	42.5546	0.672865	0.150779	4.46259	8.09756e-06	0.000131591
ENSBTAG00000011207	CNN1	198.782	-0.7097	0.159062	-4.46179	8.12772e-06	0.000131958
ENSBTAG00000023941	CPN1	2.57091	3.10847	0.696773	4.46124	8.14869e-06	0.000132067
ENSBTAG00000027716	\	5.84273	-1.36414	0.307102	-4.44199	8.91324e-06	0.000143637
ENSBTAG00000038258	TUBA3E	29.6184	0.761616	0.171568	4.43915	9.03159e-06	0.000145275
ENSBTAG00000002846	TRAF3IP3	92.3551	0.62719	0.141552	4.4308	9.38847e-06	0.000150043
ENSBTAG00000010123	APOE	489.068	0.912795	0.206226	4.42619	9.59127e-06	0.000152862
ENSBTAG00000017162	STK39	29.9943	0.875988	0.197972	4.4248	9.65335e-06	0.00015371
ENSBTAG00000021151	MYH10	1103.35	-1.22557	0.27701	-4.42426	9.67727e-06	0.000153809
ENSBTAG00000014197	SLC38A4	110.397	1.00974	0.22856	4.41785	9.9687e-06	0.000158152
ENSBTAG00000005038	ZBTB42	17.09	-0.699453	0.158368	-4.41663	1.00252e-05	0.000158758
ENSBTAG00000004040	UGT2A1	2.04453	3.05266	0.69141	4.41513	1.00951e-05	0.000159719
ENSBTAG00000000494	PDE4D	6027.12	-0.606891	0.137501	-4.41371	1.01614e-05	0.000160623
ENSBTAG00000007763	SLC1A4	231.265	-0.846082	0.191908	-4.40878	1.03956e-05	0.00016358
ENSBTAG00000052095	GAT	6.07486	2.70047	0.613619	4.40088	1.07811e-05	0.000169123
ENSBTAG00000001983	SMAGP	37.9547	-0.724296	0.164807	-4.3948	1.10875e-05	0.000172901
ENSBTAG00000024815	ANKRD28	1242.83	0.625508	0.142368	4.39359	1.11493e-05	0.000173399
ENSBTAG00000001041	\	4.86528	1.87501	0.426901	4.39215	1.12235e-05	0.000174395
ENSBTAG00000038428	RELB	296.35	-0.616188	0.140325	-4.39115	1.12751e-05	0.000174884
ENSBTAG00000006345	ART1	1217.95	0.83909	0.19153	4.38098	1.18148e-05	0.000182279
ENSBTAG00000051560	\	15.3797	1.09716	0.251593	4.36084	1.29563e-05	0.000197309
ENSBTAG00000008293	GPCPD1	1817.22	0.697299	0.159908	4.36064	1.29683e-05	0.000197309
ENSBTAG00000054309	\	36.2085	0.805671	0.184832	4.35894	1.30696e-05	0.000198465
ENSBTAG00000012035	EXOC3L1	18.3822	-0.746254	0.171213	-4.35863	1.30879e-05	0.000198571
ENSBTAG00000021336	KIF5A	2.97192	-2.03463	0.467399	-4.3531	1.34227e-05	0.000203294
ENSBTAG00000054918	\	4.20965	1.55058	0.356424	4.35037	1.35909e-05	0.000205484
ENSBTAG00000006934	CYP11A1	1.52697	2.88848	0.664654	4.34584	1.38742e-05	0.000209222
ENSBTAG00000006360	CD180	4.46306	1.87851	0.432408	4.3443	1.39719e-05	0.000210408
ENSBTAG00000046744	PALM3	3.72759	2.17517	0.501044	4.34127	1.41661e-05	0.000212435
ENSBTAG00000009846	MTHFD1L	49.3582	-1.17985	0.272181	-4.33481	1.45889e-05	0.000217918
ENSBTAG00000013152	NIPSNAP1	507.076	0.610704	0.140922	4.33363	1.46668e-05	0.000218894
ENSBTAG00000012850	NME9	30.8478	0.828067	0.191192	4.33107	1.48385e-05	0.000220887
ENSBTAG00000055078	\	2.70928	3.23822	0.748262	4.32766	1.50702e-05	0.00022357
ENSBTAG00000052909	C8G	188.514	0.746183	0.172586	4.32355	1.53538e-05	0.000227388
ENSBTAG00000019533	ADTRP	10.6898	1.47488	0.34117	4.323	1.53924e-05	0.000227765
ENSBTAG00000034442	LNP1	45.1254	0.659369	0.152585	4.32132	1.55101e-05	0.000228533
ENSBTAG00000008833	APOM	20.3199	0.636311	0.147727	4.30734	1.65228e-05	0.000242019
ENSBTAG00000032884	TNP2	2.21759	4.37343	1.01766	4.29753	1.72713e-05	0.000251709
ENSBTAG00000017626	GFPT1	208.988	0.671109	0.156387	4.29133	1.77605e-05	0.000258405
ENSBTAG00000018413	TENT5B	120.968	-0.883201	0.206149	-4.28429	1.83326e-05	0.000265395
ENSBTAG00000017733	CA2	1378.28	-0.702161	0.163918	-4.2836	1.83893e-05	0.000265773
ENSBTAG00000049815	\	9.97071	0.986088	0.230696	4.2744	1.91649e-05	0.000276293
ENSBTAG00000052059	\	20.0025	-1.26143	0.295596	-4.26742	1.97743e-05	0.0002839
ENSBTAG00000019954	ABHD2	235.389	-0.944169	0.221543	-4.26179	2.028e-05	0.000289248
ENSBTAG00000053777	\	1.71482	2.76572	0.65012	4.25416	2.09831e-05	0.000296115
ENSBTAG00000049683	\	109.704	1.46995	0.345514	4.25437	2.09635e-05	0.000296115
ENSBTAG00000018473	MARCO	1.61467	3.02588	0.71145	4.25311	2.1082e-05	0.000297187
ENSBTAG00000017056	PKLR	4.28452	1.88887	0.444166	4.25261	2.11289e-05	0.000297448
ENSBTAG00000003958	TMEM220	51.2054	0.602407	0.141701	4.25126	2.12568e-05	0.000298282
ENSBTAG00000032527	ERCC6	421.058	0.616048	0.144902	4.25149	2.12349e-05	0.000298282
ENSBTAG00000008665	DIXDC1	1235.35	-0.743076	0.175158	-4.24233	2.21213e-05	0.000307679
ENSBTAG00000054179	\	14.0835	1.20063	0.28367	4.23248	2.31132e-05	0.000320116
ENSBTAG00000032372	HASPIN	9.51768	-1.03054	0.243488	-4.2324	2.31213e-05	0.000320116
ENSBTAG00000018020	GNAT1	32.5168	0.733868	0.173396	4.23231	2.31299e-05	0.000320116
ENSBTAG00000053354	\	2.82099	2.59312	0.612717	4.23217	2.31445e-05	0.000320116
ENSBTAG00000009639	SMPD3	14.7805	1.04275	0.246696	4.22686	2.36977e-05	0.000326468
ENSBTAG00000025535	GLYATL3	2.34116	2.61777	0.619837	4.22331	2.40737e-05	0.000330338
ENSBTAG00000015522	MRPS31	648.619	-0.602639	0.142753	-4.22154	2.42637e-05	0.00033235
ENSBTAG00000047520	MPV17L	3.24912	1.84005	0.436544	4.21504	2.49737e-05	0.000341072
ENSBTAG00000001658	AKR1D1	1.61487	2.97451	0.705995	4.21321	2.51762e-05	0.000343028
ENSBTAG00000005386	SLC2A2	2.33194	3.30535	0.785188	4.20964	2.55781e-05	0.00034773
ENSBTAG00000004257	TAF4B	65.304	-0.620286	0.147478	-4.20596	2.5998e-05	0.000352842
ENSBTAG00000002258	APOA1	34.978	0.930055	0.221209	4.20441	2.6176e-05	0.00035498
ENSBTAG00000020646	ZC3H6	39.2569	0.742872	0.176737	4.20327	2.63086e-05	0.0003565
ENSBTAG00000007690	AGXT2	2.73324	2.38523	0.568748	4.19383	2.74286e-05	0.000369371
ENSBTAG00000019327	NRAP	129022	-0.599434	0.143019	-4.19128	2.77389e-05	0.000372396
ENSBTAG00000020344	SLC44A3	11.7221	0.934943	0.223148	4.1898	2.79201e-05	0.000374539
ENSBTAG00000021527	IGF1R	359.339	-0.591333	0.141149	-4.18944	2.79647e-05	0.000374848
ENSBTAG00000013929	RRAD	12877.7	-0.713644	0.170591	-4.18336	2.87226e-05	0.000383823
ENSBTAG00000053346	SPSB2	154.601	-0.62412	0.149428	-4.17672	2.95743e-05	0.000394596
ENSBTAG00000003438	ZBTB43	397.973	-0.610614	0.146707	-4.16213	3.15288e-05	0.000418425
ENSBTAG00000002651	PKP2	35.3129	-0.776403	0.186718	-4.15816	3.20815e-05	0.000424787
ENSBTAG00000010667	PIK3IP1	101.127	0.845663	0.203419	4.15725	3.22102e-05	0.000426166
ENSBTAG00000003737	SLC51B	1.71066	2.77614	0.667943	4.15625	3.23519e-05	0.00042739
ENSBTAG00000021752	DNAJB4	5338.61	-0.660192	0.15914	-4.1485	3.34663e-05	0.000439771
ENSBTAG00000038430	\	322.387	-0.895658	0.215945	-4.14761	3.35957e-05	0.000440139
ENSBTAG00000003763	MYO5C	22.7245	0.979805	0.236278	4.14682	3.37121e-05	0.000441332
ENSBTAG00000014818	MYLK3	490.241	1.30579	0.31521	4.1426	3.43385e-05	0.000448828
ENSBTAG00000000005	GRK3	75.1687	-0.78431	0.189776	-4.13282	3.58339e-05	0.000465599
ENSBTAG00000009284	GLS2	24.3276	0.773811	0.187291	4.1316	3.60249e-05	0.000467732
ENSBTAG00000051761	\	0.977079	3.15142	0.762876	4.13098	3.61223e-05	0.000468645
ENSBTAG00000038180	SCN2A	3.58724	1.78136	0.432277	4.12088	3.77428e-05	0.000487124
ENSBTAG00000048135	\	19.9912	2.37227	0.576145	4.1175	3.8301e-05	0.00049396
ENSBTAG00000008717	SERPINE2	304.049	-0.606222	0.147263	-4.11658	3.84536e-05	0.000495561
ENSBTAG00000048660	C19H17orf113	98.4728	-0.668968	0.162541	-4.11568	3.86037e-05	0.000496758
ENSBTAG00000037804	IKZF2	49.1576	0.598713	0.14559	4.11232	3.91706e-05	0.000502564
ENSBTAG00000014143	ASB5	15829.3	-0.786424	0.191516	-4.10631	4.02038e-05	0.000513937
ENSBTAG00000006579	P4HA3	469.169	-0.904219	0.220433	-4.10201	4.09572e-05	0.0005224
ENSBTAG00000005908	RSPH10B	47.1964	0.607399	0.148173	4.09926	4.14479e-05	0.000528246
ENSBTAG00000046307	CEBPD	1754	-1.0573	0.257976	-4.09843	4.15967e-05	0.00052939
ENSBTAG00000016542	LAMB3	62.1708	0.770461	0.188303	4.0916	4.28408e-05	0.000542442
ENSBTAG00000011617	MAMSTR	415.036	0.714752	0.17488	4.08711	4.36789e-05	0.000551847
ENSBTAG00000004063	SERPINA5	73.3647	0.743694	0.182096	4.08407	4.42528e-05	0.000558285
ENSBTAG00000009350	PLA2G12B	1.13623	3.05128	0.747641	4.08121	4.48019e-05	0.000563577
ENSBTAG00000023814	ECT2	72.7734	-0.802572	0.196866	-4.07674	4.56715e-05	0.000572442
ENSBTAG00000021190	CDH2	36.7338	-1.77509	0.436824	-4.06362	4.83167e-05	0.000601259
ENSBTAG00000019712	ST14	9.46023	-2.29727	0.566133	-4.05783	4.95303e-05	0.000612872
ENSBTAG00000018189	CSTB	1.77758	-3.14195	0.774615	-4.05615	4.98886e-05	0.000616404
ENSBTAG00000013018	AMPD2	124.524	-0.594863	0.146713	-4.05461	5.02182e-05	0.000619595
ENSBTAG00000008761	TRAFD1	1087.1	-1.00036	0.247195	-4.04684	5.19141e-05	0.000638706
ENSBTAG00000018223	CHI3L1	108.18	-1.43862	0.355662	-4.0449	5.23463e-05	0.000643111
ENSBTAG00000008734	PM20D1	83.2002	0.619414	0.15325	4.04186	5.30279e-05	0.000649648
ENSBTAG00000012393	AGT	115.732	0.958073	0.237092	4.04093	5.32394e-05	0.000651779
ENSBTAG00000012450	RAPGEF2	2760.52	-0.679968	0.168366	-4.03863	5.3765e-05	0.000657288
ENSBTAG00000053428	\	10.2634	0.987585	0.24581	4.01768	5.8773e-05	0.000708217
ENSBTAG00000015145	S100A11	226.185	-0.608599	0.151755	-4.0104	6.06165e-05	0.00072723
ENSBTAG00000011800	ABCG4	34.0861	1.16154	0.289724	4.00913	6.09422e-05	0.000729244
ENSBTAG00000012652	TINAG	2.80232	1.81128	0.451786	4.00916	6.09352e-05	0.000729244
ENSBTAG00000005850	DLK2	4.55403	-1.65808	0.413756	-4.00738	6.13953e-05	0.00073303
ENSBTAG00000038286	PPDPFL	6532.39	0.61225	0.152788	4.0072	6.1444e-05	0.000733108
ENSBTAG00000024255	UOX	2.79566	1.85519	0.46336	4.00379	6.23364e-05	0.000741718
ENSBTAG00000007624	FRMD4B	168.311	0.865366	0.216418	3.99858	6.37224e-05	0.000756655
ENSBTAG00000010635	RAB3A	104.847	0.8075	0.20217	3.99416	6.49228e-05	0.000768806
ENSBTAG00000010116	AK9	16.1175	0.741611	0.185673	3.99417	6.49218e-05	0.000768806
ENSBTAG00000049291	\	2.93034	2.56426	0.643674	3.98379	6.78258e-05	0.000798827
ENSBTAG00000025659	ZNF618	43.2324	0.588001	0.147932	3.97482	7.04335e-05	0.000825621
ENSBTAG00000022514	CD5L	13.4818	1.75787	0.443259	3.9658	7.31514e-05	0.000852876
ENSBTAG00000007450	C2	30.6956	1.34152	0.338523	3.96287	7.4054e-05	0.000861088
ENSBTAG00000004399	LRRN3	16.8831	-1.2199	0.307907	-3.96192	7.43502e-05	0.000863377
ENSBTAG00000049408	\	70.3417	0.587087	0.148274	3.95949	7.51113e-05	0.000870586
ENSBTAG00000010027	CHDH	35.6898	0.686223	0.17356	3.9538	7.69194e-05	0.000887281
ENSBTAG00000049496	\	5.34811	2.4729	0.626691	3.94596	7.94815e-05	0.000914406
ENSBTAG00000036087	ARMC2	210.467	-1.39176	0.352746	-3.94552	7.96281e-05	0.000915486
ENSBTAG00000040398	CRACD	1506.49	0.723723	0.18354	3.94313	8.0425e-05	0.000922029
ENSBTAG00000032051	SULT1C4	29.0137	1.08605	0.275773	3.9382	8.20939e-05	0.00093824
ENSBTAG00000024000	ATOH8	263.684	-0.874364	0.222471	-3.93023	8.48634e-05	0.000966086
ENSBTAG00000030499	\	7389.16	-0.594978	0.15146	-3.92828	8.55549e-05	0.000972046
ENSBTAG00000005917	PARD6G	35.3797	0.708054	0.180395	3.92501	8.67254e-05	0.000983417
ENSBTAG00000015654	PON1	28.7441	1.18344	0.301708	3.92247	8.76473e-05	0.000991928
ENSBTAG00000005431	LMCD1	6579.19	-0.844232	0.215301	-3.92116	8.81221e-05	0.000994708
ENSBTAG00000048525	\	31.9113	0.934323	0.238401	3.91912	8.88718e-05	0.00100187
ENSBTAG00000004004	CSDC2	25.2733	-0.87215	0.223438	-3.90332	9.4883e-05	0.00105796
ENSBTAG00000014751	ZIC1	530.703	0.72268	0.185457	3.89676	9.7489e-05	0.00108354
ENSBTAG00000050177	\	29.9874	-0.721433	0.185396	-3.89131	9.97037e-05	0.00110463
ENSBTAG00000001725	CXCL10	17.5696	-1.1969	0.308346	-3.88167	0.000103741	0.00114498
ENSBTAG00000046759	\	10.9691	-0.919669	0.236972	-3.88092	0.000104063	0.00114706
ENSBTAG00000016276	HAL	1.18904	2.62434	0.677129	3.87568	0.000106328	0.00116981
ENSBTAG00000047121	\	2.08496	2.77041	0.715137	3.87396	0.000107083	0.00117538
ENSBTAG00000054738	\	10.3633	-1.39176	0.359661	-3.86965	0.000108992	0.00118933
ENSBTAG00000055134	\	5.83201	1.41555	0.365827	3.86944	0.000109084	0.00118959
ENSBTAG00000019291	GRB14	23.0503	0.822004	0.212944	3.86018	0.000113304	0.00122943
ENSBTAG00000019390	CA12	17.6625	2.11256	0.547672	3.85735	0.000114625	0.00123989
ENSBTAG00000038058	\	1.93467	2.79482	0.724847	3.85574	0.000115379	0.00124649
ENSBTAG00000004023	ELAPOR2	16.6679	1.11416	0.289504	3.84852	0.000118834	0.00128007
ENSBTAG00000001598	MAP7	9.23761	0.87036	0.226433	3.84378	0.000121151	0.00130077
ENSBTAG00000019460	MOXD1	10.5208	1.73544	0.452124	3.83841	0.000123835	0.00132386
ENSBTAG00000052521	\	1.05053	3.13376	0.817131	3.83507	0.000125528	0.00133415
ENSBTAG00000055034	C20H5orf49	4.04865	1.28711	0.335613	3.8351	0.000125512	0.00133415
ENSBTAG00000020219	MSS51	3849.21	0.626589	0.163471	3.83302	0.00012658	0.00134164
ENSBTAG00000049835	\	5.80707	-1.63669	0.427254	-3.83071	0.000127775	0.00135266
ENSBTAG00000050963	\	6.59585	-1.10698	0.289279	-3.82668	0.000129885	0.00136915
ENSBTAG00000017442	CDO1	92.8377	0.745545	0.194936	3.82456	0.000131006	0.00137929
ENSBTAG00000003396	MAFB	174.686	0.790519	0.207273	3.81391	0.000136788	0.00143063
ENSBTAG00000051224	\	23.8271	0.77624	0.20389	3.80714	0.000140582	0.0014659
ENSBTAG00000040304	\	17.7828	0.846525	0.223021	3.79571	0.000147219	0.00152777
ENSBTAG00000037738	SLC17A4	0.910971	3.34091	0.880456	3.79452	0.000147931	0.00153241
ENSBTAG00000051828	\	189.812	1.32379	0.348978	3.79334	0.000148632	0.00153784
ENSBTAG00000045699	CTNNA3	179.793	0.641869	0.169501	3.78682	0.000152587	0.00157038
ENSBTAG00000020099	STMN2	38.0363	1.04921	0.277493	3.78104	0.000156173	0.00159873
ENSBTAG00000051401	\	49.7904	0.703575	0.186616	3.77018	0.000163131	0.00166407
ENSBTAG00000018375	ATCAY	63.6948	1.27406	0.338435	3.76456	0.000166846	0.00169698
ENSBTAG00000034384	VWA3B	13.8086	0.809064	0.21501	3.76291	0.000167946	0.00170618
ENSBTAG00000011944	MTTP	76.6746	0.825217	0.219717	3.75582	0.000172774	0.00174909
ENSBTAG00000037917	SLC17A1	1.66658	2.81241	0.748847	3.75565	0.000172891	0.00174925
ENSBTAG00000052369	\	84.1587	-0.915833	0.243922	-3.75461	0.000173614	0.00175452
ENSBTAG00000018453	ANKRD37	38.7413	-1.00397	0.267493	-3.75325	0.000174559	0.001761
ENSBTAG00000054592	SCN2B	182.705	0.872359	0.232486	3.7523	0.000175218	0.00176662
ENSBTAG00000027064	BTBD11	878.327	-0.74272	0.198216	-3.74702	0.000178947	0.00179833
ENSBTAG00000037907	DSEL	80.1294	-0.800085	0.213723	-3.74355	0.000181435	0.00182085
ENSBTAG00000009658	PLEK	148.796	0.952669	0.254593	3.74194	0.000182607	0.0018305
ENSBTAG00000005184	TP53TG5	6.4373	-1.04993	0.280919	-3.73747	0.00018588	0.00185388
ENSBTAG00000001100	IL22RA1	1.28051	-2.1355	0.572157	-3.73238	0.000189681	0.00188725
ENSBTAG00000001815	ARHGEF5	3.3885	1.79731	0.481988	3.72895	0.00019228	0.00190983
ENSBTAG00000018989	GRM3	2.0695	1.86378	0.500052	3.72716	0.000193646	0.00192229
ENSBTAG00000011465	MYBPH	6591.78	-1.00292	0.269454	-3.72203	0.000197626	0.0019551
ENSBTAG00000013071	GPR153	109.335	-0.664047	0.178751	-3.71492	0.000203267	0.00200065
ENSBTAG00000027868	DLG2	449.77	0.635657	0.171168	3.71364	0.000204297	0.00200624
ENSBTAG00000050319	\	232.291	-1.34423	0.362008	-3.71325	0.000204613	0.00200708
ENSBTAG00000052702	POU2AF3	15.7341	0.847687	0.228287	3.71326	0.00020461	0.00200708
ENSBTAG00000015241	EPHX2	78.4853	0.709214	0.191096	3.71129	0.000206206	0.00201928
ENSBTAG00000012467	MASP1	746.164	0.620626	0.168117	3.69162	0.000222827	0.00216088
ENSBTAG00000025442	HSPA1L	40.9035	-0.801182	0.21718	-3.68903	0.000225115	0.00217745
ENSBTAG00000049658	\	2.80842	-1.72498	0.468254	-3.68386	0.000229727	0.00221493
ENSBTAG00000020051	C25H16orf82	1.66528	4.34728	1.18027	3.6833	0.000230232	0.00221707
ENSBTAG00000018138	GK5	51.9042	0.589664	0.160257	3.67949	0.000233704	0.00224429
ENSBTAG00000006659	TMEM116	7.21494	0.911424	0.247925	3.67622	0.000236719	0.00226947
ENSBTAG00000021310	COL4A4	10.0572	1.0267	0.279611	3.67189	0.000240765	0.00230318
ENSBTAG00000017564	CGN	38.6132	0.651652	0.177511	3.67106	0.000241547	0.00230812
ENSBTAG00000009152	ZNF391	9.82512	0.760806	0.207967	3.6583	0.000253897	0.00241153
ENSBTAG00000018747	PRKAA2	573.728	0.646978	0.176941	3.65646	0.000255719	0.00242752
ENSBTAG00000048871	\	20.4894	1.04672	0.286343	3.65548	0.000256702	0.00243552
ENSBTAG00000021050	ECEL1	2.83816	2.4215	0.663507	3.64954	0.000262709	0.00248511
ENSBTAG00000051072	AQP4	371.072	0.931817	0.25564	3.64504	0.000267355	0.00252007
ENSBTAG00000023429	PLS1	85.7689	0.856293	0.235485	3.63629	0.00027659	0.00259386
ENSBTAG00000019138	KIF3C	172.507	0.587318	0.161651	3.63324	0.000279887	0.00261972
ENSBTAG00000018106	SPATA18	5.23428	1.16957	0.321932	3.63296	0.000280186	0.00262111
ENSBTAG00000013475	TRAF3	286.831	-0.656454	0.180981	-3.62721	0.000286503	0.00267732
ENSBTAG00000016185	ENAH	1086.99	-0.941436	0.260188	-3.61829	0.000296556	0.00275496
ENSBTAG00000020199	F2R	114.123	-0.623034	0.172336	-3.61523	0.00030008	0.00278176
ENSBTAG00000006194	FOSL1	14.5432	-1.54037	0.426062	-3.61537	0.000299922	0.00278176
ENSBTAG00000004720	SULF1	185.411	-0.617466	0.170834	-3.61442	0.000301023	0.00278751
ENSBTAG00000001947	ZNF514	11.5275	0.694286	0.19229	3.61062	0.000305462	0.0028241
ENSBTAG00000014315	PBLD	7.89202	0.836085	0.231617	3.60978	0.000306459	0.00283052
ENSBTAG00000048515	\	109.105	1.2398	0.344493	3.59893	0.000319535	0.00293702
ENSBTAG00000002744	MUSK	48.5423	-0.7873	0.219106	-3.59324	0.000326595	0.00298611
ENSBTAG00000000335	HMGB4	1.00572	3.68233	1.0249	3.59288	0.000327048	0.00298698
ENSBTAG00000046900	GGT1	30.7832	0.755109	0.210376	3.58933	0.000331529	0.00301687
ENSBTAG00000039334	\	13.5628	0.751004	0.209342	3.58744	0.000333939	0.0030325
ENSBTAG00000054908	\	1.15675	-2.60745	0.727804	-3.58263	0.000340158	0.00308576
ENSBTAG00000042605	\	13.2159	0.70251	0.196181	3.58093	0.000342373	0.00310099
ENSBTAG00000053453	\	16.3024	0.6485	0.18111	3.58069	0.00034269	0.00310225
ENSBTAG00000040042	GRIN2C	7.05232	-1.06625	0.298016	-3.57783	0.000346453	0.00313141
ENSBTAG00000054314	\	1.59874	2.3941	0.669563	3.57562	0.000349402	0.00315151
ENSBTAG00000008452	IHH	0.937755	3.0225	0.845781	3.57362	0.000352076	0.0031674
ENSBTAG00000017032	FREM2	22.5142	0.978495	0.273902	3.57242	0.000353692	0.00317537
ENSBTAG00000049049	\	10.4671	0.766722	0.214618	3.5725	0.000353595	0.00317537
ENSBTAG00000032844	GPR85	15.9809	1.00177	0.280966	3.56545	0.000363231	0.00324091
ENSBTAG00000047326	\	9.73763	1.18084	0.331276	3.56451	0.000364537	0.00324964
ENSBTAG00000031420	\	23.4737	0.60962	0.171253	3.55976	0.000371194	0.00330009
ENSBTAG00000053052	\	125.828	1.05182	0.296255	3.55039	0.000384659	0.00339375
ENSBTAG00000003629	ASPA	34.0575	0.7855	0.22143	3.5474	0.000389051	0.00342902
ENSBTAG00000017743	XIRP2	67660.4	-1.033	0.291831	-3.53973	0.000400539	0.00351068
ENSBTAG00000035018	\	33.0848	0.866393	0.244772	3.53959	0.000400751	0.00351077
ENSBTAG00000000442	RBP4	178.247	1.23745	0.34971	3.53849	0.00040242	0.00352183
ENSBTAG00000000569	HES1	1112.89	0.733921	0.20746	3.53765	0.000403701	0.00352988
ENSBTAG00000017528	SNAI3	215.148	0.712705	0.201508	3.53686	0.000404909	0.00353827
ENSBTAG00000014447	RPS6KA1	421.338	-0.679713	0.192346	-3.5338	0.000409631	0.00356718
ENSBTAG00000050004	\	11.5115	0.730332	0.206671	3.53378	0.000409655	0.00356718
ENSBTAG00000004721	GSG1	2.36681	2.49669	0.70663	3.53324	0.000410503	0.00357099
ENSBTAG00000050723	\	2.26883	3.14079	0.889054	3.53273	0.000411296	0.00357328
ENSBTAG00000023730	TUBB3	2.52852	-2.28274	0.646529	-3.53077	0.000414359	0.00359552
ENSBTAG00000044106	SPIDR	198.448	-0.59954	0.169858	-3.52965	0.000416108	0.0036089
ENSBTAG00000054335	\	26.1907	0.907026	0.25721	3.5264	0.000421248	0.00364905
ENSBTAG00000006606	RFLNB	58.7803	-0.721472	0.204596	-3.52633	0.000421367	0.00364905
ENSBTAG00000048030	\	1.65849	3.13481	0.889526	3.52414	0.000424865	0.00367254
ENSBTAG00000034776	DDAH1	134.513	0.589705	0.167423	3.52225	0.000427907	0.0036928
ENSBTAG00000052665	CYP3A4	4.77502	1.27686	0.362613	3.52127	0.000429477	0.00370267
ENSBTAG00000006030	MYOG	982.219	-0.611344	0.173876	-3.51597	0.00043815	0.00376809
ENSBTAG00000039991	UGT2B10	1.28115	2.9001	0.825696	3.51231	0.00044423	0.0038116
ENSBTAG00000019322	HABP2	249.445	-1.48388	0.42251	-3.51206	0.00044465	0.00381267
ENSBTAG00000034196	HHLA1	1.96922	1.71314	0.488036	3.51028	0.00044764	0.00383263
ENSBTAG00000037434	\	4.01731	-1.16861	0.333058	-3.50874	0.000450243	0.00385214
ENSBTAG00000046162	ZNF385C	125.118	-0.646549	0.184435	-3.50557	0.000455628	0.00388952
ENSBTAG00000010927	CBFA2T3	929.276	0.625819	0.178683	3.50239	0.000461102	0.00392275
ENSBTAG00000003018	FSTL3	67.8323	-0.591763	0.169305	-3.49524	0.000473634	0.00401364
ENSBTAG00000021875	SLC41A2	49.4422	0.607983	0.174015	3.49386	0.000476096	0.00402637
ENSBTAG00000032396	KCTD19	2.79422	1.7612	0.504101	3.49375	0.000476295	0.00402637
ENSBTAG00000055068	\	45.6997	-0.587887	0.168375	-3.49154	0.000480251	0.00405419
ENSBTAG00000019960	TM4SF18	20.3112	-0.887902	0.254356	-3.49078	0.000481604	0.00406335
ENSBTAG00000005238	NCKAP5	7.9657	1.25838	0.360581	3.48986	0.000483278	0.00407351
ENSBTAG00000005725	IDO2	1.92319	2.52332	0.724728	3.48175	0.000498157	0.00418067
ENSBTAG00000050333	PROKR1	16.2111	-0.884977	0.254295	-3.48012	0.000501193	0.00419803
ENSBTAG00000049436	\	1.07368	2.88306	0.828845	3.47841	0.000504391	0.00421466
ENSBTAG00000009153	MLXIPL	147.848	0.585928	0.168518	3.47694	0.000507164	0.0042297
ENSBTAG00000005672	CDH22	44.993	1.10515	0.318788	3.46671	0.000526874	0.00436975
ENSBTAG00000001176	LRRN1	553.554	0.624461	0.18014	3.46653	0.000527228	0.00436975
ENSBTAG00000015575	TACR1	2.0427	2.00464	0.578369	3.46603	0.000528208	0.00437477
ENSBTAG00000017305	\	2.65271	2.32473	0.670948	3.46484	0.00053055	0.00438838
ENSBTAG00000012036	HR	227.24	0.604702	0.174652	3.46232	0.000535546	0.00442392
ENSBTAG00000004364	THNSL2	154.491	0.737582	0.213161	3.46021	0.000539757	0.00445024
ENSBTAG00000039091	CSRNP3	7.66873	1.10156	0.318731	3.4561	0.000548057	0.00451225
ENSBTAG00000000575	TNC	111.494	-1.15947	0.335907	-3.45175	0.000556966	0.00457476
ENSBTAG00000011578	CD44	201.985	-0.77781	0.22547	-3.44974	0.000561135	0.00460682
ENSBTAG00000010361	DLL4	190.474	-0.69716	0.202327	-3.44571	0.00056956	0.00466937
ENSBTAG00000018390	GLB1L2	133.835	1.23867	0.359923	3.44148	0.000578531	0.00473175
ENSBTAG00000008431	MOGAT1	11.0799	1.01503	0.295204	3.43841	0.000585143	0.00477908
ENSBTAG00000049058	INHBB	58.6239	-0.687919	0.200099	-3.4379	0.000586238	0.00478578
ENSBTAG00000017628	\	2.59252	-2.8961	0.842603	-3.43709	0.000588007	0.00479796
ENSBTAG00000047621	\	63.479	1.12828	0.329288	3.42641	0.000611606	0.00495684
ENSBTAG00000002822	CNBD2	3.63079	1.40465	0.410247	3.42391	0.000617269	0.00499916
ENSBTAG00000011080	TLX1	47.0463	-0.691079	0.201848	-3.42375	0.000617636	0.0049998
ENSBTAG00000012969	DKK2	66.8559	0.88492	0.258588	3.42212	0.00062135	0.00502752
ENSBTAG00000008363	EXD1	20.6704	0.921228	0.2693	3.42082	0.00062432	0.00504686
ENSBTAG00000000120	USP43	32.0853	0.907367	0.265679	3.41527	0.000637181	0.00512459
ENSBTAG00000025062	\	17.0658	0.617876	0.180979	3.41408	0.000639988	0.00514002
ENSBTAG00000007922	RNF24	28.247	-0.612964	0.179618	-3.4126	0.000643468	0.00515131
ENSBTAG00000019332	SLC9C1	5.91174	1.1905	0.348938	3.41179	0.000645387	0.00515953
ENSBTAG00000051392	\	7.47042	0.861006	0.252459	3.41048	0.000648498	0.00518202
ENSBTAG00000031595	\	16.9278	0.599502	0.175924	3.40773	0.000655052	0.00522718
ENSBTAG00000006446	CNTNAP3	3.2791	1.48023	0.43503	3.40259	0.000667501	0.00530701
ENSBTAG00000022962	\	1.15965	2.48899	0.731627	3.402	0.00066895	0.0053161
ENSBTAG00000020393	METTL21C	307.37	-0.951097	0.279801	-3.3992	0.000675844	0.00536108
ENSBTAG00000039105	S100A3	1.52526	-1.88577	0.555867	-3.39248	0.00069263	0.00545449
ENSBTAG00000040083	ACTL11	2.16492	1.60324	0.472586	3.39248	0.000692625	0.00545449
ENSBTAG00000039196	\	5.94215	1.19439	0.352661	3.38678	0.000707179	0.00554632
ENSBTAG00000019689	\	22.0889	0.585546	0.172903	3.38656	0.000707752	0.00554831
ENSBTAG00000003240	C8H9orf152	1.01907	2.66201	0.786347	3.38529	0.000711041	0.00556907
ENSBTAG00000053816	\	11.7733	-1.92109	0.568331	-3.38024	0.000724229	0.00565707
ENSBTAG00000052342	\	2.26159	1.63941	0.485671	3.37555	0.000736689	0.00574406
ENSBTAG00000008240	GALNT15	74.4184	-0.945004	0.280013	-3.37486	0.000738536	0.00575071
ENSBTAG00000047468	FAM78B	13.3644	0.85198	0.252445	3.37492	0.000738373	0.00575071
ENSBTAG00000034560	\	19.6962	-0.911653	0.270617	-3.3688	0.000754966	0.00585315
ENSBTAG00000002488	LDHC	9.47727	0.838422	0.249093	3.36589	0.000762964	0.00590125
ENSBTAG00000048400	\	0.926934	2.95207	0.879154	3.35785	0.000785509	0.00603799
ENSBTAG00000043996	SAMD12	15.1287	0.770105	0.22954	3.35499	0.000793667	0.00609261
ENSBTAG00000008735	VASH1	145.501	-0.637745	0.19037	-3.35002	0.000808052	0.00618664
ENSBTAG00000049770	\	30.0971	0.948827	0.283667	3.34486	0.00082324	0.00628078
ENSBTAG00000006031	ADGRV1	15.2243	0.812327	0.243162	3.34068	0.000835744	0.00635385
ENSBTAG00000049455	\	9.03253	1.11638	0.334262	3.33983	0.000838305	0.00637053
ENSBTAG00000010349	IL1A	1.8146	2.37834	0.712769	3.33676	0.000847602	0.00643268
ENSBTAG00000001557	CCL28	16.8141	0.703664	0.21089	3.33664	0.000847964	0.00643268
ENSBTAG00000039275	ERAP2	233.305	0.715862	0.214635	3.33526	0.000852208	0.00645923
ENSBTAG00000053400	\	85.316	1.10796	0.332264	3.33457	0.000854328	0.00646413
ENSBTAG00000042863	\	5.47849	-0.93002	0.278903	-3.33456	0.000854343	0.00646413
ENSBTAG00000013167	SIGLEC1	8.32546	1.17377	0.352254	3.33217	0.000861723	0.00651146
ENSBTAG00000014090	ARID5A	123.478	-0.80853	0.24286	-3.3292	0.000870969	0.0065642
ENSBTAG00000007596	GEM	181.03	-0.825297	0.247983	-3.32804	0.000874596	0.0065867
ENSBTAG00000002110	DMGDH	10.2509	0.868444	0.261252	3.32416	0.000886858	0.00667237
ENSBTAG00000011237	PKHD1	24.3592	-2.32967	0.700999	-3.32336	0.000889395	0.00668567
ENSBTAG00000016042	TM6SF2	2.3441	1.54083	0.464488	3.31727	0.000909018	0.0068008
ENSBTAG00000033299	IGFALS	9.4163	0.837933	0.252798	3.31464	0.000917612	0.00685329
ENSBTAG00000046574	FRMPD1	8.86091	0.951586	0.287099	3.31449	0.000918119	0.00685413
ENSBTAG00000037832	ASPHD2	86.3466	-0.596062	0.180239	-3.30706	0.000942809	0.00698741
ENSBTAG00000026025	\	6.88923	1.03797	0.314271	3.30279	0.000957297	0.00707065
ENSBTAG00000014574	CFAP43	53.2891	0.648433	0.196682	3.29686	0.000977716	0.00718785
ENSBTAG00000047225	BCL2L14	3.52965	1.46497	0.444649	3.29466	0.000985406	0.0072352
ENSBTAG00000024826	TECRL	167.092	0.698943	0.21217	3.29425	0.000986841	0.00723961
ENSBTAG00000012558	ADAMTS12	93.5917	-0.823838	0.250465	-3.28924	0.0010046	0.00735031
ENSBTAG00000048415	GPR142	3.35756	1.39638	0.424542	3.28915	0.00100489	0.00735031
ENSBTAG00000012302	RTN4RL1	129.255	0.854332	0.259837	3.28796	0.00100917	0.00737848
ENSBTAG00000003408	\	5.82238	2.07158	0.630389	3.2862	0.00101549	0.00741849
ENSBTAG00000014439	KMO	1.5023	2.34386	0.713308	3.2859	0.00101657	0.00742324
ENSBTAG00000047538	\	1.08718	2.21099	0.673133	3.28463	0.00102116	0.0074536
ENSBTAG00000002478	AGMAT	48.469	0.587247	0.17907	3.27943	0.00104016	0.00758272
ENSBTAG00000051321	\	10.0025	0.670111	0.204464	3.27741	0.00104766	0.007631
ENSBTAG00000047103	IDNK	11.5393	0.67938	0.207339	3.27666	0.00105043	0.00764476
ENSBTAG00000010236	CIDEB	16.3898	0.884379	0.270009	3.27537	0.00105524	0.00767012
ENSBTAG00000001376	RAD21L1	2.18417	1.7563	0.537214	3.26927	0.00107824	0.00780466
ENSBTAG00000054491	\	12.7001	0.610881	0.186899	3.26851	0.00108115	0.00781923
ENSBTAG00000004275	DKK3	86.8583	-0.653464	0.200278	-3.26278	0.00110326	0.00796058
ENSBTAG00000008682	TLR3	110.559	-0.624625	0.191442	-3.26273	0.00110345	0.00796058
ENSBTAG00000001580	CLGN	8.07125	1.1901	0.364885	3.26157	0.00110796	0.00798979
ENSBTAG00000032206	HEMGN	2.93487	1.456	0.447192	3.25587	0.00113047	0.00812517
ENSBTAG00000013632	GRM4	74.2975	0.669199	0.205811	3.25152	0.00114791	0.00823686
ENSBTAG00000007447	NUDT4	4521.62	-0.675383	0.207904	-3.24854	0.00116001	0.0083134
ENSBTAG00000001082	SH2D5	4.32156	-1.12258	0.345862	-3.24574	0.00117147	0.00837479
ENSBTAG00000018540	NOX4	20.0728	-0.760444	0.234562	-3.24197	0.00118705	0.00846181
ENSBTAG00000051654	OR51A57	7.48784	0.868844	0.268919	3.23087	0.00123414	0.0087188
ENSBTAG00000034665	PRSS55	1.87829	1.80019	0.557368	3.22981	0.00123872	0.00874755
ENSBTAG00000014855	MICAL2	1805.71	-0.6547	0.202751	-3.22908	0.00124189	0.00875928
ENSBTAG00000014859	CAPS2	9.38861	1.79943	0.557582	3.2272	0.00125007	0.00880271
ENSBTAG00000005085	TRIM63	8101.32	-0.61547	0.190805	-3.22566	0.00125684	0.0088432
ENSBTAG00000009174	HSD17B14	9.4623	1.05571	0.327531	3.22323	0.00126754	0.00890048
ENSBTAG00000051075	\	12.2545	-1.46988	0.456084	-3.22282	0.00126933	0.00890943
ENSBTAG00000004076	OXER1	1.42961	1.72356	0.535007	3.22157	0.00127491	0.00894134
ENSBTAG00000017366	GRB7	3.28231	1.21447	0.377435	3.21769	0.00129227	0.00905215
ENSBTAG00000016398	DNAJC22	1.66747	2.09575	0.652933	3.20975	0.00132852	0.00924639
ENSBTAG00000017075	STX1A	3.62054	-1.31218	0.40901	-3.20819	0.00133572	0.00929279
ENSBTAG00000024509	TMEM52	59.3691	0.980477	0.305698	3.20734	0.00133968	0.00931288
ENSBTAG00000021316	COL4A3	17.0417	1.00385	0.313143	3.20572	0.00134723	0.00935042
ENSBTAG00000015794	NES	3685.75	-1.10626	0.345082	-3.20579	0.00134691	0.00935042
ENSBTAG00000020889	CA7	2.88488	-1.64587	0.513929	-3.20252	0.00136231	0.00941747
ENSBTAG00000008576	PLEKHD1	8.94816	0.973682	0.304059	3.20228	0.00136346	0.00942168
ENSBTAG00000049909	AGBL1	321.242	0.611952	0.191334	3.19835	0.00138216	0.00952059
ENSBTAG00000030086	bta-mir-544b-2	5.26695	0.927837	0.290936	3.18915	0.00142694	0.00977474
ENSBTAG00000019289	ITGA2	62.2951	0.706532	0.222	3.18258	0.00145968	0.00995979
ENSBTAG00000000745	AQP1	1057.2	-0.646491	0.203181	-3.18185	0.00146338	0.00998107
ENSBTAG00000016275	AMDHD1	15.4632	0.749264	0.236107	3.17341	0.00150659	0.0102236
ENSBTAG00000015441	ACTG2	92.2864	-0.70458	0.222481	-3.16692	0.00154064	0.0104262
ENSBTAG00000009337	PNMA8A	20.1054	0.663664	0.209802	3.16329	0.00155995	0.010543
ENSBTAG00000037565	\	5.17373	1.06914	0.338285	3.16047	0.00157517	0.0106119
ENSBTAG00000003033	GADD45G	660.475	-0.994895	0.315784	-3.15055	0.00162961	0.0108765
ENSBTAG00000003800	LRRC27	78.8523	1.37238	0.435781	3.14923	0.00163702	0.0109085
ENSBTAG00000051920	bta-mir-29b-2	4.58283	1.39213	0.442179	3.14833	0.00164207	0.0109379
ENSBTAG00000000898	F2RL2	58.7633	-0.72007	0.228747	-3.14789	0.00164452	0.01095
ENSBTAG00000012541	CHP2	24.563	0.654814	0.208138	3.14606	0.00165484	0.0110061
ENSBTAG00000049852	\	44.4878	0.965256	0.306955	3.14462	0.00166305	0.0110512
ENSBTAG00000049726	SRRM5	11.3969	0.840828	0.267468	3.14366	0.00166848	0.0110756
ENSBTAG00000036222	\	1.52817	1.77414	0.564634	3.1421	0.00167739	0.011122
ENSBTAG00000015132	RXFP2	60.8347	0.8295	0.264036	3.14161	0.00168021	0.0111322
ENSBTAG00000007895	SLC20A1	1433.42	0.613041	0.195412	3.13718	0.00170584	0.0112548
ENSBTAG00000005437	SMCP	1.03316	3.36199	1.07275	3.13398	0.00172455	0.011348
ENSBTAG00000004088	CRYBB2	5.03035	-1.39383	0.444909	-3.13284	0.00173123	0.0113834
ENSBTAG00000005784	CSMD2	36.8608	0.819951	0.262513	3.12347	0.00178734	0.011708
ENSBTAG00000020481	GXYLT2	17.1704	0.888814	0.284615	3.12286	0.00179101	0.0117232
ENSBTAG00000044208	DUSP4	16.863	-0.676786	0.217664	-3.10931	0.00187523	0.012169
ENSBTAG00000008127	RBP5	1.32999	2.29393	0.737845	3.10895	0.00187751	0.0121755
ENSBTAG00000021639	ARC	17.0976	-1.7544	0.564533	-3.10769	0.00188553	0.0122222
ENSBTAG00000020837	ARHGEF16	7.17579	1.0781	0.347267	3.10452	0.00190587	0.0123264
ENSBTAG00000014848	NR0B2	1.27819	2.35456	0.761964	3.09013	0.00200072	0.0128111
ENSBTAG00000016507	SERHL2	5.40601	1.17658	0.380815	3.08963	0.00200408	0.0128184
ENSBTAG00000043969	CALN1	27.0696	1.01248	0.32821	3.08485	0.00203652	0.0129829
ENSBTAG00000038020	\	15.0396	0.590115	0.191808	3.0766	0.00209378	0.0132991
ENSBTAG00000048608	5_8S_Rrna	88.3887	-0.972998	0.316879	-3.07057	0.00213651	0.0135015
ENSBTAG00000021015	INSYN2A	5.52183	-1.05655	0.344584	-3.06617	0.00216821	0.0136669
ENSBTAG00000052819	\	1.74911	-1.77454	0.579037	-3.06464	0.00217932	0.013727
ENSBTAG00000006860	VWA2	11.3901	1.05731	0.345069	3.06405	0.00218361	0.0137441
ENSBTAG00000021766	HBEGF	545.587	-0.643419	0.210245	-3.06034	0.00221089	0.0138806
ENSBTAG00000048246	DPP4	53.6734	0.753897	0.246395	3.05971	0.0022155	0.0139045
ENSBTAG00000025826	SLC24A1	3.137	-1.30949	0.428468	-3.05621	0.00224152	0.0140461
ENSBTAG00000051139	\	213.91	1.08844	0.356526	3.05291	0.00226632	0.0141519
ENSBTAG00000024426	PPP1R9A	189.911	0.655917	0.214928	3.05179	0.00227479	0.0141895
ENSBTAG00000003445	ODF1	0.906792	3.32462	1.09013	3.04975	0.00229033	0.0142702
ENSBTAG00000017251	SLC26A8	2.84375	1.31924	0.432594	3.0496	0.00229147	0.0142702
ENSBTAG00000025485	\	4.16986	1.39965	0.46039	3.04013	0.00236479	0.0146509
ENSBTAG00000019468	ACTL7A	0.88116	2.21586	0.728933	3.03986	0.00236687	0.0146586
ENSBTAG00000052539	\	24.2926	0.613746	0.202077	3.03719	0.00238795	0.0147575
ENSBTAG00000000170	GSTT4	2.62813	1.2746	0.419719	3.0368	0.00239105	0.0147662
ENSBTAG00000001286	ELMO3	3.46848	1.16117	0.382386	3.03665	0.00239226	0.0147684
ENSBTAG00000054824	\	11.977	-0.634579	0.209299	-3.03193	0.00242999	0.014943
ENSBTAG00000049765	\	7.21789	0.738114	0.243553	3.03061	0.00244058	0.0149868
ENSBTAG00000002166	CRISP2	1.09025	3.69372	1.21938	3.02918	0.00245218	0.0150474
ENSBTAG00000054302	TCF23	3.89812	-1.40678	0.465967	-3.01905	0.0025357	0.0154997
ENSBTAG00000006855	TDRD1	1.44696	2.08753	0.691572	3.01853	0.00254001	0.0155206
ENSBTAG00000044643	bta-mir-2346	5.49632	0.8604	0.2851	3.01789	0.00254542	0.0155418
ENSBTAG00000003715	ADAM21	3.30449	0.981663	0.325558	3.01533	0.00256701	0.0156422
ENSBTAG00000007043	\	1.26822	1.92173	0.637927	3.01246	0.00259141	0.0157681
ENSBTAG00000055271	\	1.86942	1.47956	0.491311	3.01146	0.00259997	0.0158073
ENSBTAG00000015644	EID2	73.2692	-0.646604	0.214719	-3.01139	0.00260052	0.0158073
ENSBTAG00000045767	LAT2	42.0931	1.14702	0.380944	3.01099	0.00260397	0.0158224
ENSBTAG00000052527	\	8.6204	0.703124	0.233564	3.01042	0.0026089	0.0158468
ENSBTAG00000011274	ENO2	2.03512	-1.44889	0.481581	-3.00861	0.00262442	0.0159299
ENSBTAG00000042194	U6	1.59778	1.85121	0.615356	3.00835	0.00262666	0.015938
ENSBTAG00000043549	\	9.67529	-1.17923	0.392615	-3.00354	0.00266858	0.0161416
ENSBTAG00000003733	TM4SF5	3.06737	1.67564	0.559343	2.99572	0.00273794	0.0164865
ENSBTAG00000008587	GSTT2	4.97175	1.47924	0.494381	2.9921	0.00277067	0.0166412
ENSBTAG00000016768	SCN3B	1594.2	-0.677187	0.226386	-2.9913	0.00277794	0.0166753
ENSBTAG00000026067	\	6.80069	1.10476	0.371111	2.97689	0.00291184	0.0173508
ENSBTAG00000020737	SOX8	35.0553	-0.676872	0.227547	-2.97464	0.0029333	0.0174392
ENSBTAG00000003523	\	1.19128	2.35484	0.792188	2.97258	0.00295309	0.0175388
ENSBTAG00000011702	ENTPD3	1.06252	2.04266	0.687469	2.97128	0.00296562	0.0176012
ENSBTAG00000047827	\	22.5695	-0.669087	0.225291	-2.96988	0.00297916	0.0176695
ENSBTAG00000005234	LYPD1	4.31435	0.98445	0.331682	2.96805	0.00299697	0.0177691
ENSBTAG00000049054	\	2.87241	-1.9671	0.66288	-2.9675	0.00300233	0.0177947
ENSBTAG00000002972	DNAI7	9.4111	0.794563	0.267802	2.96698	0.00300744	0.017819
ENSBTAG00000020352	PAQR5	1.28721	1.83314	0.618207	2.96525	0.00302434	0.017913
ENSBTAG00000019229	TMEM144	1.19019	2.0475	0.691056	2.96286	0.00304792	0.0180281
ENSBTAG00000053396	\	1.72104	4.22522	1.42798	2.95888	0.00308761	0.0182071
ENSBTAG00000016112	CCDC197	115.25	0.694977	0.235656	2.94912	0.00318684	0.0187096
ENSBTAG00000011833	\	93.4832	-1.11453	0.37869	-2.94312	0.00324921	0.0190037
ENSBTAG00000002025	AMIGO2	111.866	-0.598412	0.203353	-2.94272	0.0032534	0.019016
ENSBTAG00000044169	PRELID2	10.9065	0.652087	0.221805	2.93991	0.00328311	0.0191583
ENSBTAG00000054553	\	7.94445	0.725861	0.247125	2.93722	0.00331168	0.0192656
ENSBTAG00000006060	DCDC1	2.35565	1.23967	0.422444	2.93452	0.00334069	0.0193965
ENSBTAG00000009266	CD226	11.3618	0.688365	0.234674	2.93328	0.00335397	0.0194672
ENSBTAG00000008807	FBXL22	52.0532	0.706415	0.240997	2.93122	0.00337638	0.0195758
ENSBTAG00000049887	\	3.72087	1.21421	0.414408	2.92998	0.00338984	0.0196098
ENSBTAG00000007553	KCNA5	56.0394	-0.588179	0.201707	-2.91601	0.00354539	0.0203404
ENSBTAG00000047030	\	1.16909	1.90341	0.652965	2.91502	0.00355666	0.0203856
ENSBTAG00000046551	\	12.7968	0.679682	0.233513	2.91069	0.00360635	0.0205949
ENSBTAG00000017644	KIF17	3.92398	1.06369	0.365551	2.90982	0.00361634	0.0206273
ENSBTAG00000003319	FLRT3	7.75213	-1.00133	0.344327	-2.90809	0.00363644	0.020719
ENSBTAG00000016030	HOXD10	3.51269	1.21053	0.417589	2.89886	0.00374521	0.0212734
ENSBTAG00000004066	PARP8	19.1092	0.720285	0.248477	2.8988	0.00374599	0.0212734
ENSBTAG00000038132	AIFM3	19.3872	0.639723	0.220858	2.89654	0.00377306	0.0214061
ENSBTAG00000006546	GSTA2	17.5768	1.15656	0.399837	2.89258	0.0038209	0.0216564
ENSBTAG00000050626	\	1462.6	-0.949271	0.328816	-2.88694	0.00389009	0.0219554
ENSBTAG00000054629	\	1.79129	1.48651	0.515968	2.88101	0.00396405	0.0222787
ENSBTAG00000002011	KIAA0895	13.5125	0.662051	0.230043	2.87794	0.0040028	0.0224602
ENSBTAG00000014443	ODF4	0.961353	2.0021	0.695914	2.87694	0.00401554	0.0225098
ENSBTAG00000052555	bta-mir-12043	1.58656	-1.3671	0.475552	-2.87477	0.00404322	0.0226212
ENSBTAG00000035182	SERPINB13	2.53588	-1.96813	0.685317	-2.87185	0.00408071	0.0228163
ENSBTAG00000017882	LRRC3	8.6212	-0.844396	0.294176	-2.87038	0.00409984	0.0228988
ENSBTAG00000010129	SLITRK5	58.1577	0.647243	0.225517	2.87004	0.00410426	0.0229041
ENSBTAG00000038698	\	9.05154	1.30208	0.45416	2.86701	0.00414366	0.0230865
ENSBTAG00000046668	ANG2	13.5194	0.610539	0.212979	2.86666	0.00414827	0.0230974
ENSBTAG00000053958	\	5.81462	-0.797952	0.278431	-2.86589	0.00415837	0.0231313
ENSBTAG00000015309	CFAP300	19.9639	0.827189	0.288702	2.8652	0.00416741	0.0231668
ENSBTAG00000025182	FBXL21	12.2423	0.700859	0.244709	2.86405	0.00418258	0.0232437
ENSBTAG00000019617	PTPN22	5.28883	-0.915359	0.320136	-2.85928	0.00424597	0.0235132
ENSBTAG00000011881	TDRD10	5.67661	0.782537	0.273909	2.85692	0.00427773	0.0236288
ENSBTAG00000009714	ARHGAP33	9.92309	0.601449	0.210567	2.85633	0.00428572	0.0236378
ENSBTAG00000051464	\	10.8845	0.70661	0.248097	2.84812	0.00439785	0.0240856
ENSBTAG00000012854	GSDMB	73.0832	0.680805	0.2391	2.84737	0.00440821	0.0241271
ENSBTAG00000052736	\	22.6828	-0.73104	0.257323	-2.84095	0.00449797	0.0244796
ENSBTAG00000049965	\	2.61793	-1.28307	0.452247	-2.83709	0.00455267	0.0246845
ENSBTAG00000015386	REL	11.937	0.621645	0.219414	2.83321	0.00460838	0.0248933
ENSBTAG00000021240	DCSTAMP	3.44382	1.61829	0.572446	2.82698	0.00469892	0.0252802
ENSBTAG00000050669	\	8.81212	0.624575	0.220931	2.82702	0.00469838	0.0252802
ENSBTAG00000013498	HTR2A	5.33659	-1.0754	0.380431	-2.8268	0.00470157	0.0252866
ENSBTAG00000053343	\	45.0344	0.724666	0.25665	2.82356	0.00474942	0.0254969
ENSBTAG00000055132	\	6.24361	0.799	0.282999	2.82333	0.00475279	0.0255061
ENSBTAG00000009599	\	18.1309	1.99762	0.70831	2.82027	0.00479837	0.0256958
ENSBTAG00000053248	bta-mir-2285bs	1.60807	1.69721	0.602963	2.81479	0.00488097	0.0260498
ENSBTAG00000030993	LCA5L	1.08802	2.94666	1.04717	2.81394	0.0048938	0.0260813
ENSBTAG00000048049	\	2.94165	1.46391	0.520508	2.81247	0.0049163	0.026154
ENSBTAG00000001292	LTF	79.3612	-0.79713	0.283421	-2.81253	0.0049153	0.026154
ENSBTAG00000009733	FBP1	27.5851	1.57656	0.561368	2.80842	0.00497845	0.0264159
ENSBTAG00000024394	SEMA3D	6.81767	0.962756	0.342847	2.80812	0.00498321	0.0264331
ENSBTAG00000052534	U6	9.94352	0.723802	0.25844	2.80066	0.00509979	0.0269363
ENSBTAG00000001545	SLC34A2	7.4008	-0.749062	0.267799	-2.7971	0.0051563	0.0271716
ENSBTAG00000016444	RETREG1	4101.6	-0.738221	0.263963	-2.79668	0.00516302	0.0271959
ENSBTAG00000012892	C17H22orf31	7.0441	0.879124	0.314884	2.7919	0.00523996	0.0275094
ENSBTAG00000002473	ANGPTL4	605.385	-0.645884	0.231415	-2.79102	0.00525421	0.0275759
ENSBTAG00000025903	GLDC	11.2857	0.762186	0.273201	2.78984	0.00527346	0.0276435
ENSBTAG00000044204	CD79B	5.91949	0.735671	0.264152	2.78503	0.00535227	0.0279554
ENSBTAG00000002997	ADAMTSL1	15.2672	0.640212	0.230213	2.78095	0.00541997	0.0282072
ENSBTAG00000050802	\	5.59739	1.19426	0.429739	2.77903	0.00545207	0.0283149
ENSBTAG00000014053	MAK	5.15362	0.956962	0.344455	2.77819	0.00546623	0.028363
ENSBTAG00000019977	PCDH10	2.91603	-1.00849	0.363794	-2.77216	0.0055686	0.0287739
ENSBTAG00000010060	SLC43A3	5.39278	-0.955023	0.344799	-2.76979	0.00560917	0.0289233
ENSBTAG00000005629	CRYBG2	7.93716	0.81496	0.294361	2.76858	0.0056302	0.0290231
ENSBTAG00000053403	\	6.39065	0.739929	0.267759	2.76342	0.00571997	0.0293986
ENSBTAG00000007558	IL9R	11.3314	0.637683	0.230788	2.76307	0.0057261	0.0294127
ENSBTAG00000020890	TRIM66	11.4972	0.663268	0.240326	2.75987	0.00578243	0.0296145
ENSBTAG00000030166	BTBD17	1.04111	1.93316	0.701336	2.75639	0.00584425	0.0298783
ENSBTAG00000005063	THEM6	19.6202	0.588502	0.213787	2.75275	0.00590962	0.0301474
ENSBTAG00000008147	MICAL1	79.4483	-0.661092	0.240244	-2.75175	0.00592774	0.0302251
ENSBTAG00000021696	CCIN	1.03492	2.16758	0.789018	2.74718	0.00601092	0.0305505
ENSBTAG00000011508	H3-3D	1.25091	2.40626	0.877216	2.74307	0.00608679	0.0308549
ENSBTAG00000004680	SLC13A5	2.81441	1.24273	0.453472	2.74048	0.00613488	0.0310624
ENSBTAG00000001975	\	34.2849	1.06237	0.388739	2.73285	0.00627891	0.0316717
ENSBTAG00000047823	\	5.49324	-1.00487	0.36776	-2.7324	0.00628739	0.0317053
ENSBTAG00000049132	\	5.75402	-0.687826	0.251814	-2.73149	0.0063049	0.0317659
ENSBTAG00000017007	TRIB3	4.29602	1.06529	0.390076	2.73099	0.00631452	0.0318051
ENSBTAG00000004860	SLC27A6	235.786	1.0753	0.394053	2.72883	0.00635602	0.0319771
ENSBTAG00000043774	\	1.10538	2.02212	0.741207	2.72815	0.00636908	0.032015
ENSBTAG00000003282	SLCO1A2	1.25631	1.94971	0.714783	2.7277	0.0063777	0.032049
ENSBTAG00000013429	CLEC4G	2.16757	1.45751	0.534871	2.72498	0.00643057	0.032296
ENSBTAG00000050367	OR51A49	4.39409	0.920706	0.338213	2.72227	0.00648356	0.0324776
ENSBTAG00000054743	\	20.2295	0.721389	0.265011	2.7221	0.00648676	0.0324817
ENSBTAG00000054324	TRABD2B	12.5414	-0.717662	0.263818	-2.7203	0.00652236	0.0326343
ENSBTAG00000051758	\	4.06298	1.64728	0.60572	2.71955	0.00653717	0.032699
ENSBTAG00000031351	SEC14L4	2.97471	1.34627	0.495129	2.71903	0.00654745	0.032741
ENSBTAG00000019577	ACKR4	19.4656	0.800307	0.294463	2.71785	0.00657072	0.032829
ENSBTAG00000048257	\	6.95461	1.17977	0.43421	2.71705	0.00658676	0.0328808
ENSBTAG00000015208	CARMIL3	3.21306	1.26272	0.464815	2.71661	0.00659547	0.0329148
ENSBTAG00000040222	\	6.39934	0.743343	0.27365	2.71641	0.00659951	0.0329255
ENSBTAG00000009258	NEK11	2.07614	1.346	0.495583	2.71599	0.00660773	0.0329571
ENSBTAG00000046298	SYCE3	1.37539	1.59995	0.591654	2.70419	0.00684702	0.0338782
ENSBTAG00000030179	MAPK8IP2	6.00134	0.750475	0.27761	2.70334	0.00686465	0.0339268
ENSBTAG00000018394	SDR42E1	10.8518	0.657613	0.244056	2.69452	0.00704894	0.0346601
ENSBTAG00000021092	ATP6V0D2	15.1865	0.985633	0.365885	2.69384	0.00706348	0.0347218
ENSBTAG00000001627	\	5.73347	-0.704664	0.261825	-2.69136	0.00711617	0.0349215
ENSBTAG00000011002	CCDC136	22.7282	-0.592584	0.220485	-2.68764	0.00719579	0.0352724
ENSBTAG00000025258	\	373.296	1.24676	0.463971	2.68715	0.00720639	0.0353121
ENSBTAG00000027867	\	4.96572	0.924371	0.344176	2.68575	0.00723677	0.0354133
ENSBTAG00000000082	KCNJ14	2.59569	-1.09439	0.407469	-2.68582	0.00723518	0.0354133
ENSBTAG00000049135	\	3.3985	0.932431	0.347206	2.68553	0.00724155	0.0354267
ENSBTAG00000023648	\	552.074	0.78566	0.29282	2.68308	0.00729465	0.0356272
ENSBTAG00000022922	\	2.09329	1.95265	0.72861	2.67997	0.0073629	0.035899
ENSBTAG00000051803	\	1.52105	1.77186	0.66119	2.6798	0.00736658	0.0359069
ENSBTAG00000009219	CADM2	2.16225	1.35638	0.506352	2.67872	0.00739037	0.0359825
ENSBTAG00000031287	TMEM158	7.13093	-0.879853	0.32854	-2.67807	0.00740479	0.0360325
ENSBTAG00000005248	\	3.3956	1.3652	0.51056	2.67393	0.00749686	0.0364295
ENSBTAG00000051361	\	4.17389	0.845136	0.316235	2.67249	0.007529	0.0365244
ENSBTAG00000054544	SMIM17	3.2707	0.947333	0.355297	2.66631	0.00766882	0.0370475
ENSBTAG00000020141	FREM1	19.9164	0.751807	0.282085	2.66517	0.00769485	0.0371423
ENSBTAG00000016847	ARL4D	19.2431	0.749981	0.282354	2.65618	0.00790322	0.0378849
ENSBTAG00000021029	PRR5L	20.3717	0.855902	0.322247	2.65604	0.00790638	0.0378896
ENSBTAG00000032819	MUC20	2.35563	1.36472	0.514165	2.65425	0.0079485	0.0380285
ENSBTAG00000005034	CAPN5	755.904	0.615855	0.232423	2.64971	0.00805607	0.0384584
ENSBTAG00000020391	MEP1B	1.64584	1.26245	0.476515	2.64933	0.00806522	0.0384915
ENSBTAG00000014064	FGFR2	4.81386	1.16852	0.441316	2.64781	0.00810151	0.0386434
ENSBTAG00000037932	\	2.21298	1.32676	0.501157	2.64739	0.00811167	0.0386813
ENSBTAG00000044006	GINS2	11.6711	0.610756	0.23076	2.64672	0.00812767	0.0387469
ENSBTAG00000009907	MAPK4	202.28	0.629743	0.238009	2.64588	0.00814787	0.0387822
ENSBTAG00000037110	U12	1.29559	-1.47314	0.556939	-2.64507	0.00816741	0.0388511
ENSBTAG00000026467	ODF3B	9.8115	0.603393	0.22816	2.6446	0.00817876	0.0388838
ENSBTAG00000052989	FZD8	68.9223	-0.591683	0.223916	-2.64243	0.00823144	0.0390915
ENSBTAG00000054796	\	6.60631	-0.62417	0.236244	-2.64205	0.00824047	0.039113
ENSBTAG00000008710	KCNH1	1.07263	1.79081	0.678615	2.63892	0.0083171	0.0393469
ENSBTAG00000004640	SPAM1	9.37989	0.681385	0.258332	2.63763	0.00834874	0.0394544
ENSBTAG00000017187	\	63.7425	0.640015	0.242736	2.63667	0.00837253	0.039556
ENSBTAG00000050443	\	7.76078	1.26222	0.479238	2.63381	0.00844336	0.0398365
ENSBTAG00000034393	FAM149A	29.1077	-0.61034	0.232042	-2.63029	0.0085311	0.0401415
ENSBTAG00000001443	\	2.54384	1.24285	0.473185	2.62656	0.00862522	0.0404824
ENSBTAG00000051405	U6	3.22754	1.1069	0.422203	2.62172	0.0087488	0.0409992
ENSBTAG00000004751	SPTBN4	31.1002	-0.595577	0.227206	-2.62131	0.00875917	0.0410367
ENSBTAG00000020887	CACNA1E	42.5321	0.778171	0.297376	2.61679	0.00887608	0.0414277
ENSBTAG00000048077	\	19.5554	-0.827214	0.316391	-2.61453	0.00893496	0.0416469
ENSBTAG00000053038	\	3.31632	-0.985952	0.377641	-2.61082	0.0090326	0.0420221
ENSBTAG00000004488	MEI1	5.04613	-1.5416	0.590487	-2.61073	0.00903481	0.0420221
ENSBTAG00000051822	\	6.24363	0.716206	0.274944	2.60491	0.00918975	0.0426743
ENSBTAG00000047268	WT1	1.3186	-2.0233	0.77782	-2.60125	0.00928852	0.0430523
ENSBTAG00000050196	\	0.841181	-1.93253	0.743788	-2.59823	0.00937068	0.0433984
ENSBTAG00000051577	FAM163B	1.94765	-1.29583	0.498864	-2.59755	0.00938906	0.0434604
ENSBTAG00000017543	ATP23	359.041	-0.731971	0.282191	-2.59389	0.00948979	0.0438332
ENSBTAG00000018082	QPRT	16.988	0.804771	0.310588	2.59112	0.00956648	0.0441053
ENSBTAG00000019028	STOX1	8.45774	0.744333	0.287293	2.59085	0.00957392	0.0441279
ENSBTAG00000050346	\	1.64469	-1.29144	0.499192	-2.58707	0.00967956	0.0444968
ENSBTAG00000011409	CD72	7.25129	-0.782147	0.302558	-2.58511	0.00973474	0.0447149
ENSBTAG00000005716	CRABP2	52.9935	-1.1867	0.460376	-2.57768	0.00994647	0.045555
ENSBTAG00000036437	bta-mir-33b	2.9616	1.0821	0.420427	2.57383	0.0100581	0.0460099
ENSBTAG00000024991	MKRN2OS	5.80282	0.825469	0.32126	2.56947	0.0101854	0.0464775
ENSBTAG00000050335	\	5.45547	-1.09811	0.427532	-2.56848	0.0102144	0.0465858
ENSBTAG00000053556	\	2.1468	-1.22078	0.476219	-2.56349	0.0103626	0.0470638
ENSBTAG00000051689	\	2.45245	1.04243	0.407099	2.56064	0.010448	0.047402
ENSBTAG00000008778	CHST13	16.2847	0.595802	0.233062	2.55641	0.0105757	0.0478939
ENSBTAG00000005010	MXD3	9.85471	0.760564	0.298426	2.54858	0.0108161	0.0486781
ENSBTAG00000015415	UNC80	23.5725	0.909571	0.357171	2.5466	0.0108778	0.0489175
ENSBTAG00000049196	\	18.5994	0.64137	0.25193	2.54582	0.010902	0.0489887
ENSBTAG00000021306	CHRDL2	126.191	0.995671	0.391179	2.54531	0.0109181	0.0490482
ENSBTAG00000001143	\	63.5708	-0.888971	0.349293	-2.54506	0.0109259	0.049066
ENSBTAG00000006256	PTPRO	1.1841	1.93537	0.761079	2.54293	0.0109926	0.0492577
ENSBTAG00000053673	\	1.22486	1.65929	0.653142	2.54048	0.0110701	0.0494792
ENSBTAG00000048643	\	4.60305	0.758307	0.298592	2.53961	0.0110975	0.0495289
ENSBTAG00000043480	SNORD14	6.78636	1.3555	0.533981	2.53847	0.0111337	0.0496571

## Sheet: Table S4
Table S4. The differentially expressed genes identified in RF50 vs. ALF
EnsemblID	SYMBOL	baseMean	log2FoldChange	lfcSE	stat	pvalue	padj
ENSBTAG00000001303	HSPB8	42461.9	-0.944005	0.107439	-8.78643	1.54387e-18	2.62998e-14
ENSBTAG00000008131	RNF115	1513.21	-1.10129	0.15185	-7.25247	4.09236e-13	1.10282e-09
ENSBTAG00000052721	\	163.391	-1.04814	0.144611	-7.24801	4.22952e-13	1.10282e-09
ENSBTAG00000037449	ACSM5	742.412	0.854375	0.118593	7.20426	5.83607e-13	1.10464e-09
ENSBTAG00000013162	HSPA8	50297.3	-0.695271	0.097267	-7.14806	8.8011e-13	1.36297e-09
ENSBTAG00000016895	NIPA2	1317.48	-0.649403	0.0913194	-7.11134	1.14924e-12	1.39838e-09
ENSBTAG00000009923	CIPC	7101.18	-0.719185	0.100997	-7.12087	1.07247e-12	1.39838e-09
ENSBTAG00000020417	DAPK3	1898.21	-0.858398	0.12099	-7.09476	1.29578e-12	1.44464e-09
ENSBTAG00000005181	SYS1	1592.38	-0.603359	0.0875253	-6.89354	5.44206e-12	5.1503e-09
ENSBTAG00000050904	RAP1A	2982.32	-0.604908	0.0884168	-6.84155	7.83413e-12	5.90538e-09
ENSBTAG00000019409	GNPTAB	1171.73	-0.996922	0.148435	-6.7162	1.86524e-11	1.32393e-08
ENSBTAG00000014215	CCDC86	520.396	-0.731951	0.109622	-6.67702	2.4385e-11	1.59769e-08
ENSBTAG00000011350	\	597.156	-0.607634	0.0912588	-6.65837	2.76888e-11	1.74696e-08
ENSBTAG00000049163	TSPAN9	494.138	-0.793629	0.120364	-6.5936	4.2929e-11	2.61177e-08
ENSBTAG00000014182	CTNNA1	3287.19	-0.59225	0.0902434	-6.56281	5.28041e-11	2.90167e-08
ENSBTAG00000000434	CRYAB	72940	-1.01274	0.154279	-6.56432	5.22718e-11	2.90167e-08
ENSBTAG00000021377	S100A14	2008.19	-0.942674	0.145061	-6.49847	8.11399e-11	4.06535e-08
ENSBTAG00000051600	\	113.362	0.947766	0.146884	6.4525	1.10019e-10	5.20602e-08
ENSBTAG00000001101	IFNLR1	155.633	-1.5499	0.240663	-6.44014	1.19363e-10	5.49553e-08
ENSBTAG00000005793	PEA15	456.142	-0.651225	0.101425	-6.42074	1.35617e-10	5.63472e-08
ENSBTAG00000006270	HSP90AA1	37503.8	-0.643349	0.100152	-6.42375	1.32955e-10	5.63472e-08
ENSBTAG00000012589	HSPE1	2852.21	-0.610263	0.0953596	-6.39959	1.55791e-10	6.17185e-08
ENSBTAG00000016282	EIF5	19867.1	-0.650493	0.101811	-6.3892	1.66759e-10	6.31277e-08
ENSBTAG00000006567	VIPR1	170.431	1.04705	0.171517	6.10463	1.03038e-09	3.13437e-07
ENSBTAG00000007352	KCNC4	574.177	-1.10461	0.186544	-5.92143	3.19164e-09	9.04984e-07
ENSBTAG00000001126	BMP2K	716.433	-0.835661	0.141185	-5.91892	3.24062e-09	9.04984e-07
ENSBTAG00000005923	ABTB2	283.257	-0.935602	0.15957	-5.86326	4.53856e-09	1.10449e-06
ENSBTAG00000050189	\	55.8881	0.910213	0.155792	5.84251	5.14207e-09	1.2166e-06
ENSBTAG00000006291	CYLD	1617.87	-0.747526	0.128068	-5.83693	5.31705e-09	1.24077e-06
ENSBTAG00000009172	BCAT2	160.344	-0.775556	0.133942	-5.79024	7.02863e-09	1.57543e-06
ENSBTAG00000025441	HSPA1A	44631.8	-1.06963	0.186531	-5.73432	9.79016e-09	2.08469e-06
ENSBTAG00000006017	NFKB2	2731.38	-0.838617	0.146382	-5.72895	1.01052e-08	2.12521e-06
ENSBTAG00000007084	MAP3K14	1348.02	-0.916197	0.161043	-5.68913	1.27689e-08	2.65266e-06
ENSBTAG00000011586	HABP4	1553.56	-0.88814	0.156385	-5.67921	1.35322e-08	2.77735e-06
ENSBTAG00000011969	HSPB1	13368.2	-0.875879	0.154752	-5.65987	1.51485e-08	3.07209e-06
ENSBTAG00000001116	P4HA2	875.57	-0.706766	0.125724	-5.62158	1.89216e-08	3.70493e-06
ENSBTAG00000012082	TNFRSF12A	1235.03	-1.25942	0.224269	-5.61568	1.95793e-08	3.79016e-06
ENSBTAG00000016265	DNAJA1	2853.96	-0.649796	0.115976	-5.60284	2.10867e-08	4.0361e-06
ENSBTAG00000018937	HMOX2	686.992	-0.641186	0.114717	-5.58927	2.28021e-08	4.31592e-06
ENSBTAG00000005672	CDH22	44.993	1.77466	0.321523	5.51953	3.39907e-08	5.9694e-06
ENSBTAG00000016716	RRS1	306.224	-0.616689	0.111821	-5.51497	3.48839e-08	6.00249e-06
ENSBTAG00000019244	P2RX6	270.706	0.709166	0.129661	5.46939	4.51577e-08	7.46856e-06
ENSBTAG00000009637	SLC12A2	1383.21	0.823345	0.150802	5.45977	4.76742e-08	7.62771e-06
ENSBTAG00000006563	KLHL40	13923.3	-0.899043	0.165597	-5.42912	5.66328e-08	8.69134e-06
ENSBTAG00000032899	\	115.215	0.820327	0.152338	5.38492	7.24771e-08	1.06435e-05
ENSBTAG00000012228	SEMA4A	15.8283	1.79355	0.337098	5.32057	1.03445e-07	1.42112e-05
ENSBTAG00000051364	\	1318.26	-0.826911	0.155904	-5.30397	1.13309e-07	1.50798e-05
ENSBTAG00000000240	AKAP7	156.695	0.731544	0.138605	5.27791	1.30664e-07	1.66109e-05
ENSBTAG00000054661	bta-mir-2887-1	2866.04	-0.915211	0.17354	-5.27377	1.33651e-07	1.68647e-05
ENSBTAG00000012020	TRAF5	147.914	0.685053	0.131028	5.2283	1.71073e-07	2.08159e-05
ENSBTAG00000025005	METTL7A	1014.97	0.717771	0.137622	5.21551	1.83313e-07	2.21471e-05
ENSBTAG00000034113	GALNT10	532.43	-0.701017	0.134559	-5.20974	1.89103e-07	2.26857e-05
ENSBTAG00000008921	NEXN	19971.5	-0.586244	0.112708	-5.20143	1.97761e-07	2.35584e-05
ENSBTAG00000025450	SYNE2	3866.77	0.611864	0.11768	5.19941	1.99925e-07	2.36085e-05
ENSBTAG00000015942	DNAJA4	7686.26	-0.920416	0.178221	-5.16446	2.41136e-07	2.68481e-05
ENSBTAG00000015704	TMCO3	5079.63	-0.725447	0.141802	-5.1159	3.12255e-07	3.16622e-05
ENSBTAG00000003709	ITGB8	84.5738	1.05307	0.207064	5.0857	3.6628e-07	3.64887e-05
ENSBTAG00000045822	C15H11orf96	324.328	-1.10645	0.218628	-5.06087	4.17342e-07	4.06252e-05
ENSBTAG00000016000	CARF	106.349	0.594244	0.117946	5.03826	4.69773e-07	4.39702e-05
ENSBTAG00000020584	IFT81	203.895	0.73919	0.147217	5.0211	5.13774e-07	4.73089e-05
ENSBTAG00000001321	IL1B	30.2159	1.24142	0.248512	4.9954	5.87152e-07	5.29213e-05
ENSBTAG00000021508	LMOD3	14479.2	0.773433	0.155693	4.96768	6.77578e-07	5.88905e-05
ENSBTAG00000011156	ATP8A1	505.699	0.709438	0.14331	4.95037	7.40728e-07	6.21592e-05
ENSBTAG00000013801	PBX1	193.718	0.621861	0.125791	4.94362	7.66833e-07	6.36615e-05
ENSBTAG00000050852	CXCL9	15.2648	2.41253	0.489904	4.9245	8.45775e-07	6.91422e-05
ENSBTAG00000048717	\	276.877	-0.665899	0.135265	-4.92292	8.52618e-07	6.91636e-05
ENSBTAG00000031135	CTXN3	259.906	1.03659	0.211987	4.88988	1.00899e-06	7.84634e-05
ENSBTAG00000011394	FAM214B	247.374	-0.638452	0.130859	-4.87892	1.06666e-06	8.22198e-05
ENSBTAG00000006253	FLNC	311438	-0.687721	0.141164	-4.87178	1.10598e-06	8.48667e-05
ENSBTAG00000008661	C15H11orf52	183.199	-0.902361	0.186503	-4.83831	1.30946e-06	9.69851e-05
ENSBTAG00000000977	CADM1	244.239	0.634229	0.131404	4.82654	1.38924e-06	0.000101136
ENSBTAG00000016140	PPFIBP2	615.754	0.639288	0.133009	4.80634	1.53721e-06	0.000110027
ENSBTAG00000013909	BOC	99.8004	0.593285	0.123916	4.78781	1.68615e-06	0.000117719
ENSBTAG00000008916	CYFIP2	49.7682	0.932801	0.194909	4.78582	1.70295e-06	0.000118407
ENSBTAG00000047955	ZNF774	367.566	-0.693507	0.144956	-4.78427	1.71608e-06	0.000118835
ENSBTAG00000027151	ARHGAP26	98.2678	0.784203	0.163983	4.78221	1.73379e-06	0.000119575
ENSBTAG00000046542	FAM174C	99.6292	-0.644671	0.134913	-4.7784	1.76693e-06	0.000121369
ENSBTAG00000018382	\	3209.84	-0.60232	0.12635	-4.76707	1.86924e-06	0.000126359
ENSBTAG00000021576	LMOD1	1044.5	0.609416	0.128101	4.7573	1.96198e-06	0.00013105
ENSBTAG00000014051	ANGPT1	107.834	0.913635	0.192403	4.74855	2.04876e-06	0.0001358
ENSBTAG00000032531	MUSTN1	9942.15	-0.87056	0.183376	-4.7474	2.06052e-06	0.00013605
ENSBTAG00000005714	ACTC1	1826.53	-3.11363	0.656277	-4.74438	2.09142e-06	0.000137557
ENSBTAG00000037539	\	21.4019	1.18364	0.252117	4.69482	2.66836e-06	0.00016765
ENSBTAG00000026836	\	90.4653	1.03952	0.224103	4.63857	3.50832e-06	0.00020328
ENSBTAG00000017733	CA2	1378.28	-0.771152	0.166385	-4.63474	3.57391e-06	0.000206378
ENSBTAG00000020652	TSSK3	26.3392	-1.01215	0.220709	-4.58588	4.52082e-06	0.000250854
ENSBTAG00000018520	SCN1A	15.1721	1.67498	0.366175	4.57425	4.77937e-06	0.000262634
ENSBTAG00000032292	CCDC159	68.6568	0.841092	0.184234	4.56534	4.98677e-06	0.00027315
ENSBTAG00000020936	NOD2	75.5786	-1.12052	0.245507	-4.56413	5.01581e-06	0.00027386
ENSBTAG00000005718	PLIN2	1808.67	-1.18222	0.259414	-4.55726	5.18258e-06	0.000277626
ENSBTAG00000013664	FILIP1L	3337.8	0.59511	0.130988	4.54325	5.53934e-06	0.000293051
ENSBTAG00000002997	ADAMTSL1	15.2672	1.03535	0.228301	4.53502	5.75981e-06	0.000301903
ENSBTAG00000009145	SLC7A4	759.904	0.738496	0.162917	4.53295	5.81645e-06	0.000303936
ENSBTAG00000019033	CD84	6.7229	1.44439	0.319786	4.51673	6.2802e-06	0.000324191
ENSBTAG00000009177	PLEKHA4	272.256	-1.04178	0.231422	-4.50164	6.74308e-06	0.000339847
ENSBTAG00000005424	KCNC1	25.6522	-1.27694	0.284189	-4.49327	7.0138e-06	0.000350381
ENSBTAG00000011080	TLX1	47.0463	-0.925398	0.205896	-4.4945	6.97334e-06	0.000350381
ENSBTAG00000015235	HMCN1	65.1051	-1.12443	0.251902	-4.46377	8.05315e-06	0.000396489
ENSBTAG00000009353	EVI2B	13.2392	1.14024	0.255531	4.46224	8.11062e-06	0.000398062
ENSBTAG00000010913	SRXN1	116.904	-1.19933	0.26893	-4.45964	8.2099e-06	0.000398449
ENSBTAG00000001294	PPP1R15A	1479.62	-1.16284	0.261838	-4.44107	8.95109e-06	0.00043196
ENSBTAG00000017033	LSR	87.5471	0.61123	0.138246	4.42131	9.81032e-06	0.000462933
ENSBTAG00000019761	MANBA	125.165	0.629545	0.142681	4.41227	1.02293e-05	0.000478066
ENSBTAG00000009126	YBX2	153.496	-0.880692	0.199861	-4.40651	1.05048e-05	0.000484957
ENSBTAG00000027425	CCDC190	17.6019	1.11642	0.253421	4.40541	1.05585e-05	0.000486118
ENSBTAG00000044185	SOX6	872.956	0.589782	0.134	4.40136	1.07575e-05	0.000491295
ENSBTAG00000038430	\	322.387	-0.961448	0.219199	-4.38618	1.15359e-05	0.000523882
ENSBTAG00000001415	THOC6	140.531	-0.585206	0.133522	-4.38282	1.1715e-05	0.000526558
ENSBTAG00000031420	\	23.4737	0.749096	0.17155	4.36664	1.26173e-05	0.000553957
ENSBTAG00000009996	DOT1L	1757	-0.686145	0.157294	-4.36218	1.28776e-05	0.000561699
ENSBTAG00000017328	PTI	48.4294	1.05317	0.241992	4.35211	1.34832e-05	0.000578924
ENSBTAG00000040398	CRACD	1506.49	0.805916	0.186274	4.32651	1.51489e-05	0.000630958
ENSBTAG00000046509	TENT5C	137.064	-0.620691	0.144408	-4.29817	1.72215e-05	0.000690279
ENSBTAG00000003474	RAB15	140.579	-0.977476	0.227655	-4.29368	1.75734e-05	0.000698326
ENSBTAG00000009152	ZNF391	9.82512	0.888232	0.206872	4.29362	1.75781e-05	0.000698326
ENSBTAG00000003512	MYH7B	5046.73	0.60822	0.141726	4.29151	1.77463e-05	0.000703042
ENSBTAG00000051880	\	103.211	-0.71455	0.166668	-4.28727	1.80884e-05	0.000711268
ENSBTAG00000054716	\	122.293	0.788281	0.184846	4.26454	2.00314e-05	0.000770283
ENSBTAG00000001198	GIMAP7	7.32916	1.38783	0.325551	4.26301	2.01694e-05	0.000771489
ENSBTAG00000011917	GPAM	1904.97	0.61253	0.144337	4.24375	2.19816e-05	0.000810513
ENSBTAG00000049049	\	10.4671	0.901512	0.21381	4.21641	2.48224e-05	0.000885634
ENSBTAG00000021216	HECW1	4.65727	1.5439	0.367519	4.20087	2.65895e-05	0.000928179
ENSBTAG00000018088	SETBP1	576.155	0.585371	0.13942	4.1986	2.68569e-05	0.000931786
ENSBTAG00000007103	ITGAL	35.8353	0.930165	0.221673	4.1961	2.71546e-05	0.000938093
ENSBTAG00000016142	CYB5R2	507.608	0.593963	0.141682	4.19224	2.76214e-05	0.000946743
ENSBTAG00000014575	\	106.093	0.603743	0.144508	4.17793	2.94175e-05	0.000988415
ENSBTAG00000001034	IL18R1	20.0835	1.25095	0.299415	4.17798	2.94104e-05	0.000988415
ENSBTAG00000013018	AMPD2	124.524	-0.620869	0.148819	-4.17198	3.01969e-05	0.00101062
ENSBTAG00000038048	MRC1	299.966	1.11055	0.267203	4.15623	3.23548e-05	0.00106608
ENSBTAG00000002947	LY9	12.2638	1.2755	0.307716	4.14505	3.39737e-05	0.00111041
ENSBTAG00000050736	bta-mir-12050	17.7819	0.7394	0.178499	4.14232	3.43814e-05	0.00111772
ENSBTAG00000049286	\	8.49913	1.03913	0.251255	4.13576	3.53779e-05	0.00114141
ENSBTAG00000048655	NT5E	43.0876	0.748275	0.181117	4.13144	3.60496e-05	0.00115934
ENSBTAG00000005106	LGI1	10.7073	1.97206	0.477618	4.12896	3.64414e-05	0.00116908
ENSBTAG00000011808	MSTN	443.462	1.0728	0.260906	4.11181	3.92562e-05	0.00124069
ENSBTAG00000000964	FCRL5	4.1587	1.73619	0.422368	4.11062	3.94597e-05	0.00124087
ENSBTAG00000027181	LAMA3	93.1727	0.709004	0.172454	4.11126	3.93507e-05	0.00124087
ENSBTAG00000006608	GGT5	53.6461	0.738664	0.179854	4.10702	4.00798e-05	0.00125507
ENSBTAG00000049122	COL6A5	5.96821	2.05431	0.501152	4.09917	4.14637e-05	0.00127914
ENSBTAG00000055123	FAM180B	15.9139	0.915263	0.223275	4.09926	4.14468e-05	0.00127914
ENSBTAG00000008192	PLPPR2	151.426	0.664789	0.162693	4.08615	4.38598e-05	0.00133182
ENSBTAG00000005917	PARD6G	35.3797	0.74392	0.182268	4.08146	4.47534e-05	0.00134933
ENSBTAG00000020679	CNTN1	37.2874	0.90228	0.221451	4.0744	4.61322e-05	0.00137451
ENSBTAG00000014953	\	4.39427	1.50373	0.369624	4.06826	4.73656e-05	0.0013985
ENSBTAG00000050406	\	41.4764	0.673712	0.165789	4.06368	4.83052e-05	0.00141632
ENSBTAG00000054743	\	20.2295	1.07974	0.265682	4.06402	4.82345e-05	0.00141632
ENSBTAG00000007624	FRMD4B	168.311	0.89177	0.219525	4.06226	4.85991e-05	0.0014216
ENSBTAG00000001009	HCLS1	140.581	-1.05927	0.262502	-4.03529	5.4535e-05	0.00155092
ENSBTAG00000001492	FYB1	8.62436	1.09917	0.27261	4.03201	5.53013e-05	0.00156228
ENSBTAG00000000983	ABCC8	256.015	0.586264	0.145986	4.01589	5.92207e-05	0.00164572
ENSBTAG00000007079	LCP1	110.398	0.983786	0.245111	4.01363	5.97919e-05	0.00165619
ENSBTAG00000013880	WWC1	5.81835	-2.24349	0.559583	-4.00921	6.0921e-05	0.00167116
ENSBTAG00000011458	CPXM1	213.618	0.631731	0.157784	4.00377	6.2341e-05	0.00170462
ENSBTAG00000053428	\	10.2634	0.989136	0.247775	3.99207	6.5498e-05	0.00176824
ENSBTAG00000009256	ITGA4	12.753	0.881723	0.221072	3.98839	6.65226e-05	0.00178807
ENSBTAG00000052042	\	34.5226	-0.622363	0.156381	-3.97979	6.89766e-05	0.00183479
ENSBTAG00000020661	ABCA1	649.588	0.807025	0.203136	3.97283	7.10244e-05	0.00186139
ENSBTAG00000000897	IQGAP2	39.8851	0.782253	0.197346	3.96387	7.37445e-05	0.00190339
ENSBTAG00000009639	SMPD3	14.7805	0.989653	0.249722	3.96302	7.40075e-05	0.00190729
ENSBTAG00000005012	HSPH1	2299.71	-0.627414	0.158382	-3.96141	7.45086e-05	0.00191204
ENSBTAG00000006187	MFAP4	61.9112	0.670048	0.169162	3.96099	7.46409e-05	0.00191204
ENSBTAG00000024394	SEMA3D	6.81767	1.34324	0.340153	3.94892	7.85048e-05	0.00197246
ENSBTAG00000005958	PTK2B	40.2823	0.661645	0.167683	3.94581	7.95306e-05	0.00199529
ENSBTAG00000019129	BTD	71.5615	0.625564	0.158804	3.93921	8.17487e-05	0.00203595
ENSBTAG00000014172	FGD2	13.4221	1.24581	0.317421	3.92479	8.68072e-05	0.00211857
ENSBTAG00000052931	\	563.398	-0.596359	0.15214	-3.9198	8.86213e-05	0.00215666
ENSBTAG00000006031	ADGRV1	15.2243	0.956699	0.244242	3.91701	8.96531e-05	0.00217866
ENSBTAG00000023283	JAML	8.5955	1.07111	0.273548	3.91562	9.01719e-05	0.00218815
ENSBTAG00000012720	ANKRD2	10912.2	-0.725976	0.185581	-3.9119	9.15726e-05	0.00221582
ENSBTAG00000006659	TMEM116	7.21494	0.970386	0.248104	3.9112	9.18382e-05	0.0022191
ENSBTAG00000019052	ANK3	4382.57	0.597354	0.152927	3.90614	9.37829e-05	0.00225649
ENSBTAG00000015821	AMPD3	989.848	-0.80055	0.205153	-3.90221	9.5317e-05	0.00229016
ENSBTAG00000021766	HBEGF	545.587	-0.832028	0.213466	-3.89771	9.71066e-05	0.00232007
ENSBTAG00000012137	NTN1	27.3382	0.736263	0.188894	3.89775	9.7089e-05	0.00232007
ENSBTAG00000011680	PAPLN	19.5432	0.777517	0.200207	3.88357	0.000102935	0.00242195
ENSBTAG00000001979	\	70.1633	0.587004	0.151274	3.8804	0.000104285	0.00244696
ENSBTAG00000008293	GPCPD1	1817.22	0.629562	0.162307	3.87883	0.00010496	0.00245941
ENSBTAG00000050319	\	232.291	-1.42238	0.367473	-3.8707	0.000108523	0.00251523
ENSBTAG00000012526	APBB1IP	29.1666	0.629881	0.162848	3.86791	0.000109772	0.00252356
ENSBTAG00000052510	CCL26	6.26168	2.06274	0.534191	3.86143	0.000112726	0.0025845
ENSBTAG00000047225	BCL2L14	3.52965	1.7068	0.442561	3.85664	0.000114954	0.00262852
ENSBTAG00000038180	SCN2A	3.58724	1.67823	0.437125	3.83924	0.000123416	0.00279574
ENSBTAG00000050335	\	5.45547	-1.72744	0.45052	-3.83432	0.00012591	0.00284089
ENSBTAG00000012088	FBLN1	424.216	0.59677	0.155666	3.83366	0.00012625	0.00284481
ENSBTAG00000021298	NTMT2	180.935	0.770794	0.201949	3.81678	0.000135202	0.00300283
ENSBTAG00000018119	AOAH	2.30657	1.8869	0.495058	3.81147	0.000138142	0.00303405
ENSBTAG00000001002	TCF7	26.33	0.599744	0.157527	3.80726	0.000140517	0.00306885
ENSBTAG00000014003	MYF6	4153.25	-0.620655	0.163177	-3.80358	0.000142622	0.0031029
ENSBTAG00000013205	IL1RAP	45.0821	-0.924008	0.243166	-3.79991	0.000144749	0.00312523
ENSBTAG00000002849	IRF6	14.0616	-0.87474	0.230437	-3.79601	0.000147044	0.00315478
ENSBTAG00000011338	NREP	1199.75	0.771568	0.203476	3.79194	0.000149477	0.00317498
ENSBTAG00000049747	\	45.2536	0.771003	0.20337	3.79113	0.000149964	0.0031774
ENSBTAG00000007828	SLA	11.797	1.12623	0.297552	3.78499	0.000153714	0.00323274
ENSBTAG00000051920	bta-mir-29b-2	4.58283	1.66997	0.441512	3.78239	0.000155332	0.00325472
ENSBTAG00000020342	MYOC	444.341	0.598527	0.15834	3.78002	0.000156817	0.00327374
ENSBTAG00000013475	TRAF3	286.831	-0.69289	0.183677	-3.77234	0.000161725	0.00333533
ENSBTAG00000018106	SPATA18	5.23428	1.21756	0.323018	3.76933	0.000163686	0.0033717
ENSBTAG00000031020	\	3.17104	2.08461	0.553966	3.76307	0.000167842	0.00343241
ENSBTAG00000051191	\	5973.47	0.60342	0.160443	3.76096	0.000169262	0.00345315
ENSBTAG00000019577	ACKR4	19.4656	1.11244	0.296106	3.75691	0.000172026	0.0034845
ENSBTAG00000051340	\	375.017	-0.810492	0.215822	-3.75538	0.00017308	0.00349753
ENSBTAG00000030193	GPR35	2.61566	1.54627	0.411833	3.7546	0.000173617	0.00350007
ENSBTAG00000018165	RIPOR2	387.524	0.661296	0.176127	3.75466	0.000173576	0.00350007
ENSBTAG00000014829	MYRFL	21.4004	-0.636286	0.170001	-3.74284	0.000181954	0.00361257
ENSBTAG00000011733	GIPC2	405.639	-1.39427	0.372596	-3.74205	0.000182525	0.00361857
ENSBTAG00000019947	SYT7	207.474	-0.616856	0.16488	-3.74125	0.000183104	0.00362274
ENSBTAG00000006030	MYOG	982.219	-0.659961	0.176487	-3.73944	0.000184431	0.00363633
ENSBTAG00000020646	ZC3H6	39.2569	0.668179	0.179227	3.72811	0.000192921	0.00374732
ENSBTAG00000003255	CD4	11.8243	1.02823	0.275907	3.72671	0.000193994	0.00376142
ENSBTAG00000031731	HIGD1A	14.4498	-0.793331	0.213157	-3.72181	0.000197803	0.00381173
ENSBTAG00000049909	AGBL1	321.242	0.722219	0.194075	3.72134	0.000198172	0.00381267
ENSBTAG00000054318	\	165.949	0.686032	0.184447	3.71941	0.000199691	0.00383079
ENSBTAG00000012721	HOGA1	31.0135	-1.04991	0.282686	-3.71406	0.000203957	0.00389071
ENSBTAG00000004305	RGS16	96.3366	0.932392	0.251518	3.70706	0.000209683	0.00397325
ENSBTAG00000012467	MASP1	746.164	0.632062	0.17061	3.70473	0.000211617	0.0039961
ENSBTAG00000045086	7SK	35.9977	1.21081	0.327045	3.70228	0.000213673	0.00400178
ENSBTAG00000015160	PLD4	15.226	1.26284	0.341461	3.69836	0.000216998	0.0040577
ENSBTAG00000000925	GLT8D2	78.3425	0.622707	0.16859	3.69362	0.000221084	0.00412058
ENSBTAG00000048728	\	215.197	0.63736	0.1732	3.6799	0.00023333	0.00429241
ENSBTAG00000010647	NTRK2	38.132	0.911404	0.247757	3.67861	0.000234505	0.00430473
ENSBTAG00000011869	CSRP3	57954	-0.692257	0.18837	-3.67499	0.000237862	0.00435293
ENSBTAG00000044150	UCK2	196.317	-0.868439	0.23656	-3.67112	0.000241494	0.00439366
ENSBTAG00000012182	DIRAS3	73.6301	-1.08132	0.294562	-3.67093	0.000241671	0.00439366
ENSBTAG00000048959	\	13.3503	0.804125	0.219145	3.66938	0.000243142	0.00441099
ENSBTAG00000013472	COL1A2	3419.93	0.714364	0.194882	3.66562	0.000246738	0.00444312
ENSBTAG00000023144	PTPRC	86.7419	0.816477	0.222736	3.66567	0.000246689	0.00444312
ENSBTAG00000011887	CD22	2.88226	1.61417	0.441097	3.65945	0.000252758	0.00452282
ENSBTAG00000024984	FSBP	25.3922	0.647747	0.177039	3.65879	0.000253413	0.00452776
ENSBTAG00000008763	\	78.4946	1.04551	0.286384	3.65072	0.00026151	0.0046164
ENSBTAG00000047223	GNAS	24.5613	0.6981	0.191361	3.64808	0.000264207	0.00464956
ENSBTAG00000013369	COL14A1	245.391	0.780286	0.21431	3.64092	0.000271664	0.0047611
ENSBTAG00000009190	SLC2A4	3774.63	-0.595316	0.163966	-3.63072	0.000282627	0.00491783
ENSBTAG00000039275	ERAP2	233.305	0.789811	0.217722	3.62761	0.000286057	0.00495725
ENSBTAG00000037756	TET1	55.2946	0.851933	0.235059	3.62434	0.000289703	0.00500009
ENSBTAG00000009216	HVCN1	14.2427	0.597682	0.165232	3.61723	0.000297776	0.00508278
ENSBTAG00000053738	\	3.69378	1.79336	0.497155	3.60725	0.000309459	0.00523499
ENSBTAG00000023730	TUBB3	2.52852	-2.37495	0.659621	-3.60048	0.000317631	0.00533088
ENSBTAG00000046047	\	29.125	1.59105	0.442476	3.59579	0.000323405	0.00540118
ENSBTAG00000020772	ARHGAP45	30.9027	0.752929	0.209536	3.59333	0.000326484	0.0054313
ENSBTAG00000024980	VIT	73.6015	0.723968	0.20161	3.59093	0.000329503	0.00547617
ENSBTAG00000017824	IRF8	29.9904	0.933447	0.260524	3.58296	0.000339725	0.00560961
ENSBTAG00000006024	ISLR	56.2799	0.687955	0.192071	3.58178	0.000341264	0.00561684
ENSBTAG00000010027	CHDH	35.6898	0.629011	0.175893	3.5761	0.000348757	0.00571258
ENSBTAG00000003938	FNDC1	40.4659	0.953551	0.266824	3.5737	0.00035197	0.00574862
ENSBTAG00000018375	ATCAY	63.6948	1.22612	0.343369	3.57086	0.00035581	0.00579873
ENSBTAG00000033334	SPATA2L	17.9371	-0.653263	0.182991	-3.56992	0.000357091	0.00580997
ENSBTAG00000021875	SLC41A2	49.4422	0.628512	0.176085	3.56937	0.000357841	0.00581662
ENSBTAG00000051076	\	42.2046	0.619216	0.173728	3.56429	0.000364837	0.00588541
ENSBTAG00000011238	CD48	10.7924	1.04157	0.292462	3.56139	0.000368892	0.00593398
ENSBTAG00000013103	COL1A1	2448.08	0.794645	0.223828	3.55025	0.000384871	0.00613309
ENSBTAG00000009717	FGL2	377.196	0.615356	0.173656	3.54354	0.0003948	0.0062562
ENSBTAG00000051464	\	10.8845	0.878368	0.247945	3.54259	0.000396219	0.00626009
ENSBTAG00000054218	IGFBP5	3021.39	1.05766	0.300302	3.52198	0.000428332	0.00663331
ENSBTAG00000046952	\	6.96987	-0.86364	0.245214	-3.52199	0.000428324	0.00663331
ENSBTAG00000007173	PDGFRA	689.638	0.624025	0.177222	3.52114	0.00042969	0.00664829
ENSBTAG00000001100	IL22RA1	1.28051	-1.97994	0.562966	-3.51697	0.000436496	0.0067363
ENSBTAG00000051828	\	189.812	1.23956	0.354194	3.49967	0.000465835	0.00704751
ENSBTAG00000015406	ZNF750	657.409	0.614071	0.175536	3.49827	0.00046829	0.0070721
ENSBTAG00000049807	\	6.85264	1.12326	0.323077	3.47675	0.000507536	0.00755758
ENSBTAG00000046324	\	24.9532	0.934055	0.268774	3.47525	0.000510383	0.0075735
ENSBTAG00000008121	RSPO3	248.25	-1.01219	0.291444	-3.47301	0.000514658	0.00762365
ENSBTAG00000009354	EVI2A	6.65795	1.24733	0.359324	3.47133	0.000517885	0.00764415
ENSBTAG00000054309	\	36.2085	0.651752	0.18788	3.46897	0.000522449	0.00769888
ENSBTAG00000046440	TRAM1L1	24.9244	1.13104	0.326572	3.46337	0.000533452	0.00781373
ENSBTAG00000020921	PRKCB	9.35524	1.08114	0.312296	3.4619	0.000536382	0.00784314
ENSBTAG00000017405	RORC	159.413	0.727393	0.210976	3.44776	0.000565265	0.00815028
ENSBTAG00000017670	\	64.4297	0.967899	0.28078	3.44718	0.000566461	0.00815028
ENSBTAG00000026247	PKHD1L1	32.5112	1.138	0.330368	3.44464	0.000571813	0.00820626
ENSBTAG00000018941	CPXM2	25.1011	1.10913	0.322333	3.44094	0.000579694	0.00830538
ENSBTAG00000012896	METTL7B	175.809	-0.96676	0.281182	-3.4382	0.000585602	0.00836891
ENSBTAG00000048619	\	8.90156	-1.20822	0.351943	-3.43298	0.000596977	0.00851718
ENSBTAG00000027246	UBD	28.3702	1.06379	0.310381	3.42737	0.000609461	0.00866625
ENSBTAG00000006383	\	338.081	-1.39773	0.407854	-3.42703	0.000610231	0.00866996
ENSBTAG00000039657	H2AC6	753.163	-0.857894	0.250454	-3.42535	0.000614002	0.00870901
ENSBTAG00000006762	SH3RF2	396.548	0.625564	0.182656	3.42481	0.000615231	0.00871193
ENSBTAG00000019567	IL21R	4.04782	1.46393	0.427739	3.42248	0.000620527	0.00875781
ENSBTAG00000009381	LCP2	23.2244	0.77312	0.226074	3.41976	0.000626769	0.00882397
ENSBTAG00000040167	\	28.5112	0.866271	0.253388	3.41876	0.000629076	0.00883455
ENSBTAG00000003763	MYO5C	22.7245	0.820629	0.240128	3.41747	0.00063207	0.0088547
ENSBTAG00000054738	\	10.3633	-1.23547	0.361547	-3.41716	0.000632777	0.00885732
ENSBTAG00000010665	CBLN3	4.54201	1.20094	0.351522	3.41641	0.000634529	0.00886
ENSBTAG00000021447	SIM2	89.5493	-0.812792	0.238057	-3.41428	0.000639517	0.00892234
ENSBTAG00000006877	MMP16	37.7466	0.595439	0.174491	3.41244	0.000643843	0.00896477
ENSBTAG00000003329	FST	93.1405	0.589558	0.172928	3.40927	0.000651365	0.00903583
ENSBTAG00000007325	TPSB2	7.72878	1.22802	0.360471	3.40672	0.00065749	0.00909858
ENSBTAG00000049815	\	9.97071	0.801229	0.235303	3.40509	0.00066141	0.00913798
ENSBTAG00000042863	\	5.47849	-0.961248	0.282397	-3.40389	0.000664327	0.00916761
ENSBTAG00000039922	ARAP2	10.4993	0.902029	0.265128	3.40224	0.000668369	0.00918199
ENSBTAG00000051131	\	15.5157	0.959454	0.282362	3.39796	0.000678906	0.00930026
ENSBTAG00000049726	SRRM5	11.3969	0.913714	0.269254	3.39351	0.00069004	0.00940387
ENSBTAG00000000432	\	14.6161	0.992517	0.292502	3.3932	0.000690815	0.00940691
ENSBTAG00000000306	ITK	10.9377	0.916512	0.270227	3.39163	0.000694769	0.00943811
ENSBTAG00000012036	HR	227.24	0.600741	0.177182	3.39053	0.000697574	0.00946867
ENSBTAG00000015157	GRAP2	3.17749	1.38184	0.408013	3.38677	0.000707212	0.00958421
ENSBTAG00000009943	\	2.4374	1.48924	0.441045	3.37663	0.000733805	0.00988953
ENSBTAG00000011043	RAC2	28.5811	0.834465	0.247233	3.37522	0.000737559	0.00992442
ENSBTAG00000016520	\	23.3312	0.867724	0.257481	3.37006	0.000751529	0.0100253
ENSBTAG00000020000	RAP1GAP2	127.048	-0.614178	0.182275	-3.36951	0.000753013	0.0100372
ENSBTAG00000008897	BIN2	12.7152	0.858951	0.25498	3.3687	0.00075524	0.0100512
ENSBTAG00000049161	\	26.5223	-0.647606	0.19253	-3.36367	0.00076913	0.0101985
ENSBTAG00000007558	IL9R	11.3314	0.776062	0.230781	3.36276	0.000771676	0.0102141
ENSBTAG00000001745	LUM	349.157	0.758321	0.225632	3.36087	0.00077697	0.0102762
ENSBTAG00000023398	UBASH3A	3.63173	1.28347	0.38201	3.35979	0.000780024	0.0102926
ENSBTAG00000002680	TMEM132E	18.021	0.724736	0.215924	3.35644	0.000789518	0.0103928
ENSBTAG00000016997	\	6.56908	1.05467	0.314336	3.35522	0.000793011	0.0104155
ENSBTAG00000021570	PLEKHG4	14.9165	-0.737644	0.220055	-3.35209	0.000802034	0.0104855
ENSBTAG00000044375	SNORA70	3.08773	1.26076	0.377467	3.34006	0.000837593	0.0108505
ENSBTAG00000048125	ENTPD2	31.2028	0.64975	0.194788	3.33568	0.000850917	0.0110064
ENSBTAG00000009137	NKG7	7.43106	1.04249	0.312741	3.33341	0.000857892	0.0110554
ENSBTAG00000018838	IQCA1L	401.539	0.714498	0.214565	3.32999	0.000868502	0.0111492
ENSBTAG00000054051	\	195.491	-0.753688	0.227225	-3.31692	0.00091017	0.0115363
ENSBTAG00000001462	FLT4	44.3994	0.882149	0.266052	3.3157	0.000914154	0.0115696
ENSBTAG00000010138	SEMA3B	149.884	0.672017	0.202716	3.31507	0.000916194	0.0115707
ENSBTAG00000027204	\	15.812	0.90352	0.273024	3.30931	0.000935259	0.011758
ENSBTAG00000008125	KCNAB2	5.95633	0.900526	0.272474	3.305	0.000949779	0.0119023
ENSBTAG00000047531	\	26.6395	0.695815	0.210905	3.29918	0.000969679	0.0120857
ENSBTAG00000015386	REL	11.937	0.724496	0.219766	3.29667	0.000978379	0.0121137
ENSBTAG00000053952	\	558.45	-0.586917	0.178007	-3.29716	0.000976695	0.0121137
ENSBTAG00000011171	PIEZO2	8.08278	1.32678	0.402401	3.29715	0.000976706	0.0121137
ENSBTAG00000010793	CCDC80	1094.67	0.621962	0.189065	3.28967	0.00100306	0.012364
ENSBTAG00000034560	\	19.6962	-0.900136	0.273996	-3.28522	0.00101902	0.0125336
ENSBTAG00000051625	\	8.43604	0.812845	0.247565	3.28337	0.00102576	0.0126073
ENSBTAG00000016881	ANPEP	36.4005	0.999201	0.304663	3.27969	0.00103921	0.0127543
ENSBTAG00000014859	CAPS2	9.38861	1.84985	0.564399	3.27756	0.00104709	0.0128177
ENSBTAG00000015702	PITX3	649.998	-0.667572	0.203758	-3.2763	0.00105177	0.0128472
ENSBTAG00000018189	CSTB	1.77758	-2.39339	0.730724	-3.27537	0.00105524	0.0128675
ENSBTAG00000009852	NAV3	35.7545	0.639952	0.195425	3.27468	0.00105783	0.0128807
ENSBTAG00000012735	CFAP157	12.0486	-0.624165	0.190674	-3.27346	0.00106239	0.012927
ENSBTAG00000039195	\	8.01329	0.897789	0.274764	3.26749	0.00108505	0.0131464
ENSBTAG00000014016	IKZF1	5.64937	1.17916	0.360937	3.26695	0.00108714	0.0131498
ENSBTAG00000055237	\	793.769	0.637287	0.195251	3.26394	0.00109875	0.0132371
ENSBTAG00000049455	\	9.03253	1.10279	0.337918	3.26348	0.00110055	0.0132494
ENSBTAG00000017256	CD2	6.62653	1.14176	0.350089	3.26134	0.00110885	0.0133023
ENSBTAG00000010462	ROBO2	7.0106	0.818382	0.2518	3.25012	0.00115355	0.0136691
ENSBTAG00000014103	SH3GL2	9.35729	0.729878	0.224622	3.24936	0.00115665	0.0136691
ENSBTAG00000023731	MC1R	2.82147	-1.376	0.423271	-3.25088	0.00115047	0.0136691
ENSBTAG00000008102	CRTAC1	9.91689	-0.98838	0.304101	-3.25018	0.00115334	0.0136691
ENSBTAG00000024957	SNCA	7.81405	1.34254	0.413677	3.24539	0.00117289	0.0138121
ENSBTAG00000040304	\	17.7828	0.73429	0.226409	3.24321	0.00118192	0.013876
ENSBTAG00000007077	ABHD1	88.3584	-0.651541	0.200982	-3.24179	0.00118783	0.0139358
ENSBTAG00000048257	\	6.95461	1.414	0.436338	3.2406	0.00119279	0.0139674
ENSBTAG00000008723	CCBE1	3.00366	1.46178	0.451846	3.23513	0.00121586	0.0141492
ENSBTAG00000025442	HSPA1L	40.9035	-0.70965	0.21955	-3.2323	0.001228	0.0142694
ENSBTAG00000040244	APOL3	25.3509	0.814496	0.252058	3.23138	0.00123193	0.0142956
ENSBTAG00000039366	\	9.85534	1.18439	0.366563	3.23107	0.00123328	0.0143015
ENSBTAG00000039722	\	17.8289	1.08733	0.336818	3.22824	0.00124555	0.0144078
ENSBTAG00000005248	\	3.3956	1.64428	0.509472	3.22742	0.00124913	0.0144264
ENSBTAG00000007213	SIRPA	826.007	-0.591552	0.183511	-3.22352	0.00126623	0.014545
ENSBTAG00000005850	DLK2	4.55403	-1.30643	0.405417	-3.22244	0.00127105	0.0145806
ENSBTAG00000002917	PRKAG2	1005.4	-0.592092	0.184216	-3.21412	0.00130845	0.0149174
ENSBTAG00000016721	ZNF791	10.4656	0.744313	0.231587	3.21397	0.00130916	0.0149174
ENSBTAG00000048464	\	2.28391	2.18944	0.681196	3.21411	0.0013085	0.0149174
ENSBTAG00000018571	IL1RL1	16.9719	0.962414	0.299662	3.21167	0.00131966	0.0150213
ENSBTAG00000015008	CPA3	16.0105	0.999078	0.311216	3.21024	0.00132625	0.0150819
ENSBTAG00000014143	ASB5	15829.3	-0.623621	0.194392	-3.20805	0.00133636	0.0151301
ENSBTAG00000017875	ARHGAP30	31.9284	0.719514	0.224821	3.20039	0.00137244	0.0154116
ENSBTAG00000002473	ANGPTL4	605.385	-0.751071	0.234912	-3.19725	0.00138744	0.015529
ENSBTAG00000038020	\	15.0396	0.614724	0.193086	3.18368	0.00145417	0.0160543
ENSBTAG00000007659	CORO2A	16.9971	0.593669	0.186543	3.18248	0.00146017	0.0160875
ENSBTAG00000017471	KBTBD13	50.4816	0.714696	0.225188	3.17378	0.0015047	0.0164206
ENSBTAG00000050723	\	2.26883	2.86112	0.901888	3.17237	0.00151201	0.0164687
ENSBTAG00000016982	MCOLN3	1.59713	2.04226	0.644105	3.1707	0.00152071	0.016536
ENSBTAG00000007890	SEC14L5	57.1433	0.71085	0.224199	3.17063	0.0015211	0.016536
ENSBTAG00000020319	ALOX5	10.8522	0.830216	0.261891	3.17009	0.00152394	0.0165457
ENSBTAG00000013732	GPR37	2.75029	1.57561	0.497489	3.16712	0.00153956	0.0166625
ENSBTAG00000004432	\	384.251	0.650839	0.205581	3.16586	0.00154627	0.0166925
ENSBTAG00000043948	HCN1	15.725	1.35477	0.427914	3.16598	0.00154559	0.0166925
ENSBTAG00000025942	HPGD	67.1835	0.587907	0.185828	3.16371	0.00155773	0.0167943
ENSBTAG00000001143	\	63.5708	1.10495	0.349521	3.16132	0.00157058	0.0168768
ENSBTAG00000014199	TBX21	5.32793	1.08107	0.342338	3.15789	0.00158915	0.0170152
ENSBTAG00000016414	VDR	4.92582	1.20066	0.380292	3.15721	0.00159289	0.0170445
ENSBTAG00000051845	\	17.2986	0.833917	0.264204	3.15634	0.00159765	0.0170847
ENSBTAG00000008631	CORO1A	40.0479	0.756364	0.240319	3.14734	0.00164764	0.0175554
ENSBTAG00000015792	CFAP54	10.0876	0.799254	0.254056	3.14598	0.00165531	0.017573
ENSBTAG00000051898	FGF7	21.704	0.867864	0.27587	3.14591	0.00165569	0.017573
ENSBTAG00000004836	\	95.8172	0.620483	0.197542	3.14102	0.00168361	0.0177798
ENSBTAG00000049852	\	44.4878	0.977152	0.311209	3.13986	0.00169031	0.0178184
ENSBTAG00000011003	IKZF3	1.93592	1.69352	0.539338	3.14	0.00168948	0.0178184
ENSBTAG00000006939	FGD3	10.1325	0.871117	0.277519	3.13895	0.00169556	0.0178627
ENSBTAG00000010411	ADAMTS8	8.68727	1.84804	0.58886	3.13833	0.00169915	0.0178662
ENSBTAG00000014530	NTNG1	4.12482	1.17389	0.374857	3.13155	0.00173883	0.018139
ENSBTAG00000011800	ABCG4	34.0861	0.921635	0.294499	3.1295	0.00175104	0.0182374
ENSBTAG00000025258	\	373.296	1.47356	0.470872	3.12943	0.00175147	0.0182374
ENSBTAG00000050443	\	7.76078	1.5094	0.482716	3.12689	0.00176667	0.0183173
ENSBTAG00000009631	ZNF683	13.9105	0.926882	0.296608	3.12494	0.00177839	0.0183828
ENSBTAG00000021336	KIF5A	2.97192	-1.35461	0.433663	-3.12365	0.00178623	0.0184303
ENSBTAG00000006345	ART1	1217.95	0.607368	0.194431	3.12383	0.00178515	0.0184303
ENSBTAG00000011602	RASAL3	9.56077	0.881105	0.282362	3.12048	0.00180556	0.0185622
ENSBTAG00000021901	TRPM2	13.603	0.86317	0.276999	3.11615	0.0018323	0.0187538
ENSBTAG00000024288	\	33.6892	1.40988	0.452431	3.11623	0.0018318	0.0187538
ENSBTAG00000012624	PDZRN4	3.98316	1.53037	0.491518	3.11355	0.00184851	0.0188672
ENSBTAG00000000715	\	4.32935	1.33804	0.429986	3.11183	0.0018593	0.0189436
ENSBTAG00000039160	VAV1	11.3658	0.961432	0.309204	3.10937	0.00187484	0.0190788
ENSBTAG00000036363	bta-mir-133a-1	56.4749	0.621298	0.199961	3.1071	0.00188936	0.019186
ENSBTAG00000019686	NCKAP1L	26.1983	0.768658	0.247478	3.10596	0.00189662	0.0192201
ENSBTAG00000017060	ITGB2	29.028	0.810522	0.261108	3.10417	0.00190815	0.0192681
ENSBTAG00000006453	CD3G	5.81492	1.06129	0.342461	3.099	0.00194174	0.0195379
ENSBTAG00000051224	\	23.8271	0.641678	0.207188	3.09708	0.00195435	0.0196036
ENSBTAG00000005784	CSMD2	36.8608	0.823817	0.266008	3.09696	0.00195518	0.0196036
ENSBTAG00000010402	MYH9	5988.16	-0.701146	0.226397	-3.09698	0.00195503	0.0196036
ENSBTAG00000005034	CAPN5	755.904	0.730496	0.23587	3.09702	0.00195474	0.0196036
ENSBTAG00000019627	THY1	199.682	0.624058	0.201617	3.09527	0.00196634	0.0196946
ENSBTAG00000049681	\	5.48164	-0.832324	0.269342	-3.09022	0.00200011	0.0199952
ENSBTAG00000006360	CD180	4.46306	1.37396	0.444775	3.08911	0.00200758	0.0200229
ENSBTAG00000050603	WC1.3	2.8456	1.75039	0.567655	3.08354	0.00204553	0.020259
ENSBTAG00000002092	PI16	174.016	0.742256	0.24071	3.0836	0.00204509	0.020259
ENSBTAG00000015708	CXCR6	4.06427	1.13889	0.369517	3.08211	0.00205539	0.0203212
ENSBTAG00000008761	TRAFD1	1087.1	-0.772177	0.250852	-3.07822	0.00208245	0.0205411
ENSBTAG00000002099	SLC14A2	1.14796	2.80456	0.911211	3.07784	0.00208509	0.0205553
ENSBTAG00000018948	HIF3A	58.8672	0.692021	0.224943	3.07643	0.00209496	0.0206049
ENSBTAG00000011381	SLC30A3	49.9277	-0.674341	0.219295	-3.07504	0.00210474	0.0206433
ENSBTAG00000024503	FCER1G	27.4129	0.651539	0.212362	3.06806	0.00215455	0.020961
ENSBTAG00000020554	AIF1	24.1732	0.724973	0.236291	3.06813	0.00215402	0.020961
ENSBTAG00000046759	\	10.9691	-0.721703	0.235289	-3.0673	0.00216001	0.0209887
ENSBTAG00000019137	SCN7A	11.274	0.815227	0.266112	3.06347	0.00218784	0.021152
ENSBTAG00000023648	\	552.074	0.909645	0.297168	3.06105	0.00220561	0.0212876
ENSBTAG00000004066	PARP8	19.1092	0.767263	0.25099	3.05695	0.00223603	0.0215202
ENSBTAG00000011803	MYH3	174.8	0.928366	0.303813	3.05571	0.00224525	0.0215724
ENSBTAG00000004270	FCER2	4.37438	1.55177	0.508285	3.05295	0.00226602	0.021723
ENSBTAG00000031483	\	129.908	0.597203	0.195797	3.05011	0.00228757	0.0218184
ENSBTAG00000053537	\	24.7777	-1.18398	0.388609	-3.04672	0.00231353	0.0219438
ENSBTAG00000019975	IL7R	15.054	0.902635	0.297556	3.0335	0.00241736	0.022589
ENSBTAG00000048515	\	109.105	1.06058	0.349716	3.03268	0.00242393	0.0226256
ENSBTAG00000036437	bta-mir-33b	2.9616	1.26721	0.417888	3.03242	0.00242598	0.0226323
ENSBTAG00000009848	GPR171	3.6987	1.15351	0.380583	3.0309	0.00243826	0.0226988
ENSBTAG00000007554	IFI6	19.2509	0.655465	0.216694	3.02484	0.00248766	0.0230939
ENSBTAG00000054649	\	10.0899	1.0855	0.359112	3.02274	0.002505	0.0232295
ENSBTAG00000004954	TOX	4.49355	1.1056	0.366396	3.0175	0.00254865	0.0235319
ENSBTAG00000052033	\	183.252	-0.629425	0.208741	-3.01535	0.00256685	0.0236318
ENSBTAG00000006037	CCN5	28.6933	0.689368	0.22863	3.01522	0.00256795	0.0236318
ENSBTAG00000017438	C17H5orf52	8.70766	-0.673705	0.223489	-3.01449	0.0025741	0.0236368
ENSBTAG00000049683	\	109.704	1.05793	0.350965	3.01435	0.00257528	0.0236368
ENSBTAG00000009219	CADM2	2.16225	1.51915	0.504163	3.01322	0.00258491	0.0237124
ENSBTAG00000016279	EMILIN3	44.907	0.629298	0.208998	3.01103	0.00260364	0.0238457
ENSBTAG00000014237	CYTH4	14.9694	0.734136	0.243866	3.0104	0.00260902	0.0238565
ENSBTAG00000030845	MPEG1	49.4599	0.865595	0.287569	3.01004	0.00261212	0.023872
ENSBTAG00000050373	\	4.053	-2.41989	0.804308	-3.00866	0.00262401	0.0239165
ENSBTAG00000009064	CSF2RB	8.26474	0.970283	0.32263	3.00742	0.00263474	0.0239758
ENSBTAG00000020393	METTL21C	307.37	-0.852822	0.283906	-3.00389	0.00266553	0.0241785
ENSBTAG00000050355	\	4.76761	-1.07449	0.357804	-3.00302	0.00267314	0.0242347
ENSBTAG00000011545	GDA	85.5234	0.605739	0.201939	2.99961	0.00270327	0.0244298
ENSBTAG00000018366	SLC15A3	7.87938	0.864935	0.28851	2.99794	0.0027181	0.0245303
ENSBTAG00000008300	FN1	1598.95	0.622081	0.207584	2.99677	0.00272855	0.0245931
ENSBTAG00000053403	\	6.39065	0.803136	0.26814	2.99521	0.00274257	0.0246802
ENSBTAG00000000163	DDIT4	5036.35	0.617238	0.206184	2.99363	0.0027568	0.024756
ENSBTAG00000002972	DNAI7	9.4111	0.808316	0.270034	2.99339	0.00275899	0.0247626
ENSBTAG00000006811	EPHA3	18.9027	0.819336	0.273787	2.99261	0.00276606	0.024813
ENSBTAG00000052665	CYP3A4	4.77502	1.10188	0.368924	2.98674	0.00281965	0.0251481
ENSBTAG00000045234	U6	2.95123	1.18853	0.399135	2.97776	0.0029036	0.0257485
ENSBTAG00000002444	MKI67	18.0097	0.961653	0.323232	2.97512	0.00292878	0.0259017
ENSBTAG00000026779	LYZ	22.0035	0.679304	0.228368	2.9746	0.00293374	0.0259213
ENSBTAG00000008329	CYTIP	10.9396	0.986086	0.33165	2.97327	0.00294644	0.0259931
ENSBTAG00000054421	\	4.7842	1.14235	0.384167	2.97358	0.0029435	0.0259931
ENSBTAG00000007424	LIF	5.70076	0.933562	0.314072	2.97245	0.00295436	0.0260359
ENSBTAG00000002471	CHL1	17.3019	0.992767	0.334196	2.97062	0.00297203	0.0261376
ENSBTAG00000008650	CAMK1D	11.7041	0.776619	0.261555	2.96924	0.00298537	0.0262143
ENSBTAG00000012892	C17H22orf31	7.0441	0.940351	0.316723	2.96901	0.00298765	0.0262208
ENSBTAG00000021664	TACR2	2.02685	1.60927	0.542361	2.96715	0.0030057	0.0263521
ENSBTAG00000045852	TAL2	4.59716	-0.928897	0.313301	-2.96487	0.00302812	0.0264669
ENSBTAG00000020214	LRRC8B	50.5629	-0.83247	0.28082	-2.96443	0.00303248	0.0264778
ENSBTAG00000049288	\	1.95105	1.32244	0.446513	2.9617	0.00305947	0.0266316
ENSBTAG00000002416	\	31.7286	0.828026	0.27969	2.96052	0.00307124	0.0266704
ENSBTAG00000005800	GRIA1	4.63965	1.122	0.379041	2.96009	0.0030755	0.0266757
ENSBTAG00000002136	FCHO1	5.24565	0.973883	0.329051	2.95967	0.0030797	0.026685
ENSBTAG00000011465	MYBPH	6591.78	-0.808974	0.273498	-2.95788	0.00309766	0.0267997
ENSBTAG00000020892	IL2RA	8.51954	0.677492	0.229152	2.95652	0.00311136	0.0268909
ENSBTAG00000021437	\	5.0296	0.916073	0.309989	2.95518	0.00312489	0.026962
ENSBTAG00000003341	DOK2	9.14769	1.05402	0.357	2.95243	0.00315281	0.0271802
ENSBTAG00000002451	TTC39A	41.0737	0.727242	0.246374	2.95178	0.00315946	0.0272238
ENSBTAG00000023429	PLS1	85.7689	0.704898	0.239101	2.94812	0.00319716	0.0273962
ENSBTAG00000048608	5_8S_rRNA	88.3887	-0.947921	0.321477	-2.94864	0.00319173	0.0273962
ENSBTAG00000004751	SPTBN4	31.1002	-0.679935	0.230797	-2.94603	0.00321878	0.0275261
ENSBTAG00000033166	\	2.07316	1.55017	0.526479	2.94441	0.00323571	0.027643
ENSBTAG00000018819	\	5.16334	1.14082	0.387744	2.94219	0.00325899	0.027703
ENSBTAG00000010285	MMRN1	164.889	1.17501	0.399493	2.94125	0.00326894	0.0277599
ENSBTAG00000014228	TFEC	2.7414	1.49052	0.507067	2.93949	0.00328749	0.0278897
ENSBTAG00000054257	bta-mir-2887-1	3.98017	-1.36846	0.466504	-2.93344	0.0033523	0.0282425
ENSBTAG00000052669	CYS1	7.56838	0.6753	0.23027	2.93264	0.00336091	0.0283011
ENSBTAG00000055017	SCIMP	4.29204	1.44066	0.491347	2.93206	0.00336727	0.0283406
ENSBTAG00000001858	\	972.162	-0.647495	0.221075	-2.92885	0.00340217	0.0284936
ENSBTAG00000039738	TMIGD3	4.56843	0.935743	0.319977	2.92441	0.00345114	0.0287764
ENSBTAG00000017083	TEX15	2.95299	-1.71112	0.585399	-2.923	0.0034668	0.0288646
ENSBTAG00000015649	TMEM156	10.7436	0.744891	0.255181	2.91907	0.00351078	0.0292022
ENSBTAG00000013118	CD86	24.0952	0.628239	0.215756	2.9118	0.00359357	0.0297402
ENSBTAG00000021639	ARC	17.0976	-1.66418	0.571946	-2.90968	0.00361799	0.0298318
ENSBTAG00000020889	CA7	2.88488	-1.48926	0.512248	-2.9073	0.00364563	0.0299437
ENSBTAG00000015829	ENPP5	20.2296	0.647069	0.22255	2.90752	0.00364308	0.0299437
ENSBTAG00000048246	DPP4	53.6734	0.72591	0.249868	2.90518	0.00367045	0.0300753
ENSBTAG00000010408	IKBKE	9.42893	0.802838	0.276382	2.90482	0.0036747	0.0300954
ENSBTAG00000004023	ELAPOR2	16.6679	0.855823	0.294897	2.9021	0.00370665	0.0303134
ENSBTAG00000042134	SNORD14	11.7461	-1.46999	0.506976	-2.89952	0.00373731	0.0305055
ENSBTAG00000014612	DOCK2	24.1303	0.757346	0.261238	2.89907	0.00374275	0.0305241
ENSBTAG00000020096	MS4A2	3.14465	1.19249	0.411471	2.89813	0.003754	0.0305832
ENSBTAG00000040543	TMEM200A	4.62201	0.976633	0.337269	2.89571	0.00378298	0.0307164
ENSBTAG00000053248	bta-mir-2285bs	1.60807	1.7489	0.604236	2.89441	0.00379874	0.0307604
ENSBTAG00000027716	\	5.84273	-0.847343	0.292683	-2.89509	0.00379053	0.0307604
ENSBTAG00000049132	\	5.75402	-0.738943	0.255473	-2.89245	0.00382254	0.0308877
ENSBTAG00000013698	ODAD4	1.58243	1.86295	0.644133	2.89219	0.00382572	0.0308877
ENSBTAG00000019524	ITGAD	9.85161	0.796251	0.275474	2.89048	0.00384652	0.0309668
ENSBTAG00000008550	GIMAP7	19.4897	0.799696	0.276778	2.8893	0.00386099	0.0310684
ENSBTAG00000022962	\	1.15965	2.1617	0.748643	2.88749	0.00388323	0.0311885
ENSBTAG00000013366	NRIP3	11.5949	0.814826	0.282258	2.88681	0.00389163	0.0312177
ENSBTAG00000011082	IGF1	14.2603	0.672807	0.233188	2.88525	0.00391097	0.031308
ENSBTAG00000012887	FCER1A	3.00542	1.15626	0.400898	2.88416	0.00392453	0.031364
ENSBTAG00000016112	CCDC197	115.25	0.689462	0.239056	2.8841	0.00392534	0.031364
ENSBTAG00000020665	GFRA2	10.4694	0.856545	0.297039	2.88361	0.00393142	0.0313979
ENSBTAG00000053235	\	7.02074	1.02892	0.356915	2.88283	0.00394124	0.0314469
ENSBTAG00000047274	KIF21B	12.6632	0.677909	0.235672	2.87649	0.00402126	0.0319358
ENSBTAG00000004364	THNSL2	154.491	0.621367	0.216378	2.87168	0.00408301	0.0323206
ENSBTAG00000021432	TEDDM1	2.5686	1.19776	0.417215	2.87085	0.00409365	0.0323899
ENSBTAG00000054441	\	1.26622	1.95187	0.681027	2.86606	0.00415612	0.0327624
ENSBTAG00000016185	ENAH	1086.99	-0.756583	0.264053	-2.86527	0.00416656	0.0328171
ENSBTAG00000003658	RELN	67.4764	1.11452	0.389634	2.86043	0.0042307	0.0332579
ENSBTAG00000045767	LAT2	42.0931	1.10364	0.386471	2.85569	0.00429437	0.0336498
ENSBTAG00000000144	\	14.1433	0.665185	0.233072	2.85398	0.00431748	0.0337532
ENSBTAG00000019385	SCN3A	4.38267	1.18885	0.418475	2.84092	0.0044984	0.0347437
ENSBTAG00000014803	CPZ	7.2765	1.25656	0.442321	2.84083	0.00449964	0.0347437
ENSBTAG00000031246	CCNI2	7.16629	0.711491	0.250444	2.84092	0.00449839	0.0347437
ENSBTAG00000039196	\	5.94215	1.01866	0.358789	2.83917	0.00452316	0.034881
ENSBTAG00000014368	SLAMF6	7.8305	0.829408	0.292155	2.83893	0.00452651	0.034891
ENSBTAG00000010531	CYP1B1	5.35325	1.38842	0.489808	2.83463	0.00458791	0.0352049
ENSBTAG00000024492	\	603.629	-0.736492	0.259986	-2.83281	0.00461404	0.0353101
ENSBTAG00000009911	HDC	3.62518	1.12045	0.395597	2.8323	0.00462144	0.0353508
ENSBTAG00000026025	\	6.88923	0.903175	0.319273	2.82885	0.00467161	0.0356385
ENSBTAG00000045902	EPHB2	6.79431	0.94677	0.334671	2.82896	0.00466998	0.0356385
ENSBTAG00000021029	PRR5L	20.3717	0.922184	0.326062	2.82825	0.0046803	0.035678
ENSBTAG00000054671	\	7.84369	0.831072	0.29399	2.82687	0.00470051	0.0357949
ENSBTAG00000055132	\	6.24361	0.80409	0.284904	2.82232	0.00476772	0.0361255
ENSBTAG00000019079	PLCB2	16.5495	0.799615	0.283315	2.82235	0.00476724	0.0361255
ENSBTAG00000046271	ZIC5	2.63428	-1.36862	0.484963	-2.82212	0.0047708	0.0361255
ENSBTAG00000004231	GPM6A	41.883	0.756004	0.26795	2.82143	0.00478095	0.0361649
ENSBTAG00000018169	ITGB4	174.081	0.585707	0.207794	2.81869	0.00482207	0.0363553
ENSBTAG00000034827	PDGFD	29.6184	0.612634	0.217401	2.81799	0.00483256	0.0364043
ENSBTAG00000031851	SELPLG	12.9158	0.752242	0.266978	2.81761	0.00483823	0.0364043
ENSBTAG00000004565	\	1.61056	-1.39382	0.495131	-2.81506	0.00487678	0.0366296
ENSBTAG00000002425	SCN9A	11.7354	0.615714	0.218744	2.81478	0.00488113	0.0366461
ENSBTAG00000017797	LY75	6.61634	1.00384	0.356858	2.81301	0.00490808	0.0367836
ENSBTAG00000039719	PHGDH	27.4099	0.766214	0.272492	2.81187	0.00492537	0.0368483
ENSBTAG00000007661	MYO1F	174.61	0.586156	0.208635	2.80949	0.00496205	0.0370902
ENSBTAG00000010522	\	1.71802	1.59328	0.56785	2.80582	0.00501887	0.0374328
ENSBTAG00000048786	\	2.28653	-1.10338	0.393489	-2.8041	0.00504575	0.0375479
ENSBTAG00000016357	VNN2	34.7036	0.843983	0.301096	2.80303	0.00506242	0.037593
ENSBTAG00000008088	KIF18B	4.29501	1.29564	0.462692	2.80021	0.00510691	0.0377424
ENSBTAG00000051803	\	1.52105	1.8531	0.662383	2.79763	0.00514792	0.0379277
ENSBTAG00000024420	COL28A1	4.93349	1.62551	0.581408	2.79581	0.00517702	0.038046
ENSBTAG00000001788	PDPN	289.658	-0.863098	0.309011	-2.7931	0.00522063	0.0382839
ENSBTAG00000015681	RGR	1.15194	2.85578	1.024	2.78884	0.00528977	0.0386246
ENSBTAG00000008332	ENPEP	108.685	0.595026	0.213463	2.78749	0.00531175	0.0387392
ENSBTAG00000014818	MYLK3	490.241	0.891976	0.320017	2.78728	0.00531527	0.0387444
ENSBTAG00000014555	CASS4	7.45578	0.885084	0.317813	2.78492	0.00535407	0.0389605
ENSBTAG00000049066	\	54.2113	1.22399	0.439692	2.78374	0.00537357	0.0390031
ENSBTAG00000015307	FBN2	14.255	0.765479	0.275208	2.78146	0.00541156	0.0391572
ENSBTAG00000014412	ELAVL3	2.12666	-1.20921	0.4347	-2.78172	0.00540723	0.0391572
ENSBTAG00000021876	WDR72	12.5774	1.60423	0.576945	2.78055	0.00542663	0.0391718
ENSBTAG00000008924	TNFSF11	1.81899	1.66437	0.598532	2.78075	0.00542328	0.0391718
ENSBTAG00000053360	\	1.86121	1.44052	0.518028	2.78077	0.00542299	0.0391718
ENSBTAG00000020839	MEGF6	23.9394	0.793128	0.285431	2.77871	0.0054576	0.0393108
ENSBTAG00000021041	PRAM1	11.4768	0.600241	0.216121	2.77734	0.00548063	0.0394434
ENSBTAG00000034665	PRSS55	1.87829	1.57548	0.567343	2.77694	0.00548727	0.0394745
ENSBTAG00000010029	ERC2	2.39665	1.24743	0.449263	2.77662	0.00549278	0.0394975
ENSBTAG00000039696	SHD	9.41501	1.25872	0.45342	2.77606	0.00550227	0.039549
ENSBTAG00000009266	CD226	11.3618	0.65799	0.237202	2.77397	0.00553772	0.0397251
ENSBTAG00000039035	HSPA6	138.364	-1.78112	0.645423	-2.75961	0.00578699	0.0408707
ENSBTAG00000031355	\	2.6126	1.14493	0.415445	2.75592	0.00585265	0.0411813
ENSBTAG00000054461	\	10.4496	0.930232	0.338216	2.75041	0.00595213	0.0416747
ENSBTAG00000046900	GGT1	30.7832	0.587976	0.213913	2.74868	0.00598364	0.0418437
ENSBTAG00000019960	TM4SF18	20.3112	-0.701142	0.255657	-2.74251	0.00609718	0.0425054
ENSBTAG00000032372	HASPIN	9.51768	-0.649392	0.236793	-2.74245	0.00609823	0.0425054
ENSBTAG00000003827	RIMS2	1.30115	1.99955	0.730786	2.73617	0.00621592	0.0430845
ENSBTAG00000005857	SLC6A1	556.65	0.592558	0.216568	2.73613	0.00621672	0.0430845
ENSBTAG00000018009	\	6.20691	0.766321	0.280252	2.7344	0.00624939	0.0432758
ENSBTAG00000005092	ROR2	3.78732	1.10484	0.404214	2.7333	0.00627041	0.0433509
ENSBTAG00000029797	bta-mir-186	2.79466	1.17454	0.42976	2.73302	0.00627574	0.0433701
ENSBTAG00000009393	GAL	2.54103	-1.71522	0.629191	-2.72608	0.00640912	0.044024
ENSBTAG00000025642	RYR3	254.416	0.613983	0.225242	2.72588	0.00641296	0.0440326
ENSBTAG00000004263	ATP6V0A4	16.0333	-0.619374	0.227408	-2.72362	0.00645704	0.0441635
ENSBTAG00000008325	\	1.96307	-1.38175	0.508594	-2.7168	0.00659156	0.0448073
ENSBTAG00000014197	SLC38A4	110.397	0.631154	0.232396	2.71586	0.00661037	0.0448994
ENSBTAG00000009230	FBLN7	8.00662	0.852947	0.314944	2.70825	0.00676388	0.0457414
ENSBTAG00000001000	CA13	2.78	-1.09518	0.404498	-2.70751	0.00677896	0.0458252
ENSBTAG00000052118	\	3.51085	1.03971	0.384095	2.70691	0.00679136	0.0458257
ENSBTAG00000048550	GCSAM	2.09858	1.41712	0.523653	2.70622	0.00680529	0.0458395
ENSBTAG00000010852	\	13.0299	0.875371	0.323663	2.70458	0.00683912	0.0459765
ENSBTAG00000047879	KCNA3	3.72863	1.05436	0.389933	2.70395	0.00685213	0.0460114
ENSBTAG00000000888	SPTA1	3.14787	1.10767	0.40965	2.70393	0.00685241	0.0460114
ENSBTAG00000007268	F13A1	127.485	0.784024	0.29046	2.69925	0.00694967	0.046409
ENSBTAG00000019229	TMEM144	1.19019	1.88884	0.701071	2.69421	0.00705551	0.0470031
ENSBTAG00000015060	GBP5	40.9693	0.723194	0.269561	2.68285	0.00729967	0.0482273
ENSBTAG00000037110	U12	1.29559	-1.51679	0.565379	-2.68278	0.00730133	0.0482273
ENSBTAG00000044141	MROH7	5.1583	-1.93701	0.722648	-2.68043	0.00735268	0.0485094
ENSBTAG00000042702	\	18.6861	-0.676561	0.252664	-2.67771	0.00741275	0.0488307
ENSBTAG00000017249	SBSPON	15.6118	0.61434	0.229461	2.67732	0.00742148	0.0488693
ENSBTAG00000045895	NFASC	27.8801	0.66833	0.249893	2.67446	0.00748493	0.0491731
ENSBTAG00000003408	\	5.82238	1.71357	0.641291	2.67207	0.00753851	0.0494869
ENSBTAG00000008363	EXD1	20.6704	0.730865	0.273874	2.66862	0.00761628	0.0497981

## Sheet: Table S5
Table S5. The differentially expressed genes identified in RF75 vs. RF50
EnsemblID	SYMBOL	baseMean	log2FoldChange	lfcSE	stat	pvalue	padj
ENSBTAG00000003950	PROC	21.1699	4.25056	0.417226	10.1876	2.25146e-24	3.75948e-20
ENSBTAG00000031647	LRG1	27.1395	3.55695	0.383143	9.28362	1.63821e-20	1.14644e-16
ENSBTAG00000004362	SERPINC1	75.1815	3.00832	0.324901	9.2592	2.05972e-20	1.14644e-16
ENSBTAG00000040413	CES3	30.8775	3.10839	0.339349	9.15985	5.19686e-20	2.16943e-16
ENSBTAG00000007148	F2	109.991	2.48635	0.274436	9.05983	1.30658e-19	4.36345e-16
ENSBTAG00000018843	SERPINA1	95.8988	3.81603	0.424307	8.99356	2.39342e-19	4.99568e-16
ENSBTAG00000007846	ITIH3	23.9897	3.43932	0.381259	9.02095	1.86457e-19	4.99568e-16
ENSBTAG00000023939	\	58.7541	2.47798	0.275489	8.99485	2.36556e-19	4.99568e-16
ENSBTAG00000010991	TTR	92.8546	4.03767	0.451151	8.94971	3.56419e-19	6.61276e-16
ENSBTAG00000018365	CYP2E1	15.9307	3.98123	0.445848	8.92957	4.27654e-19	7.14097e-16
ENSBTAG00000009212	APOA2	76.0307	3.99387	0.447917	8.91653	4.81117e-19	7.30335e-16
ENSBTAG00000022394	SAA2	133.017	3.6996	0.424352	8.71824	2.82568e-18	3.93193e-15
ENSBTAG00000015895	HGD	18.9066	3.49546	0.404612	8.63905	5.66831e-18	7.28073e-15
ENSBTAG00000013973	SERPIND1	41.2915	3.49107	0.407389	8.56938	1.04045e-17	1.24095e-14
ENSBTAG00000030882	\	30.4581	3.11946	0.364922	8.5483	1.24919e-17	1.30368e-14
ENSBTAG00000016151	VTN	125.15	3.78269	0.442287	8.55255	1.20394e-17	1.30368e-14
ENSBTAG00000015685	KIF12	197.174	3.67113	0.429841	8.54066	1.33456e-17	1.31086e-14
ENSBTAG00000030683	\	61.3654	3.78913	0.444961	8.51564	1.65669e-17	1.53685e-14
ENSBTAG00000001247	LECT2	25.6333	3.78925	0.446899	8.47899	2.27152e-17	1.9963e-14
ENSBTAG00000000522	AHSG	61.0615	3.55675	0.419864	8.47121	2.42867e-17	2.02769e-14
ENSBTAG00000039463	SLC22A9	13.9951	4.11	0.486436	8.44921	2.93278e-17	2.33198e-14
ENSBTAG00000023419	SULT2A1	10.4909	3.64722	0.43204	8.44185	3.12346e-17	2.3707e-14
ENSBTAG00000018556	MGC137211	17.9393	3.05637	0.362852	8.42319	3.66368e-17	2.65983e-14
ENSBTAG00000005122	KNG1	55.5223	3.78575	0.449951	8.41369	3.97297e-17	2.7642e-14
ENSBTAG00000014470	ALDH1L1	27.2643	3.14473	0.376016	8.36327	6.10016e-17	4.07442e-14
ENSBTAG00000012398	APOC3	79.3782	3.8384	0.459606	8.3515	6.7402e-17	4.32876e-14
ENSBTAG00000016385	F10	25.3262	3.66785	0.440888	8.31922	8.85452e-17	5.47603e-14
ENSBTAG00000022395	\	97.3487	3.59291	0.432148	8.31407	9.24754e-17	5.51484e-14
ENSBTAG00000000123	HAO2	10.8609	4.19345	0.505779	8.29107	1.12238e-16	6.24717e-14
ENSBTAG00000046540	SERPINA3-1	192.678	3.52069	0.424617	8.29145	1.11876e-16	6.24717e-14
ENSBTAG00000037890	CYP4A11	8.27388	4.47645	0.545247	8.20994	2.21301e-16	1.12053e-13
ENSBTAG00000001271	PLG	91.294	3.59798	0.43845	8.20614	2.28422e-16	1.12053e-13
ENSBTAG00000001638	FGA	829.933	3.57804	0.43601	8.20633	2.28044e-16	1.12053e-13
ENSBTAG00000016149	C9	77.8444	3.66221	0.446459	8.20279	2.34871e-16	1.12053e-13
ENSBTAG00000001915	APOH	117.204	3.70508	0.451422	8.20756	2.25734e-16	1.12053e-13
ENSBTAG00000020859	SERPINF2	34.5586	2.90879	0.354824	8.19783	2.44771e-16	1.13533e-13
ENSBTAG00000007975	ALDH8A1	11.4996	2.83165	0.3458	8.18869	2.64083e-16	1.1918e-13
ENSBTAG00000009876	C4BPA	53.8462	3.7899	0.467398	8.10851	5.12453e-16	2.25183e-13
ENSBTAG00000022120	FGB	1479.48	3.46425	0.427786	8.09809	5.58302e-16	2.39039e-13
ENSBTAG00000011021	CES1	30.9443	3.84267	0.475588	8.07982	6.48602e-16	2.70759e-13
ENSBTAG00000025101	ASGR2	16.1733	3.60542	0.44733	8.05987	7.63786e-16	3.11066e-13
ENSBTAG00000015358	ALDOB	80.8337	1.80053	0.22362	8.05177	8.16066e-16	3.24444e-13
ENSBTAG00000013907	CRP	111.338	3.4987	0.435412	8.03538	9.32861e-16	3.62254e-13
ENSBTAG00000045969	APON	11.0809	4.04992	0.50755	7.97936	1.47098e-15	5.22605e-13
ENSBTAG00000039647	MGC152010	9.79133	4.00474	0.501775	7.98115	1.44975e-15	5.22605e-13
ENSBTAG00000017121	ALB	784.713	3.60563	0.451746	7.98154	1.44516e-15	5.22605e-13
ENSBTAG00000003564	HPX	287.454	3.44197	0.431301	7.98042	1.4583e-15	5.22605e-13
ENSBTAG00000021887	DPYS	21.6844	3.37954	0.424124	7.96828	1.60893e-15	5.59706e-13
ENSBTAG00000006350	SLC22A7	17.1061	3.59653	0.451628	7.96347	1.67287e-15	5.70073e-13
ENSBTAG00000013718	GC	99.0071	3.61098	0.454041	7.95298	1.82082e-15	6.08082e-13
ENSBTAG00000051904	\	51.8217	1.78478	0.224914	7.93539	2.0984e-15	6.87041e-13
ENSBTAG00000010184	G6PC1	13.5104	2.64516	0.335187	7.89159	2.98349e-15	9.58043e-13
ENSBTAG00000017294	ORM1	92.2541	3.42856	0.438469	7.81938	5.30823e-15	1.67239e-12
ENSBTAG00000008540	SLC22A1	8.14612	4.20008	0.53781	7.80961	5.7365e-15	1.7416e-12
ENSBTAG00000007073	CPB2	17.2807	3.06868	0.392828	7.81175	5.63986e-15	1.7416e-12
ENSBTAG00000040034	\	9.01045	3.38389	0.435747	7.76572	8.11813e-15	2.40118e-12
ENSBTAG00000006745	FGG	752.103	3.43663	0.442608	7.7645	8.19661e-15	2.40118e-12
ENSBTAG00000012164	CP	77.8874	3.04208	0.394395	7.71329	1.22618e-14	3.53014e-12
ENSBTAG00000000085	CYP1A2	44.0564	3.65632	0.474449	7.70647	1.2935e-14	3.66082e-12
ENSBTAG00000018054	FABP1	23.9862	4.32299	0.56132	7.70147	1.34511e-14	3.74345e-12
ENSBTAG00000009735	A1BG	26.5309	3.556	0.462987	7.68055	1.58403e-14	4.33609e-12
ENSBTAG00000021408	FMO1	26.3232	4.19905	0.54694	7.67735	1.62418e-14	4.3743e-12
ENSBTAG00000007843	ITIH1	51.5754	3.38408	0.441334	7.66785	1.74905e-14	4.63581e-12
ENSBTAG00000034189	ADH1C	50.1492	3.7416	0.489146	7.64924	2.02168e-14	5.2747e-12
ENSBTAG00000006991	ADH6	31.1263	3.5215	0.460623	7.64509	2.08806e-14	5.36407e-12
ENSBTAG00000039321	SAO	38.2246	3.39956	0.445632	7.62862	2.37283e-14	6.00325e-12
ENSBTAG00000002255	BHMT	36.6928	3.64904	0.479328	7.61283	2.68162e-14	6.67974e-12
ENSBTAG00000048618	\	14.1371	3.53324	0.464229	7.61098	2.72022e-14	6.67974e-12
ENSBTAG00000014220	\	15.8517	2.72622	0.35846	7.60537	2.84081e-14	6.87476e-12
ENSBTAG00000014075	ITIH2	36.585	3.14527	0.413771	7.60148	2.92765e-14	6.9837e-12
ENSBTAG00000026181	UGT1A6	13.2093	3.73139	0.491038	7.59899	2.98453e-14	7.01912e-12
ENSBTAG00000054260	\	25.3539	2.54736	0.337179	7.5549	4.19172e-14	9.72129e-12
ENSBTAG00000006354	HP	689.508	3.32927	0.442474	7.5242	5.30427e-14	1.2133e-11
ENSBTAG00000003774	C8A	35.6684	3.55263	0.472761	7.51465	5.70625e-14	1.28761e-11
ENSBTAG00000034139	ADH4	23.4794	3.85661	0.514937	7.48949	6.91429e-14	1.5394e-11
ENSBTAG00000025250	CCL3	22.9646	2.9731	0.397063	7.48773	7.00733e-14	1.53958e-11
ENSBTAG00000012794	PAH	18.8903	3.80458	0.509449	7.46802	8.14117e-14	1.76547e-11
ENSBTAG00000020404	FTCD	25.2339	3.92984	0.527554	7.44918	9.39233e-14	2.01068e-11
ENSBTAG00000026666	MGC137014	30.2321	3.53493	0.475281	7.43755	1.0257e-13	2.16799e-11
ENSBTAG00000030297	\	46.8464	3.48288	0.468628	7.43207	1.06912e-13	2.23152e-11
ENSBTAG00000019423	ACSM2B	16.3473	3.45831	0.465672	7.42648	1.11523e-13	2.29902e-11
ENSBTAG00000012210	C5	54.8836	3.65615	0.493987	7.40132	1.34841e-13	2.74582e-11
ENSBTAG00000007273	TF	377.879	3.50863	0.474321	7.39715	1.39141e-13	2.79924e-11
ENSBTAG00000047317	CGN1	17.7736	4.10214	0.554925	7.39223	1.44383e-13	2.87012e-11
ENSBTAG00000007049	MBL2	13.5987	3.59423	0.486568	7.3869	1.50293e-13	2.95246e-11
ENSBTAG00000054846	\	15.9239	3.98588	0.540227	7.37816	1.60493e-13	3.11618e-11
ENSBTAG00000000259	CHIA	14.4864	3.43661	0.469142	7.3253	2.38364e-13	4.57495e-11
ENSBTAG00000011062	TDO2	7.23886	3.76951	0.517972	7.27744	3.40214e-13	6.45557e-11
ENSBTAG00000003775	C8B	16.1336	2.74807	0.378016	7.26971	3.60252e-13	6.75898e-11
ENSBTAG00000017242	FADS6	11.536	2.42834	0.334144	7.26736	3.66582e-13	6.80132e-11
ENSBTAG00000031679	HSD17B13	16.855	3.23603	0.447169	7.23672	4.59677e-13	8.43481e-11
ENSBTAG00000048094	SERPINA3-7	122.144	3.24884	0.452394	7.18143	6.8984e-13	1.25206e-10
ENSBTAG00000004674	HAAO	11.4743	2.80473	0.391116	7.1711	7.43998e-13	1.33584e-10
ENSBTAG00000016177	FGL1	257.5	1.30541	0.182401	7.15682	8.25682e-13	1.46673e-10
ENSBTAG00000003797	SLC17A3	4.93702	4.63423	0.648299	7.14829	8.7867e-13	1.54442e-10
ENSBTAG00000008384	SLC25A47	9.11053	3.38957	0.474424	7.1446	9.02573e-13	1.56991e-10
ENSBTAG00000052582	\	27.3784	1.94101	0.2724	7.1256	1.03626e-12	1.78387e-10
ENSBTAG00000015557	\	21.4589	3.74419	0.525608	7.12354	1.05189e-12	1.7923e-10
ENSBTAG00000047040	SERPINA3-3	68.007	3.32647	0.467117	7.12127	1.06941e-12	1.80374e-10
ENSBTAG00000013452	AQP9	7.80805	3.49542	0.491052	7.11823	1.09325e-12	1.82551e-10
ENSBTAG00000019616	APCS	16.5294	3.30078	0.463817	7.11656	1.10658e-12	1.82947e-10
ENSBTAG00000004003	\	5.99388	3.15972	0.444884	7.10234	1.22666e-12	2.00812e-10
ENSBTAG00000022329	SLCO1B3	21.0918	3.84217	0.541148	7.10004	1.24724e-12	2.01959e-10
ENSBTAG00000038962	SLC6A11	7.46989	3.74663	0.527779	7.09886	1.25786e-12	2.01959e-10
ENSBTAG00000012403	ARG1	9.62908	2.87001	0.405013	7.08621	1.37831e-12	2.19191e-10
ENSBTAG00000003572	F11	9.44104	3.15641	0.447965	7.04611	1.83989e-12	2.89834e-10
ENSBTAG00000020556	APOC4	4.81591	4.37192	0.621654	7.03273	2.02534e-12	3.16067e-10
ENSBTAG00000022571	AKR1C3	24.0693	3.26736	0.464731	7.03065	2.05574e-12	3.16628e-10
ENSBTAG00000000070	F13B	7.94008	3.43258	0.488284	7.0299	2.06686e-12	3.16628e-10
ENSBTAG00000005963	MAT1A	13.8666	3.32571	0.474044	7.01561	2.28943e-12	3.47535e-10
ENSBTAG00000020558	APOC2	8.82931	3.42363	0.490455	6.98053	2.94067e-12	4.40976e-10
ENSBTAG00000053645	CYP3A5	31.0207	3.17506	0.454898	6.97971	2.9578e-12	4.40976e-10
ENSBTAG00000005653	ABCB4	13.7795	1.78941	0.257623	6.94584	3.76205e-12	5.55918e-10
ENSBTAG00000003898	HMGCS2	20.1066	3.8562	0.55771	6.91435	4.70027e-12	6.88466e-10
ENSBTAG00000012071	ASGR1	19.651	2.92874	0.423995	6.90749	4.93287e-12	7.16253e-10
ENSBTAG00000002214	TAT	12.6942	3.41077	0.494175	6.90193	5.12999e-12	7.38453e-10
ENSBTAG00000002030	SPP2	62.8137	1.78857	0.259998	6.87917	6.02025e-12	8.54435e-10
ENSBTAG00000011720	HSD17B6	28.1833	3.48938	0.50727	6.87875	6.03805e-12	8.54435e-10
ENSBTAG00000004303	SLC27A2	4.22845	4.28435	0.623277	6.8739	6.24683e-12	8.76551e-10
ENSBTAG00000020184	AQP8	8.6824	3.66395	0.533186	6.87181	6.33934e-12	8.82119e-10
ENSBTAG00000000229	\	6.01789	3.65532	0.533245	6.85485	7.13893e-12	9.85172e-10
ENSBTAG00000017042	HAMP	10.7794	3.03197	0.443327	6.83913	7.96747e-12	1.0905e-09
ENSBTAG00000038361	SERPINA11	11.7016	3.37798	0.494857	6.82617	8.72086e-12	1.18391e-09
ENSBTAG00000015191	ABCC6	21.3076	2.05993	0.302105	6.81861	9.19228e-12	1.23784e-09
ENSBTAG00000034501	CFI	62.3392	1.97055	0.289249	6.81264	9.58267e-12	1.26993e-09
ENSBTAG00000017280	C3	441.769	2.76765	0.406244	6.81278	9.57302e-12	1.26993e-09
ENSBTAG00000013819	URAD	4.07822	4.36918	0.641828	6.8074	9.9379e-12	1.30664e-09
ENSBTAG00000010215	CREB3L3	4.9117	3.82298	0.562044	6.80193	1.03228e-11	1.34664e-09
ENSBTAG00000016662	CPS1	59.0368	3.0822	0.453934	6.78999	1.12144e-11	1.45161e-09
ENSBTAG00000001325	UPB1	6.86318	2.92171	0.432416	6.75669	1.41175e-11	1.81334e-09
ENSBTAG00000049666	CYP3A5	6.95609	3.5144	0.522747	6.72295	1.78078e-11	2.26989e-09
ENSBTAG00000007041	SERPINA3-8	9.89662	3.49034	0.519943	6.71293	1.90757e-11	2.41308e-09
ENSBTAG00000001488	\	5.94179	3.49375	0.520868	6.70756	1.97906e-11	2.46615e-09
ENSBTAG00000054761	MBL1	6.96158	4.28335	0.638561	6.70782	1.9755e-11	2.46615e-09
ENSBTAG00000023411	INHCA	6.50651	3.87729	0.579877	6.6864	2.28721e-11	2.82902e-09
ENSBTAG00000001392	RDH16	17.8641	3.65062	0.547652	6.66594	2.6298e-11	3.22886e-09
ENSBTAG00000047833	AFM	10.3826	3.42595	0.516857	6.62842	3.39292e-11	4.1354e-09
ENSBTAG00000047815	\	17.1576	3.98523	0.601901	6.62108	3.56587e-11	4.3147e-09
ENSBTAG00000019440	PROZ	7.12049	2.76743	0.420379	6.58318	4.60498e-11	5.53194e-09
ENSBTAG00000011738	TFR2	6.0901	2.61624	0.398652	6.56272	5.28343e-11	6.30163e-09
ENSBTAG00000008505	APOB	24.207	3.60931	0.552908	6.52787	6.67099e-11	7.90016e-09
ENSBTAG00000019764	APOA5	16.5909	3.70577	0.56937	6.50855	7.58816e-11	8.92303e-09
ENSBTAG00000001936	PCK1	122.537	1.927	0.297748	6.47192	9.67683e-11	1.12996e-08
ENSBTAG00000020229	ATP8B3	8.77672	2.86757	0.443195	6.47023	9.78555e-11	1.13472e-08
ENSBTAG00000038461	\	16.6223	2.33446	0.363386	6.42418	1.32579e-10	1.52676e-08
ENSBTAG00000038171	CFHR5	6.3597	4.0849	0.636123	6.42156	1.34885e-10	1.54268e-08
ENSBTAG00000032656	CPN2	14.1426	2.4201	0.378491	6.39408	1.61521e-10	1.83474e-08
ENSBTAG00000014177	C6	33.8069	2.14002	0.334776	6.39239	1.63316e-10	1.8426e-08
ENSBTAG00000026748	GULO	15.7708	1.94931	0.311598	6.25584	3.95378e-10	4.43088e-08
ENSBTAG00000001881	SLC10A1	20.1241	2.02131	0.324017	6.23827	4.42425e-10	4.92507e-08
ENSBTAG00000007946	PIPOX	6.5108	2.3749	0.380928	6.23452	4.53178e-10	5.01137e-08
ENSBTAG00000015047	\	7.62004	3.41028	0.548244	6.22037	4.9597e-10	5.44849e-08
ENSBTAG00000046768	IGFBP1	7.40702	2.9665	0.477345	6.21458	5.14618e-10	5.6164e-08
ENSBTAG00000009501	KLKB1	3.40122	3.51416	0.567881	6.1882	6.08566e-10	6.5986e-08
ENSBTAG00000012407	FOXA2	1.43424	4.30164	0.696268	6.17814	6.48627e-10	6.9876e-08
ENSBTAG00000026236	AZGP1	16.0578	2.45891	0.398456	6.17109	6.78211e-10	7.25947e-08
ENSBTAG00000006599	INHBE	4.20793	3.53734	0.5734	6.16906	6.86955e-10	7.30622e-08
ENSBTAG00000000011	TDH	6.52604	2.36099	0.383057	6.16356	7.11274e-10	7.517e-08
ENSBTAG00000007411	F7	3.99948	3.55168	0.577947	6.14534	7.97915e-10	8.37962e-08
ENSBTAG00000017194	ASPG	2.36997	4.2438	0.692444	6.12873	8.8584e-10	9.24484e-08
ENSBTAG00000020512	\	5.34352	3.28756	0.53651	6.12768	8.91675e-10	9.24794e-08
ENSBTAG00000001265	HRG	4.90359	3.61178	0.589808	6.12366	9.14506e-10	9.42619e-08
ENSBTAG00000017404	SEC14L2	66.5448	1.1912	0.194811	6.11461	9.67932e-10	9.91566e-08
ENSBTAG00000052023	\	4.69266	3.83573	0.627773	6.11006	9.95936e-10	1.01403e-07
ENSBTAG00000026501	MGC127055	17.1287	1.92878	0.316974	6.085	1.1649e-09	1.17725e-07
ENSBTAG00000038323	GLYAT	25.3296	3.07004	0.504587	6.08426	1.17034e-09	1.17725e-07
ENSBTAG00000022246	C29H11orf86	3.54386	4.11289	0.681017	6.03934	1.5475e-09	1.54731e-07
ENSBTAG00000009894	SERPINA10	7.68362	3.74915	0.622193	6.02571	1.68369e-09	1.67347e-07
ENSBTAG00000039643	\	9.50022	2.92828	0.487315	6.00902	1.86644e-09	1.84413e-07
ENSBTAG00000054756	CL43	4.14253	3.72773	0.620696	6.00572	1.90479e-09	1.87095e-07
ENSBTAG00000001893	TM4SF4	6.72508	3.32325	0.556885	5.96756	2.40826e-09	2.35164e-07
ENSBTAG00000053068	\	7.82719	3.26243	0.548233	5.95081	2.66816e-09	2.59029e-07
ENSBTAG00000002963	SAA4	6.03025	3.21946	0.54385	5.91975	3.22423e-09	3.11203e-07
ENSBTAG00000048013	\	7.79682	3.8178	0.652395	5.85197	4.85795e-09	4.66195e-07
ENSBTAG00000016202	TREH	4.17394	3.48863	0.599953	5.81483	6.06964e-09	5.79148e-07
ENSBTAG00000003829	HPN	80.222	0.908223	0.156608	5.79935	6.65718e-09	6.316e-07
ENSBTAG00000046152	MGAM	5.34856	2.58169	0.445984	5.78875	7.09122e-09	6.68978e-07
ENSBTAG00000001595	MT1E	15.6554	2.00756	0.347169	5.78266	7.35279e-09	6.89758e-07
ENSBTAG00000020597	FMO3	27.1157	2.70602	0.468707	5.77337	7.7702e-09	7.24842e-07
ENSBTAG00000023549	CYP2C19	13.5837	3.53775	0.61302	5.77101	7.87971e-09	7.30974e-07
ENSBTAG00000014847	BBOX1	3.93474	3.10296	0.538198	5.76546	8.1437e-09	7.5129e-07
ENSBTAG00000021386	ANGPTL3	4.52462	3.2675	0.567819	5.75448	8.69082e-09	7.97359e-07
ENSBTAG00000001143	\	63.5708	-1.99392	0.347221	-5.7425	9.3288e-09	8.51215e-07
ENSBTAG00000004384	APOF	13.7549	3.22168	0.562135	5.73115	9.97532e-09	9.0526e-07
ENSBTAG00000004175	HPD	70.2244	1.41926	0.247892	5.7253	1.03249e-08	9.31918e-07
ENSBTAG00000037559	CYP2C18	4.33662	3.7011	0.652254	5.67432	1.3924e-08	1.25001e-06
ENSBTAG00000019557	NR1I2	4.57336	2.80244	0.496564	5.64367	1.66465e-08	1.48644e-06
ENSBTAG00000037856	MGC152281	4.19932	2.96714	0.526517	5.63541	1.74644e-08	1.55118e-06
ENSBTAG00000019448	CLDN7	5.00981	1.84276	0.328132	5.61593	1.95513e-08	1.72734e-06
ENSBTAG00000040409	\	67.9543	2.52953	0.450891	5.61006	2.02253e-08	1.77748e-06
ENSBTAG00000046158	CFB	137.926	1.82842	0.326705	5.59655	2.1866e-08	1.91162e-06
ENSBTAG00000039337	\	8.61607	2.35966	0.423749	5.56854	2.56882e-08	2.23407e-06
ENSBTAG00000038532	FOLR3	3.49932	3.47373	0.624179	5.56528	2.61734e-08	2.26447e-06
ENSBTAG00000005797	AGXT	3.51177	3.35251	0.604172	5.54893	2.87417e-08	2.47386e-06
ENSBTAG00000001041	\	4.86528	2.4958	0.451827	5.52379	3.31756e-08	2.84085e-06
ENSBTAG00000017670	\	64.4297	-1.53848	0.278566	-5.52286	3.33522e-08	2.84141e-06
ENSBTAG00000018872	F12	4.06522	2.40451	0.435644	5.51943	3.40098e-08	2.88272e-06
ENSBTAG00000019798	PIGR	4.91577	2.15364	0.391665	5.49868	3.82649e-08	3.22701e-06
ENSBTAG00000021180	TBATA	2.49885	3.56608	0.649283	5.49233	3.96654e-08	3.32831e-06
ENSBTAG00000012540	\	3.08588	3.36077	0.614185	5.47192	4.45187e-08	3.71687e-06
ENSBTAG00000047655	\	4.61299	3.05395	0.558642	5.46673	4.58416e-08	3.80827e-06
ENSBTAG00000038146	\	4.84387	2.10835	0.386081	5.46089	4.73753e-08	3.9162e-06
ENSBTAG00000026917	\	17.0179	3.50202	0.641492	5.45918	4.78349e-08	3.93471e-06
ENSBTAG00000017094	SHMT1	66.9513	0.962421	0.176557	5.45106	5.00703e-08	4.0984e-06
ENSBTAG00000012237	AEBP1	149.538	-0.763894	0.14032	-5.44393	5.21175e-08	4.24516e-06
ENSBTAG00000011569	AADAC	3.47066	3.02518	0.558814	5.41358	6.17774e-08	5.00757e-06
ENSBTAG00000017335	HGFAC	16.3135	1.19535	0.224143	5.33299	9.66104e-08	7.79324e-06
ENSBTAG00000007690	AGXT2	2.73324	3.50464	0.658083	5.32553	1.0066e-07	8.08083e-06
ENSBTAG00000017714	C4BPB	2.50021	3.19778	0.604175	5.29281	1.2045e-07	9.62336e-06
ENSBTAG00000018473	MARCO	1.61467	3.8028	0.72162	5.26981	1.36565e-07	1.08589e-05
ENSBTAG00000049253	SEC14L6	1.58607	4.07842	0.774366	5.26678	1.38837e-07	1.09872e-05
ENSBTAG00000046155	\	68.8085	0.936921	0.180783	5.18257	2.18852e-07	1.72377e-05
ENSBTAG00000006934	CYP11A1	1.52697	3.51098	0.677579	5.18165	2.19926e-07	1.7241e-05
ENSBTAG00000011325	KHK	130.34	0.611391	0.118368	5.16516	2.40237e-07	1.87452e-05
ENSBTAG00000011585	MST1	88.7792	0.947366	0.185639	5.10327	3.33839e-07	2.58076e-05
ENSBTAG00000015086	HSD11B1	22.5432	1.39243	0.272914	5.10209	3.35928e-07	2.58195e-05
ENSBTAG00000008936	ABCC2	7.32867	2.13206	0.417933	5.10144	3.37085e-07	2.58195e-05
ENSBTAG00000055034	C20H5orf49	4.04865	1.83298	0.359598	5.09729	3.44549e-07	2.62707e-05
ENSBTAG00000049496	\	5.34811	3.33984	0.66009	5.05967	4.19972e-07	3.18759e-05
ENSBTAG00000013596	NR1H4	1.87867	3.50123	0.693487	5.04873	4.4475e-07	3.36038e-05
ENSBTAG00000050485	\	3.22379	3.23677	0.641257	5.04754	4.47525e-07	3.36611e-05
ENSBTAG00000008774	UROC1	39.4434	0.951208	0.188574	5.04422	4.55385e-07	3.40988e-05
ENSBTAG00000031631	C1QTNF12	2.18905	3.73618	0.742209	5.03386	4.80702e-07	3.58338e-05
ENSBTAG00000030246	ENTPD8	5.30344	1.96543	0.39101	5.02654	4.99411e-07	3.70629e-05
ENSBTAG00000004040	UGT2A1	2.04453	3.60999	0.719426	5.01788	5.22459e-07	3.84318e-05
ENSBTAG00000017602	TMEM45B	4.02469	1.89081	0.377482	5.009	5.47142e-07	4.00709e-05
ENSBTAG00000032152	TMPRSS6	5.214	2.25509	0.451574	4.99384	5.91892e-07	4.29714e-05
ENSBTAG00000052909	C8G	188.514	0.858306	0.172634	4.97182	6.63256e-07	4.79439e-05
ENSBTAG00000015060	GBP5	40.9693	-1.32838	0.268699	-4.94376	7.66304e-07	5.46826e-05
ENSBTAG00000038549	\	2.4056	3.53311	0.716262	4.9327	8.1099e-07	5.76252e-05
ENSBTAG00000019533	ADTRP	10.6898	1.68994	0.343877	4.91438	8.90634e-07	6.30161e-05
ENSBTAG00000019811	HAO1	1.9	3.33859	0.679879	4.91057	9.08141e-07	6.39837e-05
ENSBTAG00000012801	UPP2	1.64199	3.42313	0.699497	4.89369	9.89603e-07	6.94302e-05
ENSBTAG00000005479	LIPC	5.6305	1.86289	0.384391	4.84634	1.25761e-06	8.74984e-05
ENSBTAG00000009174	HSD17B14	9.4623	1.63426	0.338349	4.83012	1.36452e-06	9.41522e-05
ENSBTAG00000037509	\	1.63308	3.85639	0.798727	4.82817	1.37791e-06	9.46849e-05
ENSBTAG00000020363	GBA3	2.65345	3.01324	0.624368	4.82607	1.39252e-06	9.52964e-05
ENSBTAG00000006307	HSD17B11	80.781	0.724764	0.150223	4.82458	1.40298e-06	9.562e-05
ENSBTAG00000005738	ATP8B1	78.1509	-0.662127	0.137619	-4.8113	1.49955e-06	0.000101786
ENSBTAG00000001658	AKR1D1	1.61487	3.41261	0.715011	4.77281	1.81671e-06	0.00012232
ENSBTAG00000051713	\	2.54657	2.92181	0.61565	4.74589	2.0759e-06	0.000139211
ENSBTAG00000053354	\	2.82099	3.01332	0.638223	4.72143	2.34192e-06	0.000155798
ENSBTAG00000006546	GSTA2	17.5768	1.91919	0.407132	4.71394	2.4297e-06	0.000160996
ENSBTAG00000031772	PRODH2	1.95707	2.97092	0.630695	4.71054	2.4706e-06	0.00016306
ENSBTAG00000002642	SLC17A2	2.1365	3.16937	0.673973	4.70252	2.56971e-06	0.000168933
ENSBTAG00000034106	CYP8B1	5.24706	1.72941	0.369854	4.67591	2.92646e-06	0.000190883
ENSBTAG00000005586	GATM	175.265	1.28114	0.275349	4.6528	3.27464e-06	0.000212762
ENSBTAG00000014824	MMP14	158.63	-0.774518	0.166841	-4.64226	3.44619e-06	0.000221325
ENSBTAG00000019517	ELN	733.437	-0.723223	0.156265	-4.62819	3.68879e-06	0.000235998
ENSBTAG00000014103	SH3GL2	9.35729	-1.05961	0.22906	-4.62592	3.72945e-06	0.000237688
ENSBTAG00000049291	\	2.93034	3.13612	0.678719	4.62064	3.82563e-06	0.000242891
ENSBTAG00000022471	TTPA	10.5923	1.65323	0.358854	4.60697	4.08586e-06	0.000258431
ENSBTAG00000017537	PTGIS	353.275	-0.703019	0.152884	-4.59837	4.25809e-06	0.000268308
ENSBTAG00000052095	GAT	6.07486	2.8196	0.614901	4.58544	4.53022e-06	0.000283317
ENSBTAG00000019033	CD84	6.7229	-1.41643	0.312867	-4.52726	5.97543e-06	0.000370921
ENSBTAG00000017722	F5	24.9474	1.74269	0.38694	4.50378	6.67555e-06	0.00040782
ENSBTAG00000008953	TAP1	237.275	-0.672741	0.14939	-4.50326	6.69198e-06	0.00040782
ENSBTAG00000021013	TUBB4A	6.22722	1.56834	0.349302	4.48994	7.12441e-06	0.000432594
ENSBTAG00000025535	GLYATL3	2.34116	2.83215	0.631404	4.48548	7.27501e-06	0.000440138
ENSBTAG00000050852	CXCL9	15.2648	-2.1299	0.478228	-4.45373	8.4392e-06	0.000505081
ENSBTAG00000038258	TUBA3E	29.6184	0.759483	0.170644	4.45068	8.55991e-06	0.00050866
ENSBTAG00000016918	MYOF	257.976	-0.633749	0.142379	-4.45113	8.54196e-06	0.00050866
ENSBTAG00000013071	GPR153	109.335	-0.793184	0.178325	-4.44798	8.66812e-06	0.000513263
ENSBTAG00000017056	PKLR	4.28452	1.95742	0.443494	4.41363	1.01654e-05	0.000599792
ENSBTAG00000012116	HNF4A	3.24594	2.49795	0.567269	4.40347	1.06533e-05	0.000621988
ENSBTAG00000016738	DTX1	91.0738	-0.606631	0.138077	-4.39341	1.11586e-05	0.00064922
ENSBTAG00000014880	ICOSLG	158.848	-0.74846	0.172018	-4.35105	1.35487e-05	0.000785545
ENSBTAG00000054314	\	1.59874	3.09336	0.712528	4.34139	1.41584e-05	0.000816072
ENSBTAG00000009215	NR1I3	21.1361	0.788648	0.181818	4.33758	1.44062e-05	0.000826651
ENSBTAG00000001517	KRT18	9.97666	1.92346	0.444372	4.32849	1.50134e-05	0.000858541
ENSBTAG00000016398	DNAJC22	1.66747	3.12198	0.722645	4.32021	1.55881e-05	0.000888362
ENSBTAG00000002029	IGSF5	1.57259	2.97772	0.689802	4.31678	1.5832e-05	0.00089919
ENSBTAG00000001414	KCTD12	41.4974	-0.802776	0.186583	-4.30251	1.68875e-05	0.000955889
ENSBTAG00000010123	APOE	489.068	0.886288	0.206161	4.29901	1.71561e-05	0.000964555
ENSBTAG00000016206	\	350.431	-0.778517	0.183159	-4.25049	2.13307e-05	0.0011794
ENSBTAG00000002799	SLC39A5	31.0255	0.841725	0.199432	4.22062	2.4363e-05	0.00134262
ENSBTAG00000037917	SLC17A1	1.66658	3.20111	0.762567	4.19781	2.69508e-05	0.00144703
ENSBTAG00000015307	FBN2	14.255	-1.14222	0.276206	-4.13539	3.54351e-05	0.00185484
ENSBTAG00000005603	CXCL11	4.50107	-2.10203	0.509071	-4.12916	3.64094e-05	0.00189397
ENSBTAG00000007079	LCP1	110.398	-0.987415	0.241421	-4.09001	4.31354e-05	0.00221623
ENSBTAG00000008240	GALNT15	74.4184	-1.1427	0.279507	-4.08829	4.34567e-05	0.00222589
ENSBTAG00000021050	ECEL1	2.83816	2.77626	0.680815	4.07784	4.54559e-05	0.00231409
ENSBTAG00000005725	IDO2	1.92319	3.12309	0.766617	4.07385	4.62413e-05	0.00234692
ENSBTAG00000031231	IRF1	210.899	-0.731951	0.179951	-4.06751	4.75182e-05	0.00240442
ENSBTAG00000015654	PON1	28.7441	1.22434	0.301385	4.06238	4.85744e-05	0.00244306
ENSBTAG00000000095	CD274	9.54603	-1.14614	0.283006	-4.04986	5.12478e-05	0.00256208
ENSBTAG00000002701	UGT3A2	1.98866	2.24109	0.553615	4.04809	5.16366e-05	0.00257381
ENSBTAG00000013093	ALDH3B1	32.7604	-0.628764	0.155777	-4.0363	5.43e-05	0.00269852
ENSBTAG00000053777	\	1.71482	2.47886	0.614438	4.03435	5.47543e-05	0.00271302
ENSBTAG00000046744	PALM3	3.72759	1.95814	0.485963	4.0294	5.59182e-05	0.00274624
ENSBTAG00000008039	ACMSD	2.40287	2.42674	0.602874	4.02528	5.69071e-05	0.00278661
ENSBTAG00000004076	OXER1	1.42961	2.40972	0.599088	4.02231	5.76303e-05	0.00281378
ENSBTAG00000037735	C5AR2	186.812	-0.631558	0.157226	-4.01687	5.89763e-05	0.0028711
ENSBTAG00000014439	KMO	1.5023	3.01444	0.750865	4.01463	5.95402e-05	0.00289012
ENSBTAG00000015160	PLD4	15.226	-1.35236	0.337075	-4.01204	6.01973e-05	0.00291355
ENSBTAG00000012994	LOX	48.5702	-1.05457	0.265233	-3.97601	7.0082e-05	0.00334351
ENSBTAG00000009679	PLEKHG1	105.524	-0.67548	0.170077	-3.97161	7.13897e-05	0.00339097
ENSBTAG00000019267	MMP2	746.445	-0.629046	0.158398	-3.9713	7.14829e-05	0.00339097
ENSBTAG00000024715	PTPRJ	69.6446	-0.62318	0.157075	-3.96741	7.26567e-05	0.00341753
ENSBTAG00000031825	\	9.51497	-1.83898	0.463479	-3.96777	7.25485e-05	0.00341753
ENSBTAG00000016042	TM6SF2	2.3441	1.92664	0.485858	3.96545	7.32578e-05	0.00343612
ENSBTAG00000040543	TMEM200A	4.62201	-1.37275	0.346279	-3.96428	7.36167e-05	0.00344328
ENSBTAG00000003490	ELMO1	175.627	-0.611647	0.154808	-3.95101	7.78233e-05	0.00358976
ENSBTAG00000012088	FBLN1	424.216	-0.604358	0.153347	-3.94112	8.1101e-05	0.00368998
ENSBTAG00000019770	APOA4	3.34749	1.74128	0.441963	3.93988	8.15227e-05	0.00369909
ENSBTAG00000025398	\	7.21404	-1.91751	0.489523	-3.9171	8.96206e-05	0.00399063
ENSBTAG00000021048	ADM	178.542	-0.773388	0.198042	-3.90518	9.41555e-05	0.00415928
ENSBTAG00000010963	IL16	31.493	-0.734325	0.188349	-3.89874	9.66942e-05	0.00423447
ENSBTAG00000047223	GNAS	24.5613	-0.730867	0.188572	-3.8758	0.000106275	0.00459734
ENSBTAG00000054918	\	4.20965	1.32007	0.341263	3.86821	0.000109638	0.00473058
ENSBTAG00000004280	\	61.2352	-0.609725	0.157799	-3.86394	0.000111572	0.00480162
ENSBTAG00000012887	FCER1A	3.00542	-1.6124	0.417483	-3.86219	0.000112376	0.00481264
ENSBTAG00000004375	ESRP2	10.8095	0.801881	0.207807	3.85877	0.00011396	0.00485433
ENSBTAG00000003255	CD4	11.8243	-1.04545	0.271513	-3.85045	0.000117903	0.00498415
ENSBTAG00000001034	IL18R1	20.0835	-1.12865	0.293322	-3.84781	0.000119179	0.00502537
ENSBTAG00000055078	\	2.70928	2.6991	0.703063	3.83906	0.000123505	0.00514955
ENSBTAG00000052345	\	25.5918	-0.625165	0.162857	-3.83874	0.000123666	0.00514955
ENSBTAG00000054324	TRABD2B	12.5414	-0.9964	0.259657	-3.83737	0.00012436	0.00516559
ENSBTAG00000004580	MS4A1	2.10186	-1.98411	0.518207	-3.8288	0.000128771	0.00529611
ENSBTAG00000017075	STX1A	3.62054	-1.52471	0.401988	-3.79293	0.000148878	0.00596154
ENSBTAG00000018604	SEMA4G	31.0682	0.645946	0.170498	3.78859	0.000151505	0.0060234
ENSBTAG00000053556	\	2.1468	-1.72692	0.455821	-3.78859	0.000151503	0.0060234
ENSBTAG00000003880	EMILIN2	79.0398	-0.749826	0.198187	-3.78343	0.000154681	0.00610606
ENSBTAG00000009736	CDC42BPG	16.5249	-0.607036	0.161	-3.77041	0.000162977	0.00635838
ENSBTAG00000052342	\	2.26159	1.86812	0.496163	3.76513	0.000166466	0.00643436
ENSBTAG00000022715	\	4.55387	1.93477	0.514447	3.76087	0.000169323	0.00651464
ENSBTAG00000047531	\	26.6395	-0.781244	0.208327	-3.75009	0.000176772	0.00677005
ENSBTAG00000005629	CRYBG2	7.93716	1.12157	0.299897	3.73985	0.000184133	0.00700017
ENSBTAG00000011543	PDCD1	5.02661	-1.10376	0.295851	-3.7308	0.000190875	0.00717847
ENSBTAG00000038625	\	69.436	-0.931844	0.250076	-3.72624	0.000194357	0.00727661
ENSBTAG00000014665	ADAMTS2	199.092	-0.600242	0.161411	-3.71871	0.00020024	0.00744679
ENSBTAG00000013472	COL1A2	3419.93	-0.713281	0.191993	-3.71515	0.000203086	0.00751847
ENSBTAG00000020892	IL2RA	8.51954	-0.853114	0.229664	-3.71461	0.000203518	0.00751847
ENSBTAG00000013205	IL1RAP	45.0821	-0.920264	0.248386	-3.70497	0.000211416	0.00776098
ENSBTAG00000021021	C21H15orf39	25.2622	-0.591335	0.159609	-3.7049	0.000211477	0.00776098
ENSBTAG00000011088	SLC6A6	45.7926	-0.660116	0.178234	-3.70365	0.000212516	0.00777571
ENSBTAG00000023941	CPN1	2.57091	2.34682	0.633711	3.7033	0.00021281	0.00777571
ENSBTAG00000008916	CYFIP2	49.7682	-0.705489	0.190537	-3.70262	0.00021338	0.00777953
ENSBTAG00000018799	GPSM1	36.2056	-0.647277	0.175033	-3.69802	0.000217284	0.00785326
ENSBTAG00000047520	MPV17L	3.24912	1.53329	0.4146	3.69823	0.000217105	0.00785326
ENSBTAG00000011421	CD37	20.8782	-0.652567	0.176501	-3.69723	0.000217962	0.00786075
ENSBTAG00000010913	SRXN1	116.904	-0.993547	0.268898	-3.69489	0.000219986	0.00789623
ENSBTAG00000017060	ITGB2	29.028	-0.953016	0.258081	-3.6927	0.000221889	0.00791468
ENSBTAG00000021215	VWA5A	52.9771	-0.615432	0.166983	-3.68559	0.000228176	0.00807221
ENSBTAG00000007449	HS3ST1	20.322	-0.603915	0.164155	-3.67894	0.000234204	0.00826793
ENSBTAG00000039091	CSRNP3	7.66873	1.16945	0.318338	3.67362	0.00023914	0.00838901
ENSBTAG00000013369	COL14A1	245.391	-0.77406	0.2111	-3.66679	0.00024561	0.00857991
ENSBTAG00000001492	FYB1	8.62436	-0.968275	0.264383	-3.6624	0.000249864	0.00869214
ENSBTAG00000051907	CYBA	36.787	-0.672663	0.183803	-3.6597	0.000252513	0.00872974
ENSBTAG00000053537	\	24.7777	1.39688	0.382235	3.65449	0.000257689	0.00881739
ENSBTAG00000020056	COL12A1	205.35	-0.73282	0.201963	-3.62849	0.000285086	0.00961691
ENSBTAG00000020391	MEP1B	1.64584	1.91632	0.528388	3.62673	0.000287031	0.00964356
ENSBTAG00000047362	RCN1	1005.97	-0.669845	0.185292	-3.61507	0.00030027	0.00998787
ENSBTAG00000005386	SLC2A2	2.33194	2.62255	0.726865	3.60802	0.000308542	0.0102201
ENSBTAG00000001725	CXCL10	17.5696	-1.11236	0.308351	-3.60745	0.000309226	0.0102201
ENSBTAG00000007850	ITIH4	698.556	0.586185	0.162507	3.60713	0.000309602	0.0102201
ENSBTAG00000054671	\	7.84369	-1.0599	0.294426	-3.59989	0.000318355	0.0103826
ENSBTAG00000042134	SNORD14	11.7461	1.78773	0.498039	3.58953	0.00033127	0.0106849
ENSBTAG00000053038	\	3.31632	-1.30884	0.36552	-3.58077	0.000342587	0.011001
ENSBTAG00000039719	PHGDH	27.4099	-0.96566	0.269738	-3.57999	0.000343608	0.0110126
ENSBTAG00000010531	CYP1B1	5.35325	-1.75985	0.491723	-3.57894	0.000344992	0.0110194
ENSBTAG00000001376	RAD21L1	2.18417	1.94528	0.544451	3.57293	0.000353011	0.0112278
ENSBTAG00000030845	MPEG1	49.4599	-1.01237	0.283787	-3.56737	0.00036058	0.0112964
ENSBTAG00000017875	ARHGAP30	31.9284	-0.790493	0.221815	-3.56375	0.000365601	0.0113983
ENSBTAG00000001862	PPP2R2B	4.97838	1.28904	0.362617	3.55484	0.000378214	0.0117387
ENSBTAG00000013333	GYS2	15.6054	1.907	0.537325	3.54905	0.000386617	0.011889
ENSBTAG00000019003	TNP1	1.46082	3.11429	0.879135	3.54245	0.000396429	0.0121237
ENSBTAG00000020096	MS4A2	3.14465	-1.4768	0.417706	-3.53551	0.000406994	0.0122804
ENSBTAG00000023028	WDFY4	61.5394	-0.605471	0.171322	-3.53411	0.000409151	0.0123092
ENSBTAG00000031575	VAV3	15.5743	-0.714053	0.20235	-3.5288	0.000417441	0.0125143
ENSBTAG00000025760	\	18.0803	0.667714	0.1895	3.52356	0.000425788	0.0126961
ENSBTAG00000014237	CYTH4	14.9694	-0.850599	0.241543	-3.52153	0.000429066	0.0127256
ENSBTAG00000018169	ITGB4	174.081	-0.7215	0.20488	-3.52158	0.000428981	0.0127256
ENSBTAG00000019975	IL7R	15.054	-1.036	0.294467	-3.51823	0.000434435	0.012862
ENSBTAG00000009354	EVI2A	6.65795	-1.24115	0.35284	-3.51759	0.000435486	0.0128703
ENSBTAG00000019272	LPCAT2	18.9433	-0.892025	0.254065	-3.51101	0.000446399	0.0131232
ENSBTAG00000016881	ANPEP	36.4005	-1.0522	0.300266	-3.50424	0.000457912	0.0133909
ENSBTAG00000000106	DIPK1C	17.5531	-0.798792	0.228367	-3.49784	0.000469046	0.0136448
ENSBTAG00000038233	\	52.7529	-0.823709	0.235959	-3.4909	0.000481397	0.0138593
ENSBTAG00000012335	UBA7	137.31	-0.614288	0.176307	-3.48418	0.000493638	0.0141385
ENSBTAG00000020319	ALOX5	10.8522	-0.899939	0.258749	-3.47803	0.000505109	0.0144176
ENSBTAG00000010303	ICAM1	175.602	-0.698336	0.20094	-3.47535	0.000510182	0.0144838
ENSBTAG00000010411	ADAMTS8	8.68727	-2.02454	0.582381	-3.47632	0.000508345	0.0144838
ENSBTAG00000003604	ADAMTSL4	2057.22	-0.715287	0.206341	-3.46654	0.00052721	0.0148499
ENSBTAG00000020772	ARHGAP45	30.9027	-0.713023	0.205865	-3.46355	0.000533096	0.0149607
ENSBTAG00000038058	\	1.93467	2.35914	0.682644	3.45588	0.00054849	0.01529
ENSBTAG00000012558	ADAMTS12	93.5917	-0.864948	0.25026	-3.4562	0.000547839	0.01529
ENSBTAG00000013103	COL1A1	2448.08	-0.761423	0.220506	-3.45307	0.000554237	0.0154244
ENSBTAG00000019137	SCN7A	11.274	-0.907857	0.2633	-3.44799	0.000564777	0.0155879
ENSBTAG00000012771	CSF1R	82.3493	-0.929909	0.269687	-3.4481	0.000564543	0.0155879
ENSBTAG00000005170	ADGRG5	6.83387	-1.2911	0.374756	-3.44517	0.000570698	0.0157165
ENSBTAG00000032884	TNP2	2.21759	3.45781	1.00444	3.44253	0.000576295	0.0158013
ENSBTAG00000013836	\	18.8356	0.644297	0.187954	3.42795	0.00060815	0.0164585
ENSBTAG00000002527	ZSWIM4	221.021	-0.650452	0.190012	-3.42321	0.00061886	0.0166673
ENSBTAG00000016507	SERHL2	5.40601	1.30154	0.382125	3.40605	0.000659098	0.0174415
ENSBTAG00000008792	RNASE6	28.6326	-0.741833	0.217869	-3.40496	0.00066174	0.0174838
ENSBTAG00000019250	\	10.1893	-0.896422	0.263338	-3.40408	0.00066388	0.0175126
ENSBTAG00000033222	CALR3	3.55628	1.22951	0.362626	3.39057	0.000697462	0.0181688
ENSBTAG00000000170	GSTT4	2.62813	1.43699	0.424507	3.38507	0.000711606	0.0185084
ENSBTAG00000023144	PTPRC	86.7419	-0.740525	0.21914	-3.37924	0.000726871	0.018876
ENSBTAG00000020699	TSPAN11	7.44807	-0.995219	0.294587	-3.37836	0.000729208	0.0189073
ENSBTAG00000014328	MGC138914	325.187	0.726066	0.215008	3.37692	0.00073303	0.018977
ENSBTAG00000055240	\	19.8613	1.88104	0.557616	3.37337	0.000742548	0.0191639
ENSBTAG00000020243	SVEP1	134.32	-0.682791	0.202441	-3.3728	0.00074409	0.0191741
ENSBTAG00000017863	SRGN	122.115	-0.599979	0.178073	-3.36929	0.000753625	0.0193303
ENSBTAG00000004275	DKK3	86.8583	-0.673195	0.200043	-3.36526	0.000764723	0.019525
ENSBTAG00000040083	ACTL11	2.16492	1.5564	0.46288	3.36243	0.0007726	0.019666
ENSBTAG00000010798	SLC23A1	7.31387	1.03248	0.307575	3.35683	0.000788419	0.0200076
ENSBTAG00000013988	BID	208.645	0.691261	0.205983	3.35591	0.000791037	0.0200436
ENSBTAG00000007001	SLC26A1	10.6451	0.805622	0.240308	3.35245	0.000800999	0.0202346
ENSBTAG00000053365	CD300E	6.65458	-1.14454	0.34224	-3.34427	0.000824995	0.0206804
ENSBTAG00000004908	CHRNE	1000.01	-0.870092	0.260459	-3.34061	0.000835956	0.0208964
ENSBTAG00000001219	\	17.5959	1.15595	0.346248	3.33851	0.000842277	0.0209916
ENSBTAG00000030193	GPR35	2.61566	-1.28988	0.386687	-3.33573	0.000850762	0.0210772
ENSBTAG00000032880	PRM2	1.79561	2.91612	0.87464	3.33408	0.000855811	0.0211709
ENSBTAG00000014803	CPZ	7.2765	-1.46328	0.439303	-3.33092	0.000865603	0.0212836
ENSBTAG00000025782	TNFSF8	4.79591	-1.31672	0.395388	-3.33018	0.000867883	0.0212836
ENSBTAG00000025462	GADD45B	261.489	-0.702035	0.210778	-3.33069	0.000866317	0.0212836
ENSBTAG00000048135	\	19.9912	1.90219	0.571354	3.32926	0.000870771	0.0212836
ENSBTAG00000005679	TMEM130	11.4678	1.39773	0.419817	3.32939	0.000870366	0.0212836
ENSBTAG00000018810	THBS2	66.8337	-0.945979	0.284609	-3.32378	0.000888047	0.0216476
ENSBTAG00000002110	DMGDH	10.2509	0.861189	0.25931	3.32108	0.000896694	0.0217947
ENSBTAG00000002258	APOA1	34.978	0.727184	0.219091	3.3191	0.000903095	0.0218866
ENSBTAG00000027407	TNFRSF6B	21.304	-0.886041	0.267466	-3.31273	0.000923897	0.0222937
ENSBTAG00000015483	CCR8	4.60778	-1.01892	0.307974	-3.30846	0.000938106	0.0224994
ENSBTAG00000005647	GPR132	2.22814	-1.45167	0.439694	-3.30155	0.000961534	0.0227333
ENSBTAG00000014315	PBLD	7.89202	0.747384	0.22638	3.30146	0.000961836	0.0227333
ENSBTAG00000050355	\	4.76761	1.15867	0.351463	3.29672	0.00097822	0.0230061
ENSBTAG00000010361	DLL4	190.474	-0.664449	0.202274	-3.2849	0.00102019	0.02366
ENSBTAG00000004004	CSDC2	25.2733	-0.733988	0.223806	-3.27958	0.00103963	0.0240106
ENSBTAG00000008631	CORO1A	40.0479	-0.774324	0.236703	-3.27129	0.00107057	0.0244829
ENSBTAG00000002623	SAMSN1	12.8224	-0.824858	0.25242	-3.2678	0.00108387	0.024691
ENSBTAG00000018571	IL1RL1	16.9719	-0.962643	0.294861	-3.26474	0.00109565	0.0247566
ENSBTAG00000002822	CNBD2	3.63079	1.31262	0.402033	3.26496	0.00109481	0.0247566
ENSBTAG00000035998	CKB	28.4099	-0.786659	0.241366	-3.2592	0.00111728	0.0251048
ENSBTAG00000021432	TEDDM1	2.5686	-1.36291	0.418624	-3.2557	0.00113115	0.025285
ENSBTAG00000020335	RNF32	3.37098	1.17239	0.361007	3.24757	0.00116395	0.0258503
ENSBTAG00000020602	IDO1	179.425	-0.877166	0.270104	-3.24751	0.00116418	0.0258503
ENSBTAG00000017346	RASSF2	15.716	-0.750392	0.231774	-3.2376	0.00120539	0.0264142
ENSBTAG00000053570	\	732.617	-2.05913	0.63608	-3.23722	0.00120702	0.0264152
ENSBTAG00000000442	RBP4	178.247	1.12845	0.349507	3.22868	0.00124363	0.0270746
ENSBTAG00000009421	CD1E	3.81418	-1.72423	0.534927	-3.22331	0.00126718	0.0273731
ENSBTAG00000019741	C3AR1	12.3751	-1.05264	0.326562	-3.2234	0.00126677	0.0273731
ENSBTAG00000032051	SULT1C4	29.0137	0.881963	0.273591	3.22365	0.00126567	0.0273731
ENSBTAG00000009353	EVI2B	13.2392	-0.789278	0.245028	-3.22117	0.00127668	0.0274977
ENSBTAG00000011545	GDA	85.5234	-0.638266	0.198972	-3.20782	0.00133745	0.0286316
ENSBTAG00000018242	\	10.7978	0.690547	0.215393	3.20599	0.00134601	0.0286664
ENSBTAG00000054179	\	14.0835	0.887803	0.277518	3.19908	0.00137868	0.0290675
ENSBTAG00000007755	APOBEC3H	4.79357	-0.874311	0.273267	-3.19948	0.00137675	0.0290675
ENSBTAG00000036298	\	20.1595	0.609158	0.190417	3.19907	0.0013787	0.0290675
ENSBTAG00000001444	TNXB	920.366	-0.792073	0.247799	-3.19643	0.00139139	0.0292613
ENSBTAG00000004950	BRB	53.7722	-0.70198	0.219657	-3.1958	0.00139442	0.0292881
ENSBTAG00000048649	\	9.30632	-0.728324	0.228036	-3.19389	0.00140368	0.0294018
ENSBTAG00000018009	\	6.20691	-0.887805	0.278883	-3.18343	0.0014554	0.0301142
ENSBTAG00000012082	TNFRSF12A	1235.03	-0.704463	0.221321	-3.18299	0.0014576	0.0301226
ENSBTAG00000019627	THY1	199.682	-0.631519	0.198607	-3.17974	0.0014741	0.0303507
ENSBTAG00000046668	ANG2	13.5194	0.675916	0.212651	3.17853	0.00148025	0.0304026
ENSBTAG00000012228	SEMA4A	15.8283	-1.01792	0.321132	-3.16979	0.00152549	0.031084
ENSBTAG00000053098	\	9.5535	-0.710814	0.224419	-3.16735	0.00153836	0.0312018
ENSBTAG00000001286	ELMO3	3.46848	1.20496	0.380462	3.16709	0.00153972	0.0312018
ENSBTAG00000017366	GRB7	3.28231	1.17327	0.370855	3.1637	0.00155776	0.0314509
ENSBTAG00000015702	PITX3	649.998	-0.636624	0.20122	-3.16383	0.0015571	0.0314509
ENSBTAG00000015978	ANXA1	373.426	-0.642073	0.203014	-3.16271	0.0015631	0.0314845
ENSBTAG00000002699	KIT	47.8996	-0.679011	0.215098	-3.15675	0.00159536	0.0319605
ENSBTAG00000001019	GDF10	1.48661	-1.83872	0.583201	-3.1528	0.00161711	0.0321842
ENSBTAG00000031287	TMEM158	7.13093	-1.02413	0.324921	-3.15194	0.00162191	0.0322412
ENSBTAG00000012525	ABO	3.72222	-1.10923	0.35214	-3.14997	0.00163286	0.0322668
ENSBTAG00000047238	ITGAM	11.087	-1.15601	0.367136	-3.14873	0.00163979	0.032352
ENSBTAG00000046595	\	6.22099	-2.84459	0.903473	-3.14851	0.00164104	0.032352
ENSBTAG00000049286	\	8.49913	-0.749706	0.238759	-3.14001	0.00168941	0.0330326
ENSBTAG00000000964	FCRL5	4.1587	-1.23562	0.393581	-3.13944	0.00169269	0.033058
ENSBTAG00000018838	IQCA1L	401.539	0.660923	0.210557	3.13893	0.00169567	0.0330775
ENSBTAG00000021033	SGK2	1.94428	2.00796	0.640582	3.13459	0.00172092	0.0333334
ENSBTAG00000012652	TINAG	2.80232	1.29832	0.414516	3.13214	0.00173537	0.0334968
ENSBTAG00000002092	PI16	174.016	-0.742353	0.23711	-3.13084	0.00174307	0.0335707
ENSBTAG00000004767	SYK	11.359	-0.940181	0.300352	-3.13027	0.00174647	0.0335975
ENSBTAG00000018137	A2M	641.549	-0.691986	0.221565	-3.12318	0.00178909	0.0343381
ENSBTAG00000008942	NGEF	4.79646	1.54068	0.494823	3.1136	0.00184823	0.0350477
ENSBTAG00000015793	RAB38	3.51428	-1.12789	0.362333	-3.11286	0.00185285	0.035078
ENSBTAG00000002585	\	28.92	-0.622073	0.200095	-3.10888	0.00187796	0.035393
ENSBTAG00000008924	TNFSF11	1.81899	-1.86815	0.601178	-3.10748	0.00188689	0.035416
ENSBTAG00000045862	FERMT3	17.8109	-0.823819	0.265066	-3.10798	0.00188369	0.035416
ENSBTAG00000019567	IL21R	4.04782	-1.28097	0.412749	-3.10351	0.00191237	0.0357589
ENSBTAG00000031020	\	3.17104	-1.61469	0.520757	-3.10066	0.0019309	0.0359445
ENSBTAG00000040042	GRIN2C	7.05232	-0.926873	0.298993	-3.09998	0.00193535	0.0359555
ENSBTAG00000003220	ACKR1	32.3649	-1.1215	0.362044	-3.0977	0.00195029	0.0361087
ENSBTAG00000051206	KY	560.628	0.950388	0.306892	3.09682	0.00195608	0.0361311
ENSBTAG00000044208	DUSP4	16.863	-0.671105	0.216838	-3.09496	0.00196841	0.0361988
ENSBTAG00000004813	SUSD1	2.89535	-1.20958	0.391162	-3.09227	0.00198632	0.0364479
ENSBTAG00000027246	UBD	28.3702	-0.942101	0.304748	-3.09141	0.00199211	0.0364739
ENSBTAG00000009064	CSF2RB	8.26474	-0.977892	0.317294	-3.08198	0.00205629	0.0374437
ENSBTAG00000002190	DOCK8	31.6257	-0.62834	0.204166	-3.07759	0.00208681	0.0378757
ENSBTAG00000052059	\	20.0025	-0.914117	0.297241	-3.07533	0.00210267	0.038122
ENSBTAG00000012995	MCUB	11.9239	-0.694763	0.226022	-3.07387	0.002113	0.0382262
ENSBTAG00000049220	\	68.8352	-1.08825	0.354076	-3.07349	0.00211568	0.0382334
ENSBTAG00000002647	RGS10	6.7253	-0.967946	0.315004	-3.07281	0.00212053	0.0382641
ENSBTAG00000012186	DKKL1	13.2734	0.691089	0.225008	3.0714	0.00213057	0.0383366
ENSBTAG00000016414	VDR	4.92582	-1.13979	0.371421	-3.06874	0.00214965	0.0384362
ENSBTAG00000012370	MGP	503.103	-0.644948	0.210084	-3.06995	0.00214092	0.0384362
ENSBTAG00000007268	F13A1	127.485	-0.878508	0.286259	-3.06893	0.0021483	0.0384362
ENSBTAG00000004721	GSG1	2.36681	2.06098	0.672679	3.06384	0.00218516	0.0388997
ENSBTAG00000010236	CIDEB	16.3898	0.821092	0.268114	3.06248	0.00219511	0.0389522
ENSBTAG00000010462	ROBO2	7.0106	-0.74963	0.244906	-3.06089	0.00220683	0.0390368
ENSBTAG00000026275	CCL24	7.4024	-1.06673	0.348504	-3.06088	0.0022069	0.0390368
ENSBTAG00000003733	TM4SF5	3.06737	1.70387	0.556867	3.05975	0.00221521	0.0391424
ENSBTAG00000017661	RFX2	260.968	-0.906686	0.296953	-3.05329	0.00226344	0.0397842
ENSBTAG00000001628	SLFNL1	2.67274	-1.29461	0.424731	-3.04807	0.00230313	0.0402698
ENSBTAG00000000124	DHH	7.17447	-0.78215	0.256918	-3.04435	0.0023318	0.0406011
ENSBTAG00000001745	LUM	349.157	-0.675552	0.222214	-3.04009	0.00236506	0.0410831
ENSBTAG00000003938	FNDC1	40.4659	-0.795978	0.261878	-3.03949	0.00236975	0.0410831
ENSBTAG00000008125	KCNAB2	5.95633	-0.802121	0.263893	-3.03957	0.00236917	0.0410831
ENSBTAG00000001195	KCNH4	6.03112	-0.792136	0.260955	-3.03553	0.00240113	0.0414195
ENSBTAG00000011680	PAPLN	19.5432	-0.588514	0.194292	-3.02901	0.00245353	0.0420195
ENSBTAG00000002947	LY9	12.2638	-0.89749	0.296411	-3.02786	0.00246295	0.0420284
ENSBTAG00000046307	CEBPD	1754	-0.781284	0.257992	-3.02833	0.00245911	0.0420284
ENSBTAG00000047664	GNAZ	25.8793	0.593067	0.195838	3.02835	0.00245891	0.0420284
ENSBTAG00000022886	RYR2	13.3252	-0.761316	0.251525	-3.0268	0.00247154	0.0420691
ENSBTAG00000026080	LAIR1	10.0493	-0.781114	0.258727	-3.01906	0.00253556	0.0427665
ENSBTAG00000010732	MMP23	9.4105	-0.723204	0.239674	-3.01744	0.00254915	0.042909
ENSBTAG00000014612	DOCK2	24.1303	-0.774359	0.257271	-3.0099	0.00261332	0.0435006
ENSBTAG00000051392	\	7.47042	0.741509	0.246472	3.00849	0.00262546	0.0436218
ENSBTAG00000043197	SNORD33	6.57698	0.788397	0.262387	3.00471	0.00265834	0.0439494
ENSBTAG00000020144	\	5.85873	-1.04117	0.347108	-2.99955	0.00270381	0.0445689
ENSBTAG00000015032	CD14	70.9365	-0.597925	0.199524	-2.99676	0.00272864	0.0449151
ENSBTAG00000008897	BIN2	12.7152	-0.745119	0.248743	-2.99554	0.00273959	0.0449368
ENSBTAG00000004432	\	384.251	-0.606026	0.202488	-2.99289	0.00276349	0.0451956
ENSBTAG00000011590	GLIPR1	3.56782	-1.06235	0.355367	-2.98943	0.00279496	0.0454433
ENSBTAG00000020755	SELP	63.1798	-0.730851	0.244455	-2.98972	0.00279234	0.0454433
ENSBTAG00000003217	CADM3	21.0596	-0.589921	0.197433	-2.98796	0.00280848	0.0455744
ENSBTAG00000020051	C25H16orf82	1.66528	3.51761	1.17889	2.98384	0.00284659	0.0461031
ENSBTAG00000053836	CCDC71L	321.624	-0.799561	0.268353	-2.97951	0.00288711	0.0465875
ENSBTAG00000003786	GCGR	43.7278	0.632651	0.212616	2.97556	0.00292454	0.0468462
ENSBTAG00000011043	RAC2	28.5811	-0.721161	0.242466	-2.97427	0.00293682	0.0469722
ENSBTAG00000011602	RASAL3	9.56077	-0.821603	0.276304	-2.97355	0.00294376	0.0470382
ENSBTAG00000021059	\	7.91484	-1.7528	0.590179	-2.96994	0.00297857	0.0473226
ENSBTAG00000008300	FN1	1598.95	-0.607381	0.204502	-2.97005	0.00297754	0.0473226
ENSBTAG00000000432	\	14.6161	-0.848602	0.285808	-2.96913	0.00298645	0.0473577
ENSBTAG00000047274	KIF21B	12.6632	-0.686368	0.231817	-2.96082	0.00306826	0.048373
ENSBTAG00000007828	SLA	11.797	-0.852102	0.28796	-2.95909	0.00308545	0.0485131
ENSBTAG00000016345	IL2RB	29.8404	-0.678652	0.229562	-2.95629	0.00311363	0.0487723
ENSBTAG00000013990	WNT6	1.99522	-1.44988	0.492203	-2.9457	0.00322225	0.0499055

## Sheet: Table S6
Table S6. GO annotation of differentially expressed genes identified in RF75 vs. ALF
ID	Description	ONTOLOGY	GeneRatio	BgRatio	pvalue	p.adjust	qvalue	geneID	Count
GO:0019752	carboxylic acid metabolic process	BP	107/817	717/17321	4.58851e-27	1.56068e-23	1.30505e-23	TDH/CYP1A2/HAO2/IL1B/UPB1/OTC/AKR1D1/PCK1/PFKFB2/TAT/BHMT/AGMAT/LDHC/PRKAG2/ASPA/HPD/SLC27A2/THNSL2/HAAO/SLC27A6/UCP3/LIPC/GATM/CRABP2/IDO2/AGXT/MAT1A/ADH6/AGXT2/PIPOX/ALDH8A1/ACMSD/PM20D1/UROC1/BCAT2/GLS2/FBP1/MTHFD1L/PEDS1/CBFA2T3/TDO2/ENO2/GPAM/HNF4A/FAH/ARG1/HOGA1/PAH/HTR2A/NR1H4/KMO/ALDH1L1/VNN1/NPC1/ALDOB/HGD/AMDHD1/HAL/VNN2/CPS1/TRIB3/PKLR/SHMT1/ASPG/FADS6/C3/CDO1/PTGIS/GFPT1/QPRT/CYP2E1/A…	107
GO:0006082	organic acid metabolic process	BP	109/817	743/17321	6.2427e-27	1.56068e-23	1.30505e-23	TDH/CYP1A2/HAO2/IL1B/UPB1/OTC/AKR1D1/PCK1/PFKFB2/TAT/BHMT/AGMAT/LDHC/PRKAG2/ASPA/HPD/SLC27A2/THNSL2/HAAO/SLC27A6/UCP3/LIPC/GATM/CRABP2/IDO2/AGXT/MAT1A/ADH6/AGXT2/PIPOX/ALDH8A1/ACMSD/PM20D1/UROC1/BCAT2/GLS2/FBP1/MTHFD1L/PEDS1/CBFA2T3/TDO2/ENO2/GPAM/HNF4A/FAH/ARG1/HOGA1/PAH/HTR2A/NR1H4/KMO/ALDH1L1/VNN1/NPC1/ALDOB/HGD/AMDHD1/HAL/VNN2/CPS1/TRIB3/PKLR/SHMT1/ASPG/FADS6/C3/CDO1/PTGIS/GFPT1/QPRT/CYP2E1/A…	109
GO:0043436	oxoacid metabolic process	BP	107/817	731/17321	2.34953e-26	3.91588e-23	3.2745e-23	TDH/CYP1A2/HAO2/IL1B/UPB1/OTC/AKR1D1/PCK1/PFKFB2/TAT/BHMT/AGMAT/LDHC/PRKAG2/ASPA/HPD/SLC27A2/THNSL2/HAAO/SLC27A6/UCP3/LIPC/GATM/CRABP2/IDO2/AGXT/MAT1A/ADH6/AGXT2/PIPOX/ALDH8A1/ACMSD/PM20D1/UROC1/BCAT2/GLS2/FBP1/MTHFD1L/PEDS1/CBFA2T3/TDO2/ENO2/GPAM/HNF4A/FAH/ARG1/HOGA1/PAH/HTR2A/NR1H4/KMO/ALDH1L1/VNN1/NPC1/ALDOB/HGD/AMDHD1/HAL/VNN2/CPS1/TRIB3/PKLR/SHMT1/ASPG/FADS6/C3/CDO1/PTGIS/GFPT1/QPRT/CYP2E1/A…	107
GO:0044281	small molecule metabolic process	BP	156/817	1388/17321	1.91257e-25	2.39071e-22	1.99914e-22	TDH/CYP1A2/HAO2/RBP4/PDE4D/IL1B/UPB1/RDH16/OTC/AKR1D1/PCK1/PFKFB2/TAT/BHMT/APOA1/AGMAT/LDHC/PRKAG2/ASPA/SLC17A3/HMGCS2/HPD/DKK3/SLC27A2/THNSL2/APOF/HAAO/SLC27A6/UCP3/LIPC/GATM/CRABP2/IDO2/AGXT/MAT1A/CYP11A1/ADH6/NUDT4/AGXT2/PIPOX/ALDH8A1/ACMSD/MOGAT1/APOB/PM20D1/UROC1/BCAT2/APOA2/GLS2/PLEK/FBP1/MTHFD1L/APOE/PEDS1/G6PC1/CBFA2T3/TTR/TDO2/ENO2/KHK/AMPD1/MST1/ENTPD3/HSD17B6/ABCG4/GPAM/HNF4A/FAH/ARG1/…	156
GO:0032787	monocarboxylic acid metabolic process	BP	74/817	470/17321	2.96935e-20	2.96935e-17	2.48301e-17	CYP1A2/HAO2/IL1B/AKR1D1/PCK1/PFKFB2/LDHC/PRKAG2/ASPA/SLC27A2/THNSL2/HAAO/SLC27A6/UCP3/LIPC/GATM/CRABP2/AGXT/ADH6/AGXT2/ALDH8A1/PM20D1/UROC1/FBP1/MTHFD1L/PEDS1/CBFA2T3/ENO2/GPAM/FAH/HOGA1/HTR2A/NR1H4/KMO/VNN1/NPC1/ALDOB/AMDHD1/HAL/VNN2/TRIB3/PKLR/FADS6/C3/PTGIS/CYP2E1/ADTRP/EHHADH/APOA5/APOA4/HAO1/ABHD2/FTCD/APOC2/ANGPTL3/FMO1/AKR1C3/CYP2C89/CYP2C23/TECRL/UGT1A6/CYP2D43/ADH1C/ACSM5/LOC782061/CYP2C…	74
GO:0044282	small molecule catabolic process	BP	51/817	266/17321	5.98049e-18	4.98374e-15	4.16746e-15	TDH/HAO2/UPB1/PCK1/TAT/LDHC/HPD/SLC27A2/THNSL2/HAAO/IDO2/AGXT/MAT1A/AGXT2/PIPOX/ALDH8A1/UROC1/BCAT2/GLS2/APOE/TDO2/HSD17B6/FAH/ARG1/HOGA1/PAH/UPP2/URAD/KMO/ALDH1L1/ALDOB/HGD/AMDHD1/HAL/SHMT1/CDO1/QPRT/GK5/ADTRP/EHHADH/HAO1/ABHD2/FTCD/UOX/GLDC/PRODH2/ADH4/ADH1C/DDAH1/IDNK/RENBP	51
GO:1901605	alpha-amino acid metabolic process	BP	39/817	160/17321	9.64025e-18	6.88589e-15	5.75805e-15	TDH/OTC/TAT/BHMT/AGMAT/ASPA/HPD/THNSL2/HAAO/IDO2/AGXT/MAT1A/AGXT2/PIPOX/ALDH8A1/UROC1/BCAT2/GLS2/TDO2/HNF4A/FAH/ARG1/PAH/NR1H4/KMO/HGD/AMDHD1/HAL/CPS1/SHMT1/ASPG/CDO1/GFPT1/FTCD/GLDC/PRODH2/DDAH1/GLYAT/GGT1	39
GO:0007596	blood coagulation	BP	35/817	129/17321	1.20284e-17	7.51773e-15	6.2864e-15	F13B/F2RL2/HRG/PLG/FGA/PDPN/APOH/F11/PROC/F9/SERPINC1/KNG1/FGG/CPB2/F2/F7/KLKB1/PLEK/SERPINA10/APOE/HNF4A/FOXA2/SERPIND1/CD9/FGL1/F10/HGFAC/F5/F12/HABP2/PROZ/ADTRP/F2R/SERPINF2/FGB	35
GO:0007599	hemostasis	BP	35/817	131/17321	2.05257e-17	1.02629e-14	8.5819e-15	F13B/F2RL2/HRG/PLG/FGA/PDPN/APOH/F11/PROC/F9/SERPINC1/KNG1/FGG/CPB2/F2/F7/KLKB1/PLEK/SERPINA10/APOE/HNF4A/FOXA2/SERPIND1/CD9/FGL1/F10/HGFAC/F5/F12/HABP2/PROZ/ADTRP/F2R/SERPINF2/FGB	35
GO:0050817	coagulation	BP	35/817	131/17321	2.05257e-17	1.02629e-14	8.5819e-15	F13B/F2RL2/HRG/PLG/FGA/PDPN/APOH/F11/PROC/F9/SERPINC1/KNG1/FGG/CPB2/F2/F7/KLKB1/PLEK/SERPINA10/APOE/HNF4A/FOXA2/SERPIND1/CD9/FGL1/F10/HGFAC/F5/F12/HABP2/PROZ/ADTRP/F2R/SERPINF2/FGB	35
GO:0016054	organic acid catabolic process	BP	41/817	193/17321	2.66126e-16	1.10886e-13	9.2724e-14	TDH/HAO2/PCK1/TAT/LDHC/HPD/SLC27A2/THNSL2/HAAO/IDO2/AGXT/MAT1A/AGXT2/PIPOX/ALDH8A1/UROC1/BCAT2/GLS2/TDO2/FAH/ARG1/HOGA1/PAH/KMO/ALDH1L1/HGD/AMDHD1/HAL/SHMT1/CDO1/QPRT/ADTRP/EHHADH/HAO1/ABHD2/FTCD/GLDC/PRODH2/DDAH1/IDNK/RENBP	41
GO:0046395	carboxylic acid catabolic process	BP	41/817	193/17321	2.66126e-16	1.10886e-13	9.2724e-14	TDH/HAO2/PCK1/TAT/LDHC/HPD/SLC27A2/THNSL2/HAAO/IDO2/AGXT/MAT1A/AGXT2/PIPOX/ALDH8A1/UROC1/BCAT2/GLS2/TDO2/FAH/ARG1/HOGA1/PAH/KMO/ALDH1L1/HGD/AMDHD1/HAL/SHMT1/CDO1/QPRT/ADTRP/EHHADH/HAO1/ABHD2/FTCD/GLDC/PRODH2/DDAH1/IDNK/RENBP	41
GO:0009063	amino acid catabolic process	BP	28/817	92/17321	8.38571e-16	3.22527e-13	2.69701e-13	TDH/TAT/HPD/THNSL2/HAAO/IDO2/AGXT/MAT1A/AGXT2/PIPOX/ALDH8A1/UROC1/BCAT2/GLS2/TDO2/FAH/ARG1/PAH/KMO/HGD/AMDHD1/HAL/SHMT1/CDO1/FTCD/GLDC/PRODH2/DDAH1	28
GO:0030193	regulation of blood coagulation	BP	19/817	41/17321	4.70763e-15	1.6813e-12	1.40592e-12	HRG/PLG/FGA/APOH/F11/PROC/SERPINC1/KNG1/FGG/CPB2/F2/KLKB1/APOE/FOXA2/CD9/F12/ADTRP/F2R/SERPINF2	19
GO:0006956	complement activation	BP	19/817	44/17321	2.37033e-14	7.90109e-12	6.60698e-12	IL1B/C8A/C8B/C2/C4BPA/C5/MASP1/C6/LOC528040/C9/C3/C4BPB/CFI/CFHR5/LOC790886/CFB/LOC519737/C8G/MBL1	19
GO:1901606	alpha-amino acid catabolic process	BP	24/817	76/17321	3.85975e-14	1.15383e-11	9.64848e-12	TDH/TAT/HPD/THNSL2/HAAO/IDO2/AGXT/MAT1A/AGXT2/PIPOX/ALDH8A1/BCAT2/GLS2/TDO2/FAH/ARG1/PAH/KMO/HGD/SHMT1/CDO1/GLDC/PRODH2/DDAH1	24
GO:1900046	regulation of hemostasis	BP	19/817	45/17321	3.92303e-14	1.15383e-11	9.64848e-12	HRG/PLG/FGA/APOH/F11/PROC/SERPINC1/KNG1/FGG/CPB2/F2/KLKB1/APOE/FOXA2/CD9/F12/ADTRP/F2R/SERPINF2	19
GO:0006520	amino acid metabolic process	BP	42/817	232/17321	4.24676e-14	1.17966e-11	9.8644e-12	TDH/UPB1/OTC/TAT/BHMT/AGMAT/ASPA/HPD/THNSL2/HAAO/IDO2/AGXT/MAT1A/AGXT2/PIPOX/ALDH8A1/PM20D1/UROC1/BCAT2/GLS2/TDO2/HNF4A/FAH/ARG1/PAH/NR1H4/KMO/HGD/AMDHD1/HAL/CPS1/SHMT1/ASPG/CDO1/GFPT1/FTCD/AASDH/GLDC/PRODH2/DDAH1/GLYAT/GGT1	42
GO:0050818	regulation of coagulation	BP	19/817	46/17321	6.39134e-14	1.68193e-11	1.40645e-11	HRG/PLG/FGA/APOH/F11/PROC/SERPINC1/KNG1/FGG/CPB2/F2/KLKB1/APOE/FOXA2/CD9/F12/ADTRP/F2R/SERPINF2	19
GO:0006629	lipid metabolic process	BP	104/817	1035/17321	1.16484e-13	2.91209e-11	2.43512e-11	CYP1A2/HAO2/RBP4/IL1B/RDH16/AKR1D1/APOH/PCK1/APOA1/ANGPTL4/PRKAG2/PLPPR1/ITGB8/HMGCS2/DKK3/SLC27A2/THNSL2/APOF/SLC27A6/UCP3/LIPC/CRABP2/HSD17B11/CYP11A1/ADH6/PLCL1/ALDH8A1/PLPPR2/GPCPD1/MOGAT1/APOB/PM20D1/BCAT2/HSD17B14/APOA2/PLA2G12B/SMPD3/PLEK/APOE/PEDS1/G6PC1/CIDEB/CES1/AADAC/HSD17B6/ABCG4/GPAM/MTTP/HNF4A/FAH/APOC3/GDPD2/HTR2A/NR1H4/GC/NPC1/EPHX2/TM6SF2/TRIB3/FADS6/C3/PTGIS/GK5/CYP2E1/SDR42E1/…	104
GO:0030195	negative regulation of blood coagulation	BP	16/817	32/17321	1.53772e-13	3.66125e-11	3.06157e-11	HRG/PLG/FGA/APOH/F11/PROC/KNG1/FGG/CPB2/F2/KLKB1/APOE/CD9/F12/ADTRP/SERPINF2	16
GO:0009611	response to wounding	BP	49/817	322/17321	3.31793e-13	7.54074e-11	6.30565e-11	F13B/TNC/F2RL2/HRG/PLG/FGA/PDPN/APOH/F11/PROC/F9/SERPINC1/KNG1/FOSL1/FGG/CPB2/F2/F7/TLR3/VASH1/KLKB1/PLEK/SERPINA10/APOE/MYH9/RAB3A/CD44/TNFRSF12A/HNF4A/RTN4RL1/FOXA2/SERPIND1/CD9/ARHGAP35/FGL1/F10/HGFAC/F5/F12/HABP2/PROZ/ADTRP/ABHD2/F2R/SERPINF2/HBEGF/FGB/GRIN2C/INHBB	49
GO:0050819	negative regulation of coagulation	BP	16/817	35/17321	9.08954e-13	1.89366e-10	1.58349e-10	HRG/PLG/FGA/APOH/F11/PROC/KNG1/FGG/CPB2/F2/KLKB1/APOE/CD9/F12/ADTRP/SERPINF2	16
GO:1900047	negative regulation of hemostasis	BP	16/817	35/17321	9.08954e-13	1.89366e-10	1.58349e-10	HRG/PLG/FGA/APOH/F11/PROC/KNG1/FGG/CPB2/F2/KLKB1/APOE/CD9/F12/ADTRP/SERPINF2	16
GO:0050878	regulation of body fluid levels	BP	38/817	217/17321	2.04081e-12	4.08162e-10	3.4131e-10	F13B/AQP1/F2RL2/HRG/PLG/FGA/PDPN/APOH/F11/PROC/F9/SERPINC1/KNG1/PTPRO/FGG/CPB2/F2/F7/KLKB1/PLEK/SERPINA10/APOE/HNF4A/FOXA2/SERPIND1/CD9/FGL1/F10/HGFAC/F5/F12/HABP2/PROZ/ADTRP/F2R/SERPINF2/FGB/AQP4	38
GO:0042730	fibrinolysis	BP	11/817	15/17321	2.76404e-12	5.27128e-10	4.4079e-10	HRG/PLG/FGA/APOH/F11/FGG/CPB2/F2/KLKB1/F12/SERPINF2	11
GO:0008202	steroid metabolic process	BP	37/817	209/17321	2.84649e-12	5.27128e-10	4.4079e-10	CYP1A2/RDH16/AKR1D1/APOA1/HMGCS2/DKK3/SLC27A2/APOF/LIPC/HSD17B11/CYP11A1/APOB/HSD17B14/APOA2/APOE/G6PC1/HSD17B6/ABCG4/NR1H4/GC/NPC1/EPHX2/SDR42E1/APOA4/AQP8/ANGPTL3/AKR1C3/YWHAH/LOC782061/LOC785762/APON/CYP3A28/LOC538060/LOC100138638/CYP3A74/CYP3A76/CYP3A24	37
GO:0042060	wound healing	BP	41/817	252/17321	3.27363e-12	5.84577e-10	4.8883e-10	F13B/F2RL2/HRG/PLG/FGA/PDPN/APOH/F11/PROC/F9/SERPINC1/KNG1/FGG/CPB2/F2/F7/KLKB1/PLEK/SERPINA10/APOE/MYH9/RAB3A/CD44/TNFRSF12A/HNF4A/FOXA2/SERPIND1/CD9/ARHGAP35/FGL1/F10/HGFAC/F5/F12/HABP2/PROZ/ADTRP/F2R/SERPINF2/HBEGF/FGB	41
GO:0061041	regulation of wound healing	BP	21/817	82/17321	1.30134e-10	2.24369e-08	1.8762e-08	HRG/PLG/FGA/APOH/F11/PROC/SERPINC1/KNG1/FGG/CPB2/F2/KLKB1/APOE/TNFRSF12A/FOXA2/CD9/F12/ADTRP/F2R/SERPINF2/HBEGF	21
GO:0061045	negative regulation of wound healing	BP	16/817	47/17321	1.97504e-10	3.29174e-08	2.75259e-08	HRG/PLG/FGA/APOH/F11/PROC/KNG1/FGG/CPB2/F2/KLKB1/APOE/CD9/F12/ADTRP/SERPINF2	16
GO:0065008	regulation of biological quality	BP	147/817	1885/17321	3.42839e-10	5.52967e-08	4.62396e-08	F13B/CYP1A2/RBP4/LRP8/AQP1/F2RL2/ABCC8/HCLS1/HRG/PLG/PPP1R15A/IL1B/RDH16/FGA/AKR1D1/PDPN/APOH/AMIGO2/APOA1/USP28/PKP2/FLRT3/F11/SLC51B/HPN/PROC/F9/CSDC2/DKK3/SERPINC1/LRRN3/SPTBN4/KNG1/SLC2A2/ABCB4/CRABP2/MDM4/PTPRO/HSP90AA1/HSD17B11/FGG/CYP11A1/ADH6/CPB2/F2/F7/ALDH8A1/SLC22A1/KCNH1/BCAT2/APOA2/KLKB1/SLC12A2/SMPD3/PLEK/SERPINA10/APOE/SLITRK5/RAB3A/ATP8A1/HSD17B6/TFR2/GRIA3/CSRP3/GRIP2/EXOC3L1/HNF…	147
GO:0006959	humoral immune response	BP	29/817	162/17321	4.97577e-10	7.77464e-08	6.50124e-08	HRG/LTF/IL1B/CXCL10/HPX/C8A/C8B/F2/TF/C2/C4BPA/C5/MASP1/C6/LOC528040/C9/C3/C4BPB/NOD2/INHCA/LOC515676/CFI/CFHR5/LOC790886/CFB/ANG2/LOC519737/C8G/MBL1	29
GO:0016053	organic acid biosynthetic process	BP	35/817	227/17321	5.78135e-10	8.75963e-08	7.32489e-08	IL1B/UPB1/OTC/AKR1D1/BHMT/LDHC/SLC27A2/THNSL2/HAAO/LIPC/GATM/AGXT/ALDH8A1/ACMSD/BCAT2/GLS2/MTHFD1L/PAH/KMO/TRIB3/SHMT1/FADS6/CDO1/PTGIS/APOA5/APOA4/ABHD2/APOC2/FMO3/FMO1/TECRL/GULO/ACSM5/RGN/GGT1	35
GO:0044255	cellular lipid metabolic process	BP	75/817	758/17321	8.42469e-10	1.23892e-07	1.036e-07	CYP1A2/HAO2/RBP4/IL1B/RDH16/APOH/PCK1/APOA1/PRKAG2/PLPPR1/ITGB8/HMGCS2/SLC27A2/THNSL2/SLC27A6/UCP3/LIPC/CRABP2/ADH6/ALDH8A1/PLPPR2/GPCPD1/MOGAT1/APOB/PM20D1/APOA2/PLA2G12B/SMPD3/PLEK/APOE/PEDS1/G6PC1/CIDEB/AADAC/HSD17B6/GPAM/MTTP/APOC3/HTR2A/NR1H4/EPHX2/TRIB3/FADS6/C3/PTGIS/GK5/CYP2E1/ADTRP/EHHADH/APOA5/APOA4/HAO1/ABHD2/GBA3/APOC2/ANGPTL3/FMO1/AKR1C3/DGKK/CYP2C89/CYP2C23/TECRL/CYP2D43/ADH1C/BCO2/…	75
GO:0120254	olefinic compound metabolic process	BP	24/817	117/17321	8.98614e-10	1.28373e-07	1.07347e-07	CYP1A2/RBP4/RDH16/DKK3/CYP11A1/ADH6/ALDH8A1/HSD17B6/EPHX2/CYP2E1/AKR1C3/CYP2C89/CYP2C23/CYP2D43/ADH1C/BCO2/LOC782061/CYP2C90/LOC785762/CYP2A13/CYP2C281/LOC538060/LOC100138638/CYP2C85	24
GO:1901575	organic substance catabolic process	BP	128/817	1603/17321	1.40961e-09	1.95779e-07	1.63713e-07	TDH/CYP1A2/HAO2/CHIA/PDE4D/IL1B/UPB1/CLGN/PCK1/DMGDH/PFKFB2/TAT/BHMT/LDHC/PRKAG2/CSDC2/HPD/SLC27A2/THNSL2/SPAM1/HAAO/LIPC/IDO2/AGXT/MAT1A/HSP90AA1/HSD17B11/KLHL40/SH3RF2/NUDT4/PLCL1/AGXT2/PIPOX/ALDH8A1/RNF115/GPCPD1/APOB/UROC1/FBXL22/BCAT2/HSD17B14/APOA2/GLS2/PLA2G12B/SMPD3/FBP1/APOE/G6PC1/STBD1/CBFA2T3/CES1/TDO2/ENO2/AADAC/CD44/ENTPD3/HSD17B6/FAH/APOC3/ARG1/ADAMTS12/HOGA1/PAH/UPP2/HSPA8/BLVRA/HT…	128
GO:1903035	negative regulation of response to wounding	BP	17/817	62/17321	2.40465e-09	3.24953e-07	2.71729e-07	HRG/PLG/FGA/APOH/F11/PROC/KNG1/FGG/CPB2/F2/KLKB1/APOE/RTN4RL1/CD9/F12/ADTRP/SERPINF2	17
GO:0044283	small molecule biosynthetic process	BP	50/817	426/17321	2.62346e-09	3.45192e-07	2.88653e-07	RBP4/IL1B/UPB1/OTC/AKR1D1/PCK1/BHMT/LDHC/HMGCS2/DKK3/SLC27A2/THNSL2/HAAO/LIPC/GATM/AGXT/ALDH8A1/ACMSD/APOB/BCAT2/GLS2/PLEK/FBP1/MTHFD1L/APOE/G6PC1/MST1/ABCG4/PAH/KMO/ALDOB/TRIB3/SHMT1/FADS6/CDO1/PTGIS/MOXD1/APOA5/APOA4/ABHD2/AQP8/APOC2/FMO3/FMO1/TECRL/GULO/C1QTNF12/ACSM5/RGN/GGT1	50
GO:1903034	regulation of response to wounding	BP	22/817	105/17321	2.96285e-09	3.79852e-07	3.17636e-07	HRG/PLG/FGA/APOH/F11/PROC/SERPINC1/KNG1/FGG/CPB2/F2/KLKB1/APOE/TNFRSF12A/RTN4RL1/FOXA2/CD9/F12/ADTRP/F2R/SERPINF2/HBEGF	22
GO:0043605	amide catabolic process	BP	10/817	19/17321	3.23695e-09	4.04619e-07	3.38347e-07	PIPOX/PM20D1/UROC1/TDO2/URAD/AMDHD1/HAL/FTCD/UOX/PRODH2	10
GO:0055090	acylglycerol homeostasis	BP	11/817	24/17321	3.4163e-09	4.06702e-07	3.40089e-07	ANGPTL4/LIPC/PLA2G12B/APOE/HNF4A/APOC3/NR1H4/APOA5/APOA4/APOC4/ANGPTL3	11
GO:0070328	triglyceride homeostasis	BP	11/817	24/17321	3.4163e-09	4.06702e-07	3.40089e-07	ANGPTL4/LIPC/PLA2G12B/APOE/HNF4A/APOC3/NR1H4/APOA5/APOA4/APOC4/ANGPTL3	11
GO:0051917	regulation of fibrinolysis	BP	7/817	8/17321	3.8888e-09	4.52186e-07	3.78123e-07	HRG/PLG/APOH/F11/KLKB1/F12/SERPINF2	7
GO:0009074	aromatic amino acid family catabolic process	BP	9/817	15/17321	4.28782e-09	4.76668e-07	3.98595e-07	TAT/HPD/HAAO/IDO2/TDO2/FAH/PAH/KMO/HGD	9
GO:1901615	organic hydroxy compound metabolic process	BP	45/817	367/17321	4.29001e-09	4.76668e-07	3.98595e-07	CYP1A2/RBP4/RDH16/AKR1D1/PCK1/APOA1/LDHC/HPN/HMGCS2/DKK3/SLC27A2/APOF/LIPC/CYP11A1/ADH6/NUDT4/MOGAT1/APOB/APOA2/PLEK/APOE/HSD17B6/ABCG4/FAH/RAPGEF2/NR1H4/GC/NPC1/EPHX2/MAOA/GK5/MOXD1/APOA4/HAO1/AQP8/CTSK/ANGPTL3/TTPA/AKR1C3/ADH1C/LOC782061/LOC785762/APON/LOC538060/LOC100138638	45
GO:0043648	dicarboxylic acid metabolic process	BP	17/817	65/17321	5.31499e-09	5.77716e-07	4.83092e-07	PCK1/TAT/ASPA/HAAO/ACMSD/UROC1/GLS2/MTHFD1L/NR1H4/KMO/ALDH1L1/AMDHD1/HAL/SHMT1/QPRT/FTCD/PRODH2	17
GO:0006631	fatty acid metabolic process	BP	39/817	298/17321	7.64516e-09	8.05894e-07	6.73897e-07	HAO2/IL1B/PCK1/PRKAG2/SLC27A2/THNSL2/SLC27A6/UCP3/LIPC/PM20D1/PEDS1/GPAM/TRIB3/FADS6/C3/PTGIS/CYP2E1/ADTRP/EHHADH/APOA5/APOA4/HAO1/ABHD2/APOC2/ANGPTL3/FMO1/AKR1C3/CYP2C89/CYP2C23/TECRL/CYP2D43/ACSM5/LOC782061/CYP2C90/LOC785762/CYP2A13/CYP2C281/LOC538060/CYP2C85	39
GO:0010876	lipid localization	BP	45/817	374/17321	7.73658e-09	8.05894e-07	6.73897e-07	RBP4/IL1B/SLC10A1/APOA1/SLCO1A2/SLC51B/SERPINA5/SLC27A2/SLC27A6/UCP3/LIPC/ABCB4/CRABP2/PLIN2/SLC22A7/RBP5/APOB/SLC22A1/APOM/ABCC2/APOA2/PLA2G12B/SLC43A3/APOE/CIDEB/ATP8A1/ABCG4/MTTP/APOC3/CRP/LOC518526/NPC1/C3/FABP1/APOA5/APOA4/ATP8B3/APOC4/APOC2/ABCA1/ANGPTL3/TTPA/SLC22A9/LOC507550/PRELID2	45
GO:1901564	organonitrogen compound metabolic process	BP	251/817	3881/17321	1.07004e-08	1.09188e-06	9.1304e-07	TDH/F13B/CYP1A2/CHIA/PDE4D/HES1/AOPEP/LRP8/HCLS1/LOC100138645/AGTPBP1/HRG/PLG/LTF/PPP1R15A/IL1B/UPB1/OTC/CLGN/FGA/APOH/PCK1/DMGDH/PFKFB2/KHDRBS3/TAT/BHMT/APOA1/AGMAT/LDHC/MUSK/PRKAG2/AMD1/MAFB/HPX/F11/ASPA/ITGB8/SLC51B/SLC17A3/HPN/HMGCS2/PROC/F9/HPD/THNSL2/SPAM1/HAAO/SULF1/SPTBN4/CAPN5/TRIM63/KNG1/GATM/IDO2/AGXT/MAT1A/MDM4/PTPRO/HSP90AA1/CYLD/HP/KLHL40/FGG/SH3RF2/CPB2/F2/F7/NUDT4/C2/AGXT2/ITIH1/I…	251
GO:0009056	catabolic process	BP	142/817	1909/17321	1.65409e-08	1.65409e-06	1.38317e-06	TDH/CYP1A2/HAO2/CHIA/PDE4D/HSPB8/IL1B/UPB1/CLGN/PCK1/DMGDH/PFKFB2/TAT/BHMT/LDHC/PRKAG2/CSDC2/HPD/SLC27A2/THNSL2/SPAM1/HAAO/LIPC/IDO2/AGXT/MAT1A/HSP90AA1/HSD17B11/KLHL40/SH3RF2/NUDT4/PLCL1/AGXT2/PIPOX/ALDH8A1/RNF115/GPCPD1/APOB/PM20D1/UROC1/FBXL22/BCAT2/HSD17B14/APOA2/GLS2/PLA2G12B/SMPD3/FBP1/APOE/G6PC1/STBD1/CBFA2T3/CES1/TDO2/ENO2/AADAC/CD44/ENTPD3/HSD17B6/FAH/APOC3/ARG1/ADAMTS12/HOGA1/PAH/UPP2/H…	142
GO:0046394	carboxylic acid biosynthetic process	BP	32/817	223/17321	1.88779e-08	1.85078e-06	1.54764e-06	IL1B/UPB1/OTC/AKR1D1/BHMT/LDHC/SLC27A2/THNSL2/HAAO/LIPC/GATM/AGXT/ALDH8A1/ACMSD/BCAT2/GLS2/MTHFD1L/PAH/KMO/TRIB3/SHMT1/FADS6/PTGIS/APOA5/APOA4/ABHD2/APOC2/TECRL/GULO/ACSM5/RGN/GGT1	32
GO:0055088	lipid homeostasis	BP	22/817	116/17321	2.06173e-08	1.90926e-06	1.59654e-06	ANGPTL4/LIPC/ABCB4/APOB/APOA2/PLA2G12B/APOE/G6PC1/ABCG4/GPAM/MTTP/HNF4A/APOC3/NR1H4/NPC1/EPHX2/TM6SF2/APOA5/APOA4/APOC4/ANGPTL3/ASGR2	22
GO:0006638	neutral lipid metabolic process	BP	20/817	97/17321	2.062e-08	1.90926e-06	1.59654e-06	APOH/PCK1/LIPC/MOGAT1/APOB/APOA2/APOE/G6PC1/CIDEB/AADAC/GPAM/MTTP/APOC3/C3/GK5/APOA5/APOA4/ABHD2/APOC2/DGKK	20
GO:0006639	acylglycerol metabolic process	BP	20/817	97/17321	2.062e-08	1.90926e-06	1.59654e-06	APOH/PCK1/LIPC/MOGAT1/APOB/APOA2/APOE/G6PC1/CIDEB/AADAC/GPAM/MTTP/APOC3/C3/GK5/APOA5/APOA4/ABHD2/APOC2/DGKK	20
GO:0002455	humoral immune response mediated by circulating immunoglobulin	BP	12/817	34/17321	2.34977e-08	2.11459e-06	1.76825e-06	HPX/C8A/C8B/C2/C4BPA/C5/C6/LOC528040/C9/C3/C4BPB/NOD2	12
GO:0042632	cholesterol homeostasis	BP	16/817	63/17321	2.36834e-08	2.11459e-06	1.76825e-06	LIPC/APOB/APOA2/PLA2G12B/APOE/G6PC1/ABCG4/MTTP/HNF4A/APOC3/NR1H4/NPC1/EPHX2/APOA5/APOA4/ANGPTL3	16
GO:0006869	lipid transport	BP	41/817	336/17321	2.4199e-08	2.12272e-06	1.77504e-06	RBP4/SLC10A1/APOA1/SLCO1A2/SLC51B/SERPINA5/SLC27A2/SLC27A6/UCP3/LIPC/ABCB4/CRABP2/PLIN2/SLC22A7/RBP5/APOB/SLC22A1/APOM/ABCC2/APOA2/PLA2G12B/SLC43A3/APOE/CIDEB/ATP8A1/ABCG4/MTTP/APOC3/LOC518526/NPC1/FABP1/APOA5/APOA4/ATP8B3/APOC4/APOC2/ABCA1/TTPA/SLC22A9/LOC507550/PRELID2	41
GO:0006641	triglyceride metabolic process	BP	17/817	72/17321	2.82755e-08	2.43755e-06	2.0383e-06	APOH/PCK1/LIPC/MOGAT1/APOB/APOE/G6PC1/CIDEB/AADAC/GPAM/MTTP/APOC3/C3/GK5/APOA5/APOA4/APOC2	17
GO:0055092	sterol homeostasis	BP	16/817	64/17321	3.02102e-08	2.56019e-06	2.14085e-06	LIPC/APOB/APOA2/PLA2G12B/APOE/G6PC1/ABCG4/MTTP/HNF4A/APOC3/NR1H4/NPC1/EPHX2/APOA5/APOA4/ANGPTL3	16
GO:0070887	cellular response to chemical stimulus	BP	133/817	1775/17321	3.37538e-08	2.81282e-06	2.35211e-06	CYP1A2/AQP1/ABCC8/IL22RA1/IFNLR1/HRG/LTF/HSPB8/IL1B/KRT18/CCL28/CXCL10/ARHGEF5/PCK1/HPX/PARP8/SLC13A5/LYPD1/SLC2A2/ABCB4/TBC1D4/MYOG/ADGRV1/FOSL1/PTPRO/CYLD/HP/CD180/GSTA2/PTPN1/CYP11A1/TF/F7/IL9R/TLR3/KCNH1/APOM/BCAT2/SLC2A4/SLC12A2/SMPD3/FBP1/APOE/IL1A/SRXN1/CD44/MST1/TFR2/ABCG4/MSTN/CSRP3/HSPB1/NDEL1/HNF4A/C5/AGT/ARG1/RAPGEF2/CHP2/ADAMTS12/AGRN/IL1RAP/AQP9/TRAF3/HTR2A/NR1H4/BAG3/SH3BP4/SOD3/AR…	133
GO:0006066	alcohol metabolic process	BP	33/817	241/17321	3.63375e-08	2.90754e-06	2.43131e-06	CYP1A2/RBP4/RDH16/PCK1/APOA1/HMGCS2/DKK3/APOF/LIPC/CYP11A1/ADH6/NUDT4/MOGAT1/APOB/APOA2/PLEK/APOE/HSD17B6/ABCG4/EPHX2/GK5/MOXD1/APOA4/HAO1/AQP8/ANGPTL3/AKR1C3/ADH1C/LOC782061/LOC785762/APON/LOC538060/LOC100138638	33
GO:0034368	protein-lipid complex remodeling	BP	9/817	18/17321	3.6635e-08	2.90754e-06	2.43131e-06	LIPC/APOB/APOM/APOA2/APOE/MTTP/NR1H4/APOA5/APOA4	9
GO:0034369	plasma lipoprotein particle remodeling	BP	9/817	18/17321	3.6635e-08	2.90754e-06	2.43131e-06	LIPC/APOB/APOM/APOA2/APOE/MTTP/NR1H4/APOA5/APOA4	9
GO:0006958	complement activation, classical pathway	BP	10/817	24/17321	5.5388e-08	4.28259e-06	3.58115e-06	C8A/C8B/C2/C4BPA/C5/C6/LOC528040/C9/C3/C4BPB	10
GO:0051241	negative regulation of multicellular organismal process	BP	64/817	669/17321	5.56737e-08	4.28259e-06	3.58115e-06	AHSG/HES1/HRG/PLG/LTF/FGA/CXCL10/APOH/FSTL3/MAFB/F11/HPN/PROC/ELAPOR2/SULF1/SPTBN4/KNG1/PTPRO/RFLNB/FGG/CPB2/F2/PLCL1/IHH/VASH1/APOM/APOA2/KLKB1/APOE/DLL4/APOC3/ARG1/FOXA2/RAPGEF2/ADAMTS12/SIGLEC1/CLEC4G/NR1H4/CTNNA1/CD9/ZNF750/DNAJA4/FGL1/HAMP/SEMA4G/F12/ADTRP/APCS/PTPN22/APOA4/F2R/APOC2/SOX8/SERPINF2/PELI1/NOD2/CTSK/COL4A3/SEMA3D/CCL3/YWHAH/RELB/SOX6/INHBB	64
GO:0009605	response to external stimulus	BP	135/817	1827/17321	6.01977e-08	4.56043e-06	3.81348e-06	ALCAM/AHSG/TNC/LRP8/AQP1/CADM1/IL22RA1/IFNLR1/LECT2/HRG/PLG/LTF/IL1B/CCL28/FGA/CXCL10/ARHGEF5/APOH/PCK1/FLRT3/HPX/F11/ITGB8/C8A/C8B/HPN/PROC/SERPINC1/KNG1/PLIN2/DLK2/NFKB2/FOSL1/PTPRO/HSP90AA1/CYLD/HP/CD180/FGG/CPB2/MAP3K14/F2/TF/F7/C2/APOB/TLR3/TRAFD1/NEXN/APOA2/KLKB1/SLC12A2/C4BPA/APOE/IL1A/MST1/HABP4/MSTN/CSRP3/GPAM/HSPB1/ASGR1/C5/RTN4RL1/ARG1/FOXA2/MASP1/ADAMTS12/GSDMB/TRAF3/NR1H4/BAG3/CRP/AR…	135
GO:0006950	response to stress	BP	179/817	2615/17321	7.11234e-08	5.30771e-06	4.43837e-06	F13B/CHIA/CRYAB/AHSG/TNC/LRP8/AQP1/F2RL2/CADM1/IL22RA1/IFNLR1/HRG/PLG/LTF/PPP1R15A/HSPB8/IL1B/RAD21L1/CLGN/FGA/CXCL10/PDPN/APOH/PCK1/USP28/SAA4/HPX/F11/C8A/C8B/PROC/F9/PARP8/SERPINC1/KNG1/UCP3/PLIN2/NFKB2/FOSL1/HSP90AA1/CYLD/HP/PTPN1/FGG/SH3RF2/CPB2/MAP3K14/F2/TF/F7/C2/TLR3/VASH1/TRAFD1/SLC2A4/APOA2/NEK11/KLKB1/SMPD3/PLEK/C4BPA/SERPINA10/DOT1L/APOE/CREB3L3/IL1A/MYH9/RAB3A/SRXN1/CBFA2T3/CD44/CSRP3…	179
GO:0006953	acute-phase response	BP	10/817	25/17321	8.84193e-08	6.50142e-06	5.43655e-06	AHSG/IL1B/SAA4/HP/F2/IL1A/ORM1/SERPINF2/SAA2/LOC104968478	10
GO:0015711	organic anion transport	BP	41/817	354/17321	1.04508e-07	7.57302e-06	6.33264e-06	ABCC8/SLC16A5/SLC10A1/SLC17A2/LOC517475/SLCO1A2/SLC51B/SLC17A3/SLC27A2/SLC13A5/SLC27A6/SLC2A2/CRABP2/PLIN2/SLC6A1/SLC22A7/SLC1A4/RBP5/SLC25A47/SLC38A3/SLC22A1/ABCC2/SLC7A4/SLC2A4/PLA2G12B/SLC43A3/APOE/SLC23A1/MTTP/SLC38A4/LOC518526/MGC138914/ABCC6/SLC39A10/SLC26A8/FABP1/SLCO1B3/SLC17A4/SLC17A1/SLC6A11/SLC22A9	41
GO:0034367	protein-containing complex remodeling	BP	9/817	20/17321	1.16187e-07	8.2991e-06	6.93979e-06	LIPC/APOB/APOM/APOA2/APOE/MTTP/NR1H4/APOA5/APOA4	9
GO:0097006	regulation of plasma lipoprotein particle levels	BP	13/817	46/17321	1.2456e-07	8.77183e-06	7.3351e-06	LIPC/APOB/APOM/APOA2/APOE/CIDEB/MTTP/APOC3/NR1H4/LOC518526/APOA5/APOA4/APOC2	13
GO:0009064	glutamine family amino acid metabolic process	BP	15/817	62/17321	1.30691e-07	9.07575e-06	7.58923e-06	OTC/TAT/AGMAT/UROC1/GLS2/FAH/ARG1/NR1H4/AMDHD1/HAL/CPS1/GFPT1/FTCD/PRODH2/DDAH1	15
GO:0031638	zymogen activation	BP	12/817	39/17321	1.34738e-07	9.22863e-06	7.71708e-06	APOH/F11/HPN/F9/FGG/SERPINE2/KLKB1/MASP1/HGFAC/F12/CD5L/LOC787904	12
GO:0006952	defense response	BP	92/817	1129/17321	1.57752e-07	1.06589e-05	8.91309e-06	CHIA/AHSG/TNC/LRP8/AQP1/CADM1/IL22RA1/IFNLR1/HRG/LTF/IL1B/FGA/CXCL10/SAA4/HPX/C8A/C8B/PROC/KNG1/NFKB2/FOSL1/HSP90AA1/CYLD/HP/MAP3K14/F2/TF/C2/TLR3/TRAFD1/APOA2/KLKB1/C4BPA/APOE/IL1A/CD44/CSRP3/GPAM/C5/ARG1/MASP1/ADAMTS12/GSDMB/IL1RAP/TRAF3/NR1H4/CRP/ARID5A/C6/VNN1/REL/LOC528040/C9/MAPKAPK3/HAMP/C3/ORM1/PTGIS/TMEM45B/C4BPB/CHI3L1/NOX4/F12/APCS/PTPN22/APOA4/F2R/DAPK3/SERPINF2/PELI1/NOD2/S100A14/RAS…	92
GO:0010817	regulation of hormone levels	BP	40/817	349/17321	1.97912e-07	1.31941e-05	1.10331e-05	CYP1A2/RBP4/F2RL2/ABCC8/IL1B/RDH16/FGA/AKR1D1/HPN/DKK3/SLC2A2/CRABP2/HSD17B11/FGG/CYP11A1/ADH6/F2/ALDH8A1/BCAT2/SMPD3/RAB3A/HSD17B6/TFR2/EXOC3L1/HNF4A/NR1H4/STX1A/SOX8/CTSK/AKR1C3/C1QTNF12/ADH1C/LOC782061/SLC17A4/SLC22A9/LOC785762/SERPINA7/INHBB/LOC538060/LOC100138638	40
GO:0071827	plasma lipoprotein particle organization	BP	10/817	27/17321	2.09363e-07	1.37739e-05	1.15179e-05	LIPC/APOB/APOM/APOA2/APOE/CIDEB/MTTP/NR1H4/APOA5/APOA4	10
GO:0015942	formate metabolic process	BP	5/817	5/17321	2.30765e-07	1.49848e-05	1.25304e-05	UROC1/MTHFD1L/AMDHD1/HAL/FTCD	5
GO:0044248	cellular catabolic process	BP	117/817	1559/17321	2.41644e-07	1.549e-05	1.29529e-05	TDH/CYP1A2/HAO2/PDE4D/HSPB8/IL1B/UPB1/CLGN/PCK1/TAT/BHMT/LDHC/CSDC2/HPD/SLC27A2/THNSL2/HAAO/LIPC/IDO2/AGXT/MAT1A/KLHL40/SH3RF2/NUDT4/AGXT2/PIPOX/ALDH8A1/RNF115/GPCPD1/APOB/UROC1/FBXL22/BCAT2/APOA2/GLS2/SMPD3/APOE/G6PC1/STBD1/CBFA2T3/TDO2/AADAC/ENTPD3/HSD17B6/FAH/APOC3/ARG1/ADAMTS12/HOGA1/PAH/UPP2/HSPA8/BLVRA/HTR2A/BAG3/URAD/SH3BP4/LOC518526/KMO/ALDH1L1/VNN1/NPC1/EPHX2/ALDOB/HGD/TREH/AMDHD1/HAL/RE…	117
GO:0034370	triglyceride-rich lipoprotein particle remodeling	BP	6/817	8/17321	2.79165e-07	1.74478e-05	1.45901e-05	LIPC/APOA2/APOE/NR1H4/APOA5/APOA4	6
GO:0034372	very-low-density lipoprotein particle remodeling	BP	6/817	8/17321	2.79165e-07	1.74478e-05	1.45901e-05	LIPC/APOA2/APOE/NR1H4/APOA5/APOA4	6
GO:0030194	positive regulation of blood coagulation	BP	7/817	12/17321	3.25807e-07	1.98663e-05	1.66124e-05	HRG/PLG/APOH/F2/F12/F2R/SERPINF2	7
GO:1900048	positive regulation of hemostasis	BP	7/817	12/17321	3.25807e-07	1.98663e-05	1.66124e-05	HRG/PLG/APOH/F2/F12/F2R/SERPINF2	7
GO:0006805	xenobiotic metabolic process	BP	14/817	59/17321	4.4315e-07	2.66958e-05	2.23233e-05	CYP1A2/GSTA2/HNF4A/CYP2E1/NR1I2/FMO1/CYP2C89/CYP2C23/CYP2D43/CYP2C90/CYP2A13/CYP2C281/LOC521656/CYP2C85	14
GO:0071825	protein-lipid complex subunit organization	BP	10/817	29/17321	4.56082e-07	2.70685e-05	2.2635e-05	LIPC/APOB/APOM/APOA2/APOE/CIDEB/MTTP/NR1H4/APOA5/APOA4	10
GO:0055085	transmembrane transport	BP	98/817	1256/17321	4.60165e-07	2.70685e-05	2.2635e-05	KCNJ14/AQP1/ABCC8/SLC16A5/SLC34A2/CXCL10/SLC10A1/SLC35E4/SLC17A2/KCNQ4/LOC517475/SLCO1A2/SLC51B/SLC17A3/HPN/ATP6V0A4/SLC13A5/UCP3/SLC2A2/KCNC1/SLC41A3/ABCB4/PEA15/SLC6A1/SLC22A7/F2/KCNC4/KCNA5/SLC1A4/SLC20A1/SLC25A47/SLC38A3/SLC22A1/KCNH1/ABCC2/SLC7A4/SLC2A4/ANXA2/SLC12A2/SLC43A3/SLC23A1/SLC30A3/ABCG4/GRIA3/AQP9/HTR2A/GC/SLC38A4/MGC138914/MFSD12/ABCC6/UNC80/TMCO3/SCN3B/SLC39A10/NIPA2/TRIB3/HAMP/S…	98
GO:0002526	acute inflammatory response	BP	13/817	52/17321	5.97725e-07	3.47515e-05	2.90595e-05	AHSG/IL1B/SAA4/HP/F2/IL1A/VNN1/C3/ORM1/F12/SERPINF2/SAA2/LOC104968478	13
GO:0071466	cellular response to xenobiotic stimulus	BP	17/817	91/17321	1.03223e-06	5.93238e-05	4.96072e-05	CYP1A2/IL1B/GSTA2/FBP1/HNF4A/CYP2E1/PRKAA2/NR1I2/FMO1/CYP2C89/CYP2C23/CYP2D43/CYP2C90/CYP2A13/CYP2C281/LOC521656/CYP2C85	17
GO:0048583	regulation of response to stimulus	BP	176/817	2666/17321	1.09542e-06	6.22398e-05	5.20455e-05	GRK3/AKAP7/PDE4D/AHSG/HES1/TNC/WFIKKN2/LRP8/F2RL2/CADM1/IL22RA1/IFNLR1/BMP2K/HRG/PLG/LTF/IL1B/KCTD12/FGA/CXCL10/DOK4/APOH/PCK1/MUSK/FSTL3/HPX/F11/C8A/C8B/TMBIM1/PROC/ELAPOR2/DKK3/SERPINC1/SULF1/KNG1/LMCD1/PEA15/MYOG/FOSL1/PTPRO/HSP90AA1/CYLD/CD180/PTPN1/FGG/SH3RF2/CPB2/F2/F7/C2/RSPO3/RNF115/IHH/TLR3/TRAFD1/PLEKHA4/KLKB1/PLEK/FBP1/C4BPA/APOE/DLL4/PIK3IP1/DUSP16/PKHD1/CD44/MST1/MSTN/HSPB1/FNIP2/TNF…	176
GO:0006810	transport	BP	219/817	3475/17321	1.14195e-06	6.41545e-05	5.36466e-05	GRK3/KCNJ14/CRYAB/RBP4/AHSG/LRP8/AQP1/F2RL2/ABCC8/SLC16A5/BMP2K/HRG/ELMO3/LTF/IL1B/KRT18/SLC34A2/FGA/CXCL10/ARHGEF5/SLC10A1/KHDRBS3/APOA1/SLC35E4/SLC17A2/KCNQ4/LOC517475/SLCO1A2/RAB15/ELMO1/SYNE3/HPX/SLC51B/MYO5C/SLC17A3/HPN/SERPINA5/ATP6V0A4/SLC27A2/SLC13A5/SPTBN4/SLC27A6/SYS1/UCP3/SLC2A2/KCNC1/LIPC/SLC41A3/ABCB4/CRABP2/PLIN2/TBC1D4/PEA15/SLC6A1/HSP90AA1/SLC22A7/FGG/F2/TF/KCNC4/C2/KCNA5/SLC1A4/S…	219
GO:0006957	complement activation, alternative pathway	BP	7/817	14/17321	1.299e-06	7.13734e-05	5.96832e-05	C8A/C8B/C5/LOC528040/C9/C3/CFB	7
GO:0050820	positive regulation of coagulation	BP	7/817	14/17321	1.299e-06	7.13734e-05	5.96832e-05	HRG/PLG/APOH/F2/F12/F2R/SERPINF2	7
GO:0048878	chemical homeostasis	BP	61/817	687/17321	1.47091e-06	7.99409e-05	6.68474e-05	RBP4/AQP1/ABCC8/SLC34A2/CXCL10/PCK1/ANGPTL4/HPX/ATP6V0A4/SLC2A2/LIPC/ABCB4/F2/TF/APOB/SLC2A4/APOA2/PLA2G12B/SLC12A2/APOE/G6PC1/PKHD1/TFR2/ABCG4/CSRP3/GPAM/MTTP/HNF4A/APOC3/HTR2A/NR1H4/ABCC6/NPC1/EPHX2/UNC80/TM6SF2/HAMP/CA2/SLC12A4/PRKAA2/BCL2/SLC9C1/CA12/APOA5/APOA4/F2R/APOC4/CA7/ATP6V0D2/ANGPTL3/IGF1R/ASGR2/CCL3/SLC24A1/C1QTNF12/TMPRSS6/LOC788801/RGN/AQP4/CL43/MBL1	61
GO:0042592	homeostatic process	BP	87/817	1105/17321	1.4966e-06	8.04622e-05	6.72833e-05	RBP4/AQP1/ABCC8/HCLS1/PLG/IL1B/SLC34A2/CXCL10/ARHGEF5/PCK1/CDIN1/ANGPTL4/MAFB/HPX/ATP6V0A4/HAAO/SLC2A2/LIPC/GATM/ABCB4/ADGRV1/CYLD/F2/TF/PLCL1/IHH/APOB/PM20D1/SLC2A4/APOA2/PLA2G12B/SLC12A2/APOE/G6PC1/IL1A/PKHD1/TFR2/ABCG4/MSTN/CSRP3/GPAM/MTTP/HNF4A/APOC3/HTR2A/NR1H4/BAG3/MAK/PBLD/ABCC6/NPC1/EPHX2/UNC80/TM6SF2/HAMP/CA2/SLC12A4/PRKAA2/BCL2/SLC9C1/CA12/APOA5/APOA4/F2R/PLEKHM1/APOC4/CA7/NOD2/CTSK/ATP…	87
GO:1901700	response to oxygen-containing compound	BP	78/817	959/17321	1.60615e-06	8.54337e-05	7.14405e-05	RBP4/AQP1/ABCC8/LTF/IL1B/CXCL10/PCK1/SLC13A5/LYPD1/UCP3/SLC2A2/ABCB4/TBC1D4/MYOG/ADGRV1/CD180/FGG/CYP11A1/KCNH1/SLC2A4/APOA2/SMPD3/IL1A/KHK/MSTN/CSRP3/GPAM/NDEL1/HNF4A/AGT/RAPGEF2/CHP2/AGRN/AQP9/HTR2A/NR1H4/SH3BP4/SOD3/CTNNA1/AMBP/MAPKAPK3/RXRG/OSER1/TRIB3/PKLR/SHMT1/GRB7/RORC/CA2/FABP1/PRKAA2/P2RX6/GRB14/APOA4/SYT7/ABHD2/AQP8/F2R/PELI1/CPNE8/NOD2/S100A14/IGF1R/ECT2/CCL3/C1QTNF12/ERCC6/ADH4/ADH1C…	78
GO:0009072	aromatic amino acid metabolic process	BP	9/817	26/17321	1.67321e-06	8.61975e-05	7.20792e-05	TAT/HPD/HAAO/IDO2/TDO2/FAH/PAH/KMO/HGD	9
GO:0046461	neutral lipid catabolic process	BP	9/817	26/17321	1.67321e-06	8.61975e-05	7.20792e-05	LIPC/APOB/APOA2/AADAC/APOC3/APOA5/APOA4/ABHD2/APOC2	9
GO:0046464	acylglycerol catabolic process	BP	9/817	26/17321	1.67321e-06	8.61975e-05	7.20792e-05	LIPC/APOB/APOA2/AADAC/APOC3/APOA5/APOA4/ABHD2/APOC2	9
GO:0051234	establishment of localization	BP	225/817	3608/17321	1.68947e-06	8.61975e-05	7.20792e-05	GRK3/KCNJ14/CRYAB/RBP4/AHSG/LRP8/AQP1/F2RL2/ABCC8/SLC16A5/BMP2K/HRG/ELMO3/LTF/IL1B/KRT18/SLC34A2/FGA/CXCL10/ARHGEF5/SLC10A1/KHDRBS3/APOA1/SLC35E4/SLC17A2/KCNQ4/LOC517475/SLCO1A2/RAB15/ELMO1/SYNE3/HPX/SLC51B/MYO5C/SLC17A3/HPN/SERPINA5/ATP6V0A4/SLC27A2/SLC13A5/SPTBN4/SLC27A6/SYS1/UCP3/SLC2A2/KCNC1/LIPC/SLC41A3/ABCB4/CRABP2/PLIN2/TBC1D4/PEA15/SLC6A1/HSP90AA1/SLC22A7/FGG/F2/TF/KCNC4/C2/KCNA5/GEM/SLC1…	225
GO:0032101	regulation of response to external stimulus	BP	60/817	677/17321	1.90897e-06	9.64124e-05	8.06211e-05	AHSG/TNC/LRP8/CADM1/IL22RA1/IFNLR1/HRG/PLG/LTF/IL1B/FGA/CXCL10/APOH/HPX/F11/PROC/SERPINC1/KNG1/FOSL1/HSP90AA1/CYLD/CD180/FGG/CPB2/F2/F7/TLR3/TRAFD1/KLKB1/APOE/MST1/MSTN/HSPB1/C5/RTN4RL1/ARG1/FOXA2/ADAMTS12/TRAF3/NR1H4/CD9/MAPKAPK3/C3/PTGIS/SEMA4G/F12/HABP2/ADTRP/PTPN22/F2R/SERPINF2/PELI1/NOD2/S100A14/RASGRP1/SEMA3D/CCL3/C1QTNF12/GGT1/DPP4	60
GO:0033700	phospholipid efflux	BP	6/817	10/17321	1.92933e-06	9.64667e-05	8.06665e-05	APOA1/APOA2/APOE/APOA5/APOA4/ABCA1	6
GO:0044419	biological process involved in interspecies interaction between organisms	BP	84/817	1063/17321	1.99169e-06	9.85984e-05	8.2449e-05	LRP8/AQP1/CADM1/IL22RA1/IFNLR1/HRG/PLG/LTF/IL1B/FGA/CXCL10/PCK1/HPX/ITGB8/C8A/C8B/HPN/NFKB2/FOSL1/HSP90AA1/CYLD/HP/CD180/MAP3K14/F2/TF/C2/APOB/TLR3/TRAFD1/APOA2/C4BPA/APOE/IL1A/GPAM/HSPB1/C5/ARG1/MASP1/GSDMB/HSPA8/SIGLEC1/CLEC4G/TRAF3/NR1H4/CRP/ARID5A/C6/VNN1/NPC1/HMCN1/REL/LOC528040/C9/MAPKAPK3/HAMP/TMEM255A/C3/TMEM45B/C4BPB/APCS/PTPN22/APOA4/F2R/DAPK3/PELI1/NOD2/S100A14/RASGRP1/FGB/INHCA/CCL3/L…	84
GO:0048585	negative regulation of response to stimulus	BP	86/817	1097/17321	2.05521e-06	0.000100745	8.42444e-05	GRK3/PDE4D/WFIKKN2/IL22RA1/HRG/PLG/LTF/IL1B/FGA/APOH/FSTL3/F11/TMBIM1/PROC/DKK3/SULF1/KNG1/PEA15/PTPRO/CYLD/PTPN1/FGG/CPB2/F2/RNF115/TRAFD1/KLKB1/PLEK/FBP1/C4BPA/APOE/DLL4/PIK3IP1/DUSP16/PKHD1/CD44/MSTN/HSPB1/C5/RTN4RL1/AGT/ARG1/ADAMTS12/DKK2/CLEC4G/NR1H4/SH3BP4/CTNNA1/PBLD/CD9/NPC1/ARHGAP35/DNAJA1/GRB7/PTGIS/HIPK2/SHISA2/SEMA4G/PRKAA2/F12/GRB14/BCL2/ADTRP/PTPN22/TSSK3/SERPINF2/NOD2/PRR5L/CDH2/CH…	86
GO:0098542	defense response to other organism	BP	67/817	790/17321	2.21967e-06	0.000107751	9.01024e-05	LRP8/AQP1/CADM1/IL22RA1/IFNLR1/HRG/LTF/IL1B/FGA/CXCL10/HPX/C8A/C8B/NFKB2/FOSL1/HSP90AA1/CYLD/HP/MAP3K14/F2/TF/C2/TLR3/TRAFD1/APOA2/C4BPA/APOE/GPAM/C5/ARG1/MASP1/GSDMB/TRAF3/NR1H4/CRP/ARID5A/C6/VNN1/REL/LOC528040/C9/MAPKAPK3/HAMP/C3/TMEM45B/C4BPB/APCS/PTPN22/APOA4/DAPK3/PELI1/NOD2/S100A14/RASGRP1/FGB/INHCA/CCL3/LOC515676/SH2D1A/MRC1/CFHR5/RELB/CFB/ANG2/AQP4/LOC786706/MBL1	67
GO:0019373	epoxygenase P450 pathway	BP	7/817	15/17321	2.33636e-06	0.000112325	9.39275e-05	CYP2E1/CYP2C89/CYP2C23/CYP2C90/CYP2A13/CYP2C281/CYP2C85	7
GO:0051707	response to other organism	BP	77/817	954/17321	2.50883e-06	0.000119468	9.99004e-05	LRP8/AQP1/CADM1/IL22RA1/IFNLR1/HRG/LTF/IL1B/FGA/CXCL10/PCK1/HPX/ITGB8/C8A/C8B/NFKB2/FOSL1/HSP90AA1/CYLD/HP/CD180/MAP3K14/F2/TF/C2/APOB/TLR3/TRAFD1/APOA2/C4BPA/APOE/IL1A/GPAM/HSPB1/C5/ARG1/MASP1/GSDMB/TRAF3/NR1H4/CRP/ARID5A/C6/VNN1/HMCN1/REL/LOC528040/C9/MAPKAPK3/HAMP/TMEM255A/C3/TMEM45B/C4BPB/APCS/PTPN22/APOA4/F2R/DAPK3/PELI1/NOD2/S100A14/RASGRP1/FGB/INHCA/CCL3/LOC515676/SH2D1A/MRC1/CFHR5/RELB/CF…	77
GO:1901135	carbohydrate derivative metabolic process	BP	67/817	795/17321	2.75527e-06	0.000129965	0.000108678	CHIA/PDE4D/IL1B/UPB1/PCK1/PFKFB2/LDHC/PRKAG2/ITGB8/SLC51B/HMGCS2/SPAM1/SULF1/NUDT4/ITIH1/ITIH3/PIPOX/GALNT15/IHH/CHST13/GANC/SLC2A4/SMPD3/FBP1/G6PC1/CBFA2T3/TDO2/ENO2/AMPD1/CD44/GPAM/ADAMTS12/HOGA1/UPP2/NME9/AMPD2/HTR2A/URAD/ITIH2/VNN1/ABCC6/NPC1/ALDOB/AMPD3/PKLR/GFPT1/GK5/CHI3L1/GNPTAB/APCS/MANBA/GBA3/GXYLT2/DPYS/AKR1C3/UOX/ASGR2/MUSTN1/FBXO44/GALNT10/ACSM5/LOC782061/DSEL/LOC785762/UCK2/RENBP/LO…	67
GO:0043207	response to external biotic stimulus	BP	77/817	957/17321	2.82016e-06	0.000131783	0.000110198	LRP8/AQP1/CADM1/IL22RA1/IFNLR1/HRG/LTF/IL1B/FGA/CXCL10/PCK1/HPX/ITGB8/C8A/C8B/NFKB2/FOSL1/HSP90AA1/CYLD/HP/CD180/MAP3K14/F2/TF/C2/APOB/TLR3/TRAFD1/APOA2/C4BPA/APOE/IL1A/GPAM/HSPB1/C5/ARG1/MASP1/GSDMB/TRAF3/NR1H4/CRP/ARID5A/C6/VNN1/HMCN1/REL/LOC528040/C9/MAPKAPK3/HAMP/TMEM255A/C3/TMEM45B/C4BPB/APCS/PTPN22/APOA4/F2R/DAPK3/PELI1/NOD2/S100A14/RASGRP1/FGB/INHCA/CCL3/LOC515676/SH2D1A/MRC1/CFHR5/RELB/CF…	77
GO:0032102	negative regulation of response to external stimulus	BP	31/817	265/17321	3.0263e-06	0.000140106	0.000117158	IL22RA1/HRG/PLG/LTF/FGA/APOH/F11/PROC/KNG1/CYLD/FGG/CPB2/F2/TRAFD1/KLKB1/APOE/C5/RTN4RL1/ARG1/NR1H4/CD9/PTGIS/SEMA4G/F12/ADTRP/PTPN22/SERPINF2/NOD2/SEMA3D/C1QTNF12/DPP4	31
GO:0016042	lipid catabolic process	BP	31/817	267/17321	3.54242e-06	0.000162496	0.000135881	CYP1A2/HAO2/IL1B/PCK1/SLC27A2/LIPC/HSD17B11/PLCL1/GPCPD1/APOB/HSD17B14/APOA2/PLA2G12B/SMPD3/APOE/CES1/AADAC/HSD17B6/APOC3/ADTRP/EHHADH/APOA5/APOA4/PAFAH1B3/HAO1/ABHD2/GBA3/APOC2/ANGPTL3/YWHAH/BCO2	31
GO:0048518	positive regulation of biological process	BP	259/817	4317/17321	4.51708e-06	0.000205322	0.000171692	CHIA/RBP4/AHSG/HES1/TNC/LRP8/AQP1/F2RL2/CADM1/ABCC8/HCLS1/IFNLR1/BMP2K/HRG/PLG/LTF/PPP1R15A/HSPB8/IL1B/CCL28/FGA/CXCL10/PDPN/ARHGEF5/DOK4/APOH/PCK1/AMIGO2/APOA1/MUSK/TRAF3IP3/IRF6/PRKAG2/FSTL3/FLRT3/MAFB/HPX/F11/ITGB8/SLC51B/C8A/C8B/HPN/PROC/ELAPOR2/TAF4B/LRRN3/SULF1/RUNX1/SPTBN4/LGI1/SLC2A2/LMCD1/GATM/ABCB4/DBF4B/ACTC1/CRABP2/PLIN2/PEA15/NFKB2/MYOG/FOSL1/HSP90AA1/CYLD/CD180/FGG/SH3RF2/F2/TF/F7/C…	259
GO:0019216	regulation of lipid metabolic process	BP	25/817	194/17321	4.93724e-06	0.000222398	0.000185972	IL1B/PCK1/PRKAG2/DKK3/APOB/APOA2/APOE/CIDEB/AADAC/ABCG4/HNF4A/APOC3/HTR2A/NR1H4/EPHX2/TM6SF2/TRIB3/C3/APOA5/APOA4/AQP8/APOC2/ANGPTL3/FMO1/HSD17B13	25
GO:0007267	cell-cell signaling	BP	82/817	1056/17321	5.19845e-06	0.000232074	0.000194062	RBP4/HES1/TNC/LRP8/F2RL2/ABCC8/PLG/IL1B/FGA/DRP2/PKP2/ITGB8/DKK3/SULF1/LGI1/LYPD1/SLC2A2/PTPRO/CYLD/FGG/F2/PLCL1/RSPO3/IHH/DIXDC1/PLEKHA4/SMPD3/APOE/RAB3A/TFR2/GRIA3/EXOC3L1/HNF4A/AGT/TMEM25/DKK2/WLS/AGRN/IL1RAP/HTR2A/NR1H4/GRM4/FGFR2/MYLK2/SCN3B/STX1A/SLC12A4/SHISA2/PRKAA2/SNX3/GRM3/P2RX6/SYT7/F2R/DAPK3/GJB1/CACNA1E/CA7/INSYN2A/CDH2/ARC/CACNB2/PPP1R9A/CCL3/SLC24A1/SH2D1A/DLG2/MAPK8IP2/YWHAH/C1QT…	82
GO:0045087	innate immune response	BP	52/817	575/17321	5.28271e-06	0.000233748	0.000195463	LRP8/CADM1/LTF/FGA/CXCL10/HPX/C8A/C8B/NFKB2/FOSL1/HSP90AA1/CYLD/C2/TLR3/TRAFD1/C4BPA/APOE/C5/ARG1/MASP1/TRAF3/NR1H4/CRP/ARID5A/C6/VNN1/REL/LOC528040/C9/MAPKAPK3/C3/TMEM45B/C4BPB/APCS/PTPN22/APOA4/DAPK3/PELI1/NOD2/S100A14/RASGRP1/FGB/CCL3/LOC515676/SH2D1A/MRC1/RELB/CFB/ANG2/AQP4/LOC786706/MBL1	52
GO:0042537	benzene-containing compound metabolic process	BP	7/817	17/17321	6.4978e-06	0.000284991	0.000238313	HAAO/IDO2/ALDH8A1/TDO2/FAH/KMO/EPHX2	7
GO:0006826	iron ion transport	BP	11/817	46/17321	7.03934e-06	0.000306058	0.000255929	HRG/LTF/HPX/TF/TFR2/CP/HAMP/SLC25A37/SLC41A2/INHCA/LOC788801	11
GO:0009607	response to biotic stimulus	BP	77/817	986/17321	8.37631e-06	0.000361048	0.000301912	LRP8/AQP1/CADM1/IL22RA1/IFNLR1/HRG/LTF/IL1B/FGA/CXCL10/PCK1/HPX/ITGB8/C8A/C8B/NFKB2/FOSL1/HSP90AA1/CYLD/HP/CD180/MAP3K14/F2/TF/C2/APOB/TLR3/TRAFD1/APOA2/C4BPA/APOE/IL1A/GPAM/HSPB1/C5/ARG1/MASP1/GSDMB/TRAF3/NR1H4/CRP/ARID5A/C6/VNN1/HMCN1/REL/LOC528040/C9/MAPKAPK3/HAMP/TMEM255A/C3/TMEM45B/C4BPB/APCS/PTPN22/APOA4/F2R/DAPK3/PELI1/NOD2/S100A14/RASGRP1/FGB/INHCA/CCL3/LOC515676/SH2D1A/MRC1/CFHR5/RELB/CF…	77
GO:0006536	glutamate metabolic process	BP	8/817	24/17321	8.86936e-06	0.000379033	0.000316951	TAT/UROC1/GLS2/NR1H4/AMDHD1/HAL/FTCD/PRODH2	8
GO:0006811	monoatomic ion transport	BP	75/817	955/17321	9.06657e-06	0.000384177	0.000321253	KCNJ14/AQP1/ABCC8/HRG/LTF/SLC34A2/CXCL10/SLC17A2/KCNQ4/SLCO1A2/HPX/SLC17A3/HPN/ATP6V0A4/SLC13A5/SPTBN4/UCP3/KCNC1/SLC41A3/SLC6A1/SLC22A7/F2/TF/KCNC4/KCNA5/SLC1A4/SLC20A1/SLC22A1/KCNH1/ANXA2/SLC12A2/SLC23A1/SLC30A3/TFR2/GRIA3/CP/HTR2A/UNC80/TMCO3/SCN3B/SLC39A10/NIPA2/HAMP/SLC26A8/CA2/SLC12A4/SCN1A/KCNT1/SLC25A37/P2RX6/SLC9C1/F2R/LRRC8B/CACNA1E/CA7/ATP6V0D2/SLC41A2/CACNB2/SLCO1B3/INHCA/CCL3/SLC24A1…	75
GO:0015718	monocarboxylic acid transport	BP	19/817	129/17321	9.81569e-06	0.000412424	0.000344873	SLC16A5/SLC10A1/SLCO1A2/SLC51B/SLC27A2/SLC27A6/CRABP2/PLIN2/SLC22A7/RBP5/SLC22A1/ABCC2/PLA2G12B/SLC43A3/APOE/LOC518526/FABP1/SLC6A11/SLC22A9	19
GO:0019433	triglyceride catabolic process	BP	7/817	18/17321	1.02003e-05	0.000421502	0.000352464	LIPC/APOB/AADAC/APOC3/APOA5/APOA4/APOC2	7
GO:0031639	plasminogen activation	BP	7/817	18/17321	1.02003e-05	0.000421502	0.000352464	APOH/F11/HPN/FGG/SERPINE2/KLKB1/F12	7
GO:1901361	organic cyclic compound catabolic process	BP	37/817	366/17321	1.09666e-05	0.000449449	0.000375834	CYP1A2/PDE4D/UPB1/TAT/CSDC2/HPD/HAAO/IDO2/HSD17B11/NUDT4/ALDH8A1/HSD17B14/APOE/TDO2/ENTPD3/HSD17B6/FAH/PAH/UPP2/BLVRA/URAD/KMO/VNN1/EPHX2/HGD/QPRT/TENT5B/HMOX2/MOXD1/PRR5L/APAF1/DPYS/UOX/ENTPD8/YWHAH/TET1/TENT5C	37
GO:0006558	L-phenylalanine metabolic process	BP	5/817	8/17321	1.14679e-05	0.000451491	0.000377542	TAT/HPD/FAH/PAH/HGD	5
GO:0006559	L-phenylalanine catabolic process	BP	5/817	8/17321	1.14679e-05	0.000451491	0.000377542	TAT/HPD/FAH/PAH/HGD	5
GO:0034384	high-density lipoprotein particle clearance	BP	5/817	8/17321	1.14679e-05	0.000451491	0.000377542	APOM/APOA2/APOE/APOC3/APOC2	5
GO:1902221	erythrose 4-phosphate/phosphoenolpyruvate family amino acid metabolic process	BP	5/817	8/17321	1.14679e-05	0.000451491	0.000377542	TAT/HPD/FAH/PAH/HGD	5
GO:1902222	erythrose 4-phosphate/phosphoenolpyruvate family amino acid catabolic process	BP	5/817	8/17321	1.14679e-05	0.000451491	0.000377542	TAT/HPD/FAH/PAH/HGD	5
GO:0034381	plasma lipoprotein particle clearance	BP	8/817	25/17321	1.25059e-05	0.000488513	0.0004085	APOB/APOM/APOA2/APOE/APOC3/NR1H4/LOC518526/APOC2	8
GO:0046942	carboxylic acid transport	BP	30/817	271/17321	1.30905e-05	0.000507382	0.000424278	ABCC8/SLC16A5/SLC10A1/SLCO1A2/SLC51B/SLC27A2/SLC13A5/SLC27A6/CRABP2/PLIN2/SLC6A1/SLC22A7/SLC1A4/RBP5/SLC38A3/SLC22A1/ABCC2/SLC7A4/PLA2G12B/SLC43A3/APOE/SLC23A1/SLC38A4/LOC518526/MGC138914/ABCC6/SLC26A8/FABP1/SLC6A11/SLC22A9	30
GO:0051239	regulation of multicellular organismal process	BP	128/817	1891/17321	1.38065e-05	0.000531018	0.000444043	CHIA/PDE4D/AHSG/HES1/LRP8/AQP1/BMP2K/HRG/PLG/LTF/IL1B/FGA/CXCL10/PDPN/APOH/PCK1/AMIGO2/APOA1/PKP2/TRAF3IP3/FSTL3/FLRT3/MAFB/F11/ITGB8/HPN/PROC/ELAPOR2/SERPINC1/LRRN3/SULF1/RUNX1/SPTBN4/KNG1/LMCD1/GATM/CRABP2/MYOG/PTPRO/HSP90AA1/CYLD/RFLNB/FGG/CPB2/F2/TF/PLCL1/ARSB/IHH/TLR3/VASH1/APOM/APOA2/KLKB1/SMPD3/PLEK/APOE/SLITRK5/IL1A/DLL4/MST1/CSRP3/GPAM/HSPB1/HNF4A/C5/AGT/APOC3/ARG1/FOXA2/RAPGEF2/ADAMTS12…	128
GO:0072376	protein activation cascade	BP	6/817	13/17321	1.39491e-05	0.00053241	0.000445207	F13B/FGA/APOH/FGG/F12/FGB	6
GO:0015849	organic acid transport	BP	30/817	272/17321	1.40677e-05	0.000532869	0.00044559	ABCC8/SLC16A5/SLC10A1/SLCO1A2/SLC51B/SLC27A2/SLC13A5/SLC27A6/CRABP2/PLIN2/SLC6A1/SLC22A7/SLC1A4/RBP5/SLC38A3/SLC22A1/ABCC2/SLC7A4/PLA2G12B/SLC43A3/APOE/SLC23A1/SLC38A4/LOC518526/MGC138914/ABCC6/SLC26A8/FABP1/SLC6A11/SLC22A9	30
GO:0009308	amine metabolic process	BP	13/817	69/17321	1.73232e-05	0.000651249	0.000544581	LOC100138645/DMGDH/AGMAT/AMD1/HAAO/IDO2/TDO2/NR1H4/KMO/MAOA/SMS/MOXD1/SAO	13
GO:0007166	cell surface receptor signaling pathway	BP	134/817	2012/17321	1.86651e-05	0.000696458	0.000582386	HES1/WFIKKN2/LRP8/HCLS1/IL22RA1/IFNLR1/BMP2K/HRG/LTF/IL1B/KRT18/FGA/CXCL10/DOK4/MUSK/FSTL3/FLRT3/HPX/ITGB8/TMBIM1/ELAPOR2/DKK3/SULF1/PEA15/DLK2/ADGRV1/FOSL1/PTPRO/CYLD/HP/CD180/VIPR1/FGG/F2/TF/IL9R/RSPO3/RNF115/IHH/RCC2/DIXDC1/TLR3/PLEKHA4/SMPD3/PLEK/APOE/IL1A/DLL4/CD44/MST1/MSTN/GRIA3/CSRP3/GRIP2/HSPB1/NDEL1/TNFRSF12A/HNF4A/CSPG4/AGT/ARG1/RAPGEF2/ADAMTS12/ITGA7/TMEM25/DKK2/WLS/IL1RAP/TRAF3/NR1H4…	134
GO:0046503	glycerolipid catabolic process	BP	10/817	42/17321	1.91772e-05	0.000710265	0.000593931	LIPC/GPCPD1/APOB/APOA2/AADAC/APOC3/APOA5/APOA4/ABHD2/APOC2	10
GO:0034308	primary alcohol metabolic process	BP	14/817	80/17321	2.00237e-05	0.000736165	0.000615589	CYP1A2/RBP4/RDH16/DKK3/CYP11A1/ADH6/HSD17B6/HAO1/AKR1C3/ADH1C/LOC782061/LOC785762/LOC538060/LOC100138638	14
GO:0030001	metal ion transport	BP	55/817	652/17321	2.13724e-05	0.000779183	0.000651561	KCNJ14/AQP1/ABCC8/HRG/LTF/SLC34A2/CXCL10/SLC17A2/KCNQ4/HPX/SLC17A3/HPN/SLC13A5/SPTBN4/KCNC1/SLC41A3/SLC6A1/F2/TF/KCNC4/KCNA5/SLC20A1/KCNH1/ANXA2/SLC12A2/SLC23A1/SLC30A3/TFR2/CP/HTR2A/TMCO3/SCN3B/SLC39A10/NIPA2/HAMP/SLC12A4/SCN1A/KCNT1/SLC25A37/P2RX6/SLC9C1/F2R/CACNA1E/SLC41A2/CACNB2/INHCA/CCL3/SLC24A1/YWHAH/SCN2A/LOC788801/SLC6A11/GRIN2C/SCN2B/CACNG4	55
GO:0016125	sterol metabolic process	BP	15/817	91/17321	2.15055e-05	0.000779183	0.000651561	APOA1/HMGCS2/APOF/LIPC/CYP11A1/APOB/APOA2/APOE/ABCG4/NPC1/EPHX2/APOA4/AQP8/ANGPTL3/APON	15
GO:0010033	response to organic substance	BP	118/817	1730/17321	2.25233e-05	0.000810189	0.000677489	RBP4/AQP1/ABCC8/HCLS1/IL22RA1/IFNLR1/LTF/HSPB8/IL1B/KRT18/SLC34A2/CLGN/CXCL10/PCK1/HPX/HPN/PARP8/LYPD1/SLC2A2/ABCB4/TBC1D4/NFKB2/MYOG/ADGRV1/FOSL1/CYLD/CD180/PTPN1/FGG/CYP11A1/IL9R/TLR3/KCNH1/BCAT2/SLC2A4/APOA2/SLC12A2/SMPD3/APOE/CREB3L3/IL1A/KHK/CD44/ABCG4/MSTN/CSRP3/GPAM/NDEL1/HNF4A/AGT/ARG1/RAPGEF2/CHP2/ADAMTS12/AGRN/IL1RAP/AQP9/TRAF3/HTR2A/NR1H4/BAG3/SH3BP4/ARID5A/CTNNA1/CD9/RXFP2/NPC1/REL/DN…	118
GO:0042026	protein refolding	BP	7/817	20/17321	2.28691e-05	0.000816753	0.000682977	CRYAB/HSPB1/HSPA8/DNAJA4/DNAJA1/HSPA1A/HSPA1L	7
GO:0006547	histidine metabolic process	BP	4/817	5/17321	2.36536e-05	0.000821305	0.000686784	UROC1/AMDHD1/HAL/FTCD	4
GO:0006548	histidine catabolic process	BP	4/817	5/17321	2.36536e-05	0.000821305	0.000686784	UROC1/AMDHD1/HAL/FTCD	4
GO:0046874	quinolinate metabolic process	BP	4/817	5/17321	2.36536e-05	0.000821305	0.000686784	HAAO/ACMSD/KMO/QPRT	4
GO:0051918	negative regulation of fibrinolysis	BP	4/817	5/17321	2.36536e-05	0.000821305	0.000686784	HRG/PLG/APOH/SERPINF2	4
GO:0034374	low-density lipoprotein particle remodeling	BP	5/817	9/17321	2.47978e-05	0.000855097	0.000715041	LIPC/APOB/APOA2/APOE/MTTP	5
GO:0002253	activation of immune response	BP	33/817	325/17321	2.96604e-05	0.00101577	0.000849395	IL1B/C8A/C8B/FOSL1/HSP90AA1/CYLD/C2/TLR3/C4BPA/C5/MASP1/TRAF3/NR1H4/C6/LOC528040/C9/MAPKAPK3/C3/C4BPB/PTPN22/PELI1/NOD2/S100A14/SH2D1A/CFI/CFHR5/LOC790886/CD79B/LAT2/CFB/LOC519737/C8G/MBL1	33
GO:0006690	icosanoid metabolic process	BP	14/817	83/17321	3.08002e-05	0.00104763	0.000876036	IL1B/PTGIS/CYP2E1/AKR1C3/CYP2C89/CYP2C23/CYP2D43/LOC782061/CYP2C90/LOC785762/CYP2A13/CYP2C281/LOC538060/CYP2C85	14
GO:1901565	organonitrogen compound catabolic process	BP	76/817	1009/17321	3.33128e-05	0.00112543	0.0009411	TDH/CHIA/PDE4D/IL1B/UPB1/CLGN/DMGDH/TAT/BHMT/HPD/THNSL2/SPAM1/HAAO/IDO2/AGXT/MAT1A/HSP90AA1/KLHL40/SH3RF2/NUDT4/AGXT2/PIPOX/ALDH8A1/RNF115/APOB/UROC1/FBXL22/BCAT2/GLS2/SMPD3/APOE/CBFA2T3/TDO2/CD44/FAH/ARG1/ADAMTS12/HOGA1/PAH/UPP2/HSPA8/BLVRA/URAD/ASB5/KMO/VNN1/HGD/AMDHD1/HAL/TRIB3/SHMT1/CDO1/HIPK2/QPRT/SPATA18/CHI3L1/HMOX2/MOXD1/MANBA/GBA3/FTCD/PELI1/CTSK/DPYS/UOX/FBXL21/HSPA1A/GLDC/PRODH2/FBXO44…	76
GO:0008203	cholesterol metabolic process	BP	14/817	84/17321	3.53807e-05	0.00118727	0.000992809	APOA1/HMGCS2/APOF/LIPC/CYP11A1/APOB/APOA2/APOE/ABCG4/EPHX2/APOA4/AQP8/ANGPTL3/APON	14
GO:0006706	steroid catabolic process	BP	6/817	15/17321	3.75037e-05	0.00125012	0.00104537	CYP1A2/HSD17B11/HSD17B14/APOE/HSD17B6/YWHAH	6
GO:0051179	localization	BP	241/817	4084/17321	3.90551e-05	0.0012861	0.00107545	GRK3/KCNJ14/CRYAB/RBP4/AHSG/LRP8/AQP1/F2RL2/ABCC8/SLC16A5/BMP2K/HRG/ELMO3/LTF/PPP1R15A/IL1B/KRT18/SLC34A2/FGA/CXCL10/ARHGEF5/SLC10A1/KHDRBS3/APOA1/SLC35E4/SLC17A2/KCNQ4/PKP2/LOC517475/SLCO1A2/RAB15/ELMO1/SYNE3/HPX/SLC51B/MYO5C/SLC17A3/HPN/TMBIM1/SERPINA5/ATP6V0A4/SLC27A2/SLC13A5/SPTBN4/SLC27A6/SYS1/UCP3/SLC2A2/KCNC1/LIPC/SLC41A3/ABCB4/CRABP2/PLIN2/TBC1D4/PEA15/SLC6A1/PARD6G/HSP90AA1/CYLD/SLC22A7/…	241
GO:0009410	response to xenobiotic stimulus	BP	19/817	142/17321	3.90975e-05	0.0012861	0.00107545	CYP1A2/IL1B/GSTA2/FBP1/HNF4A/HTR2A/NPC1/CYP2E1/PRKAA2/NR1I2/FMO1/CYP2C89/CYP2C23/CYP2D43/CYP2C90/CYP2A13/CYP2C281/LOC521656/CYP2C85	19
GO:0002376	immune system process	BP	116/817	1717/17321	4.04624e-05	0.0013223	0.00110572	ALCAM/CHIA/HES1/LRP8/CADM1/HCLS1/IFNLR1/HRG/PLG/LTF/IL1B/CCL28/FGA/CXCL10/ARHGEF5/PCK1/CDIN1/IRF6/FSTL3/MAFB/HPX/ITGB8/C8A/C8B/RUNX1/NFKB2/FOSL1/PTPRO/HSP90AA1/CYLD/HP/CD180/MAP3K14/F2/TF/F7/C2/IL9R/IHH/TLR3/TRAFD1/APOA2/SLC12A2/SMPD3/C4BPA/APOE/IL1A/DLL4/MYH9/CD44/MST1/MSTN/GPAM/C5/ARG1/MASP1/ITGA7/CLEC4G/TRAF3/NR1H4/PBX1/CRP/ARID5A/C6/VNN1/REL/LOC528040/C9/VTN/FGL1/MAPKAPK3/C3/ORM1/TMEM45B/C4BP…	116
GO:0033344	cholesterol efflux	BP	9/817	37/17321	4.17393e-05	0.00135334	0.00113168	APOA1/APOB/APOM/APOA2/APOE/ABCG4/NPC1/APOA5/APOA4	9
GO:0009069	serine family amino acid metabolic process	BP	8/817	29/17321	4.19536e-05	0.00135334	0.00113168	TDH/THNSL2/AGXT/SHMT1/CDO1/GLDC/GLYAT/GGT1	8
GO:0071702	organic substance transport	BP	135/817	2065/17321	4.23242e-05	0.00135654	0.00113436	RBP4/AQP1/F2RL2/ABCC8/SLC16A5/HRG/IL1B/KRT18/FGA/CXCL10/ARHGEF5/SLC10A1/KHDRBS3/APOA1/SLC17A2/LOC517475/SLCO1A2/RAB15/HPX/SLC51B/SLC17A3/SERPINA5/SLC27A2/SLC13A5/SLC27A6/SYS1/UCP3/SLC2A2/LIPC/ABCB4/CRABP2/PLIN2/PEA15/SLC6A1/HSP90AA1/SLC22A7/FGG/F2/SLC1A4/RBP5/SLC25A47/APOB/SLC38A3/SLC22A1/APOM/ABCC2/SLC7A4/SLC2A4/APOA2/PLA2G12B/ANXA2/SMPD3/PLEK/SLC43A3/APOE/G6PC1/CIDEB/MYH9/RAB3A/DUSP16/SLC23A1/A…	135
GO:0006955	immune response	BP	84/817	1155/17321	4.46354e-05	0.00142151	0.00118868	ALCAM/LRP8/CADM1/IFNLR1/HRG/LTF/IL1B/CCL28/FGA/CXCL10/PCK1/HPX/ITGB8/C8A/C8B/NFKB2/FOSL1/HSP90AA1/CYLD/CD180/MAP3K14/F2/TF/C2/IL9R/TLR3/TRAFD1/APOA2/C4BPA/APOE/IL1A/C5/ARG1/MASP1/CLEC4G/TRAF3/NR1H4/CRP/ARID5A/C6/VNN1/REL/LOC528040/C9/VTN/FGL1/MAPKAPK3/C3/TMEM45B/C4BPB/ACKR4/APCS/PTPN22/APOA4/PIGR/DAPK3/PELI1/NOD2/CTSK/S100A14/IGF1R/RASGRP1/FGB/INHCA/CCL3/LOC515676/SH2D1A/AZGP1/CFI/MRC1/CFHR5/RELB…	84
GO:0009159	deoxyribonucleoside monophosphate catabolic process	BP	5/817	10/17321	4.76663e-05	0.00147118	0.00123022	UPB1/UPP2/URAD/DPYS/UOX	5
GO:0010896	regulation of triglyceride catabolic process	BP	5/817	10/17321	4.76663e-05	0.00147118	0.00123022	AADAC/APOC3/APOA5/APOA4/APOC2	5
GO:0034375	high-density lipoprotein particle remodeling	BP	5/817	10/17321	4.76663e-05	0.00147118	0.00123022	LIPC/APOM/APOA2/APOE/APOA4	5
GO:0043650	dicarboxylic acid biosynthetic process	BP	5/817	10/17321	4.76663e-05	0.00147118	0.00123022	HAAO/ACMSD/GLS2/MTHFD1L/KMO	5
GO:0046415	urate metabolic process	BP	5/817	10/17321	4.76663e-05	0.00147118	0.00123022	SLC17A3/G6PC1/URAD/UOX/SLC17A1	5
GO:1901136	carbohydrate derivative catabolic process	BP	18/817	133/17321	5.32184e-05	0.00163247	0.00136509	CHIA/PDE4D/UPB1/SPAM1/NUDT4/CD44/ADAMTS12/HOGA1/UPP2/URAD/VNN1/CHI3L1/MANBA/GBA3/DPYS/UOX/FBXO44/RENBP	18
GO:1903319	positive regulation of protein maturation	BP	6/817	16/17321	5.76153e-05	0.00175656	0.00146886	HPN/MYH9/TFR2/F12/TNP1/TNP2	6
GO:0015850	organic hydroxy compound transport	BP	23/817	198/17321	6.20962e-05	0.0018817	0.0015735	RBP4/AQP1/SLC10A1/APOA1/SLCO1A2/SLC51B/LIPC/ABCB4/APOB/SLC22A1/APOM/ABCC2/APOA2/APOE/ABCG4/MTTP/AQP9/NPC1/STX1A/APOA5/APOA4/SYT7/LOC507550	23
GO:0010035	response to inorganic substance	BP	27/817	254/17321	7.08025e-05	0.00213261	0.00178331	CYP1A2/AQP1/HAAO/SLC13A5/UCP3/SLC6A1/ADGRV1/FGG/TF/KCNH1/SMPD3/FBP1/IL1A/KHK/SLC30A3/TFR2/CHP2/SOD3/OSER1/HAMP/FABP1/PRKAA2/APOA4/SYT7/CPNE8/ECT2/ERCC6	27
GO:0051604	protein maturation	BP	24/817	214/17321	7.61609e-05	0.00227896	0.00190569	F13B/FGA/APOH/MAFB/F11/HPN/F9/FGG/IHH/SERPINE2/KLKB1/MYH9/TFR2/MASP1/HGFAC/ATP23/F12/TNP1/ECEL1/FGB/CD5L/CPN1/TNP2/LOC787904	24
GO:0045834	positive regulation of lipid metabolic process	BP	13/817	79/17321	7.65731e-05	0.00227896	0.00190569	IL1B/PCK1/APOA2/APOE/AADAC/ABCG4/HTR2A/NR1H4/APOA5/APOA4/APOC2/ANGPTL3/HSD17B13	13
GO:0033559	unsaturated fatty acid metabolic process	BP	14/817	90/17321	7.75506e-05	0.00229002	0.00191494	IL1B/PTGIS/CYP2E1/AKR1C3/CYP2C89/CYP2C23/CYP2D43/LOC782061/CYP2C90/LOC785762/CYP2A13/CYP2C281/LOC538060/CYP2C85	14
GO:0006796	phosphate-containing compound metabolic process	BP	109/817	1617/17321	7.78605e-05	0.00229002	0.00191494	GRK3/PDE4D/HES1/LRP8/HCLS1/BMP2K/HRG/PPP1R15A/IL1B/UPB1/HYKK/PCK1/PFKFB2/APOA1/LDHC/MUSK/PRKAG2/PLPPR1/HPX/HMGCS2/THNSL2/HAAO/SPTBN4/IDO2/PTPRO/HSP90AA1/PTPN1/MAP3K14/F2/TF/NUDT4/PIPOX/MICAL1/PLPPR2/GPCPD1/APOA2/PLA2G12B/SMPD3/PLEK/FBP1/MAPK4/G6PC1/DUSP16/CBFA2T3/TDO2/ENO2/KHK/AMPD1/CD44/MST1/ENTPD3/GPAM/HSPB1/FNIP2/CSPG4/RAPGEF2/UPP2/NME9/AMPD2/HTR2A/NR1H4/URAD/MAK/FGFR2/KMO/RPS6KA1/ALDH1L1/MYLK…	109
GO:0010038	response to metal ion	BP	20/817	162/17321	7.8856e-05	0.00230573	0.00192808	CYP1A2/AQP1/HAAO/SLC13A5/ADGRV1/FGG/TF/KCNH1/SMPD3/FBP1/IL1A/KHK/SLC30A3/TFR2/CHP2/HAMP/PRKAA2/SYT7/CPNE8/ECT2	20
GO:0070989	oxidative demethylation	BP	5/817	11/17321	8.39926e-05	0.00244165	0.00204173	CYP1A2/CYP3A28/CYP3A74/CYP3A76/CYP3A24	5
GO:0006812	monoatomic cation transport	BP	60/817	768/17321	8.45913e-05	0.00244279	0.00204268	KCNJ14/AQP1/ABCC8/HRG/LTF/SLC34A2/CXCL10/SLC17A2/KCNQ4/HPX/SLC17A3/HPN/ATP6V0A4/SLC13A5/SPTBN4/UCP3/KCNC1/SLC41A3/SLC6A1/F2/TF/KCNC4/KCNA5/SLC20A1/SLC22A1/KCNH1/ANXA2/SLC12A2/SLC23A1/SLC30A3/TFR2/CP/HTR2A/UNC80/TMCO3/SCN3B/SLC39A10/NIPA2/HAMP/SLC12A4/SCN1A/KCNT1/SLC25A37/P2RX6/SLC9C1/F2R/CACNA1E/ATP6V0D2/SLC41A2/CACNB2/INHCA/CCL3/SLC24A1/YWHAH/SCN2A/LOC788801/SLC6A11/GRIN2C/SCN2B/CACNG4	60
GO:0006954	inflammatory response	BP	42/817	479/17321	8.53458e-05	0.00244279	0.00204268	CHIA/AHSG/TNC/IL22RA1/IL1B/CXCL10/SAA4/PROC/KNG1/NFKB2/FOSL1/CYLD/HP/F2/TLR3/KLKB1/APOE/IL1A/CD44/CSRP3/C5/ADAMTS12/IL1RAP/NR1H4/VNN1/REL/LOC528040/C3/ORM1/PTGIS/CHI3L1/F12/F2R/SERPINF2/NOD2/RASGRP1/SAA2/LOC104968478/CCL3/C1QTNF12/RELB/GGT1	42
GO:0065005	protein-lipid complex assembly	BP	6/817	17/17321	8.54975e-05	0.00244279	0.00204268	APOM/APOA2/APOE/CIDEB/MTTP/APOA4	6
GO:0016485	protein processing	BP	20/817	163/17321	8.59908e-05	0.00244292	0.0020428	APOH/MAFB/F11/HPN/F9/FGG/IHH/SERPINE2/KLKB1/MYH9/MASP1/HGFAC/ATP23/F12/TNP1/ECEL1/CD5L/CPN1/TNP2/LOC787904	20
GO:1902652	secondary alcohol metabolic process	BP	14/817	91/17321	8.77407e-05	0.00247855	0.00207259	APOA1/HMGCS2/APOF/LIPC/CYP11A1/APOB/APOA2/APOE/ABCG4/EPHX2/APOA4/AQP8/ANGPTL3/APON	14
GO:0090207	regulation of triglyceride metabolic process	BP	8/817	32/17321	9.06628e-05	0.00254671	0.00212958	APOE/CIDEB/AADAC/APOC3/C3/APOA5/APOA4/APOC2	8
GO:0006721	terpenoid metabolic process	BP	11/817	60/17321	9.8955e-05	0.00275636	0.0023049	CYP1A2/RBP4/RDH16/HMGCS2/CRABP2/ADH6/ALDH8A1/HSD17B6/ADH1C/BCO2/LOC100138638	11
GO:0019748	secondary metabolic process	BP	9/817	41/17321	9.9229e-05	0.00275636	0.0023049	CYP1A2/ACMSD/RAPGEF2/FMO1/AKR1C3/LOC782061/LOC785762/CYP2A13/LOC538060	9
GO:0046434	organophosphate catabolic process	BP	15/817	104/17321	0.000105884	0.00292499	0.0024459	PDE4D/UPB1/NUDT4/GPCPD1/APOA2/SMPD3/ENTPD3/UPP2/URAD/VNN1/APOC2/ANGPTL3/DPYS/UOX/ENTPD8	15
GO:0048584	positive regulation of response to stimulus	BP	102/817	1504/17321	0.000107566	0.0029448	0.00246247	HES1/F2RL2/CADM1/BMP2K/HRG/PLG/IL1B/FGA/CXCL10/DOK4/APOH/PCK1/MUSK/HPX/C8A/C8B/ELAPOR2/SULF1/LMCD1/PEA15/MYOG/FOSL1/HSP90AA1/CYLD/CD180/FGG/SH3RF2/F2/F7/C2/RSPO3/IHH/TLR3/PLEKHA4/C4BPA/APOE/DLL4/CD44/MSTN/HSPB1/FNIP2/TNFRSF12A/C5/CSPG4/AGT/ARG1/RAPGEF2/MASP1/CHP2/DKK2/WLS/TRAF3/HTR2A/NR1H4/FGFR2/C6/CTNNA1/VNN1/LOC528040/C9/MAPKAPK3/STX1A/C3/PTGIS/C4BPB/HIPK2/CHI3L1/F12/HABP2/PTPN22/F2R/DAPK3/SERP…	102
GO:0009719	response to endogenous stimulus	BP	76/817	1046/17321	0.00010778	0.0029448	0.00246247	HES1/WFIKKN2/AQP1/HCLS1/HRG/SLC34A2/PCK1/FSTL3/FLRT3/ITGB8/HPN/ELAPOR2/SULF1/LYPD1/TBC1D4/CYP11A1/KCNH1/SLC2A4/SMPD3/APOE/DLL4/KHK/CD44/MSTN/CSRP3/HSPB1/NDEL1/HNF4A/AGT/RAPGEF2/ADAMTS12/AGRN/AQP9/HTR2A/NR1H4/SH3BP4/FGFR2/ARID5A/CTNNA1/PBLD/CD9/RXFP2/NPC1/HMCN1/DNAJA1/RXRG/TRIB3/PKLR/SHMT1/GRB7/CA2/HIPK2/SHISA2/PRKAA2/GRB14/ADTRP/ABHD2/STMN2/AQP8/NOD2/CHRDL2/IGF1R/PAQR8/YWHAH/C1QTNF12/TMPRSS6/ADH1…	76
GO:0001523	retinoid metabolic process	BP	10/817	51/17321	0.000113366	0.0030806	0.00257603	CYP1A2/RBP4/RDH16/CRABP2/ADH6/ALDH8A1/HSD17B6/ADH1C/BCO2/LOC100138638	10
GO:0062012	regulation of small molecule metabolic process	BP	22/817	194/17321	0.000127043	0.00343358	0.0028712	IL1B/PRKAG2/DKK3/ACMSD/APOB/PLEK/FBP1/APOE/CBFA2T3/MST1/ABCG4/HTR2A/NR1H4/EPHX2/ALDOB/TRIB3/APOA5/APOA4/AQP8/APOC2/FMO1/C1QTNF12	22
GO:0000041	transition metal ion transport	BP	13/817	83/17321	0.000129007	0.00346793	0.00289992	HRG/LTF/HPX/TF/SLC30A3/TFR2/CP/SLC39A10/HAMP/SLC25A37/SLC41A2/INHCA/LOC788801	13
GO:0044242	cellular lipid catabolic process	BP	20/817	168/17321	0.000130955	0.00350147	0.00292797	HAO2/PCK1/SLC27A2/LIPC/GPCPD1/APOB/APOA2/SMPD3/AADAC/APOC3/ADTRP/EHHADH/APOA5/APOA4/HAO1/ABHD2/GBA3/APOC2/ANGPTL3/BCO2	20
GO:0006793	phosphorus metabolic process	BP	109/817	1639/17321	0.000133035	0.00353815	0.00295864	GRK3/PDE4D/HES1/LRP8/HCLS1/BMP2K/HRG/PPP1R15A/IL1B/UPB1/HYKK/PCK1/PFKFB2/APOA1/LDHC/MUSK/PRKAG2/PLPPR1/HPX/HMGCS2/THNSL2/HAAO/SPTBN4/IDO2/PTPRO/HSP90AA1/PTPN1/MAP3K14/F2/TF/NUDT4/PIPOX/MICAL1/PLPPR2/GPCPD1/APOA2/PLA2G12B/SMPD3/PLEK/FBP1/MAPK4/G6PC1/DUSP16/CBFA2T3/TDO2/ENO2/KHK/AMPD1/CD44/MST1/ENTPD3/GPAM/HSPB1/FNIP2/CSPG4/RAPGEF2/UPP2/NME9/AMPD2/HTR2A/NR1H4/URAD/MAK/FGFR2/KMO/RPS6KA1/ALDH1L1/MYLK…	109
GO:0019915	lipid storage	BP	11/817	62/17321	0.000134687	0.00356315	0.00297954	IL1B/PLIN2/APOB/APOE/CIDEB/CRP/LOC518526/NPC1/C3/APOC4/ANGPTL3	11
GO:0009071	serine family amino acid catabolic process	BP	5/817	12/17321	0.000138399	0.00360414	0.00301382	THNSL2/AGXT/SHMT1/CDO1/GLDC	5
GO:0051873	killing by host of symbiont cells	BP	5/817	12/17321	0.000138399	0.00360414	0.00301382	HRG/F2/ARG1/CFHR5/MBL1	5
GO:0072378	blood coagulation, fibrin clot formation	BP	5/817	12/17321	0.000138399	0.00360414	0.00301382	F13B/FGA/APOH/FGG/FGB	5
GO:0030048	actin filament-based movement	BP	12/817	73/17321	0.000144891	0.00375365	0.00313884	PDE4D/PDPN/PKP2/MYO5C/ACTC1/MYH9/MYLK2/SCN3B/SCN1A/SYNE2/CTNNA3/SCN2B	12
GO:0010898	positive regulation of triglyceride catabolic process	BP	4/817	7/17321	0.0001534	0.00389339	0.0032557	AADAC/APOA5/APOA4/APOC2	4
GO:0015747	urate transport	BP	4/817	7/17321	0.0001534	0.00389339	0.0032557	SLC17A2/SLC17A3/SLC17A4/SLC17A1	4
GO:2001138	regulation of phospholipid transport	BP	4/817	7/17321	0.0001534	0.00389339	0.0032557	APOA1/ABCB4/APOE/ATP8A1	4
GO:2001140	positive regulation of phospholipid transport	BP	4/817	7/17321	0.0001534	0.00389339	0.0032557	APOA1/ABCB4/APOE/ATP8A1	4
GO:0062014	negative regulation of small molecule metabolic process	BP	11/817	63/17321	0.000156324	0.00394758	0.00330101	DKK3/ACMSD/PLEK/FBP1/APOE/CBFA2T3/MST1/ALDOB/TRIB3/FMO1/C1QTNF12	11
GO:0016101	diterpenoid metabolic process	BP	10/817	53/17321	0.000158862	0.0039915	0.00333773	CYP1A2/RBP4/RDH16/CRABP2/ADH6/ALDH8A1/HSD17B6/ADH1C/BCO2/LOC100138638	10
GO:1901701	cellular response to oxygen-containing compound	BP	58/817	753/17321	0.000161749	0.00404372	0.0033814	AQP1/ABCC8/LTF/IL1B/CXCL10/PCK1/SLC13A5/LYPD1/SLC2A2/ABCB4/TBC1D4/MYOG/ADGRV1/CD180/CYP11A1/KCNH1/SLC2A4/SMPD3/IL1A/MSTN/CSRP3/NDEL1/AGT/RAPGEF2/CHP2/AGRN/AQP9/HTR2A/NR1H4/SH3BP4/SOD3/CTNNA1/AMBP/OSER1/TRIB3/PKLR/SHMT1/GRB7/RORC/CA2/FABP1/PRKAA2/GRB14/APOA4/SYT7/AQP8/CPNE8/NOD2/IGF1R/ECT2/C1QTNF12/ADH4/MRC1/LOC616094/WT1/MPV17L/INHBB/RAP1A	58
GO:0051050	positive regulation of transport	BP	41/817	478/17321	0.000166043	0.00413041	0.00345389	RBP4/AHSG/AQP1/F2RL2/ABCC8/FGA/CXCL10/ARHGEF5/APOA1/SLC51B/SLC2A2/ABCB4/FGG/F2/TF/C2/APOA2/APOE/RAB3A/ATP8A1/TFR2/ABCG4/CHP2/WLS/NR1H4/BAG3/VTN/SCN3B/STX1A/C3/CA2/F2R/NOD2/PRR5L/CDH2/ECT2/CCL3/C1QTNF12/INHBB/CL43/MBL1	41
GO:0042180	cellular ketone metabolic process	BP	19/817	158/17321	0.000167408	0.00414375	0.00346505	IL1B/PRKAG2/DKK3/IDO2/CYP11A1/ALDH8A1/TDO2/HSD17B6/NR1H4/KMO/TRIB3/APOA5/APOA4/APOC2/FMO1/AKR1C3/LOC782061/LOC785762/LOC538060	19
GO:0072521	purine-containing compound metabolic process	BP	35/817	386/17321	0.000171651	0.00421541	0.00352497	PDE4D/PFKFB2/LDHC/PRKAG2/SLC17A3/HMGCS2/HAAO/IDO2/NUDT4/PIPOX/FBP1/G6PC1/CBFA2T3/TTR/TDO2/ENO2/AMPD1/GPAM/NME9/AMPD2/HTR2A/URAD/KMO/ALDH1L1/VNN1/ABCC6/ALDOB/AMPD3/PKLR/SHMT1/QPRT/FMO1/UOX/ACSM5/SLC17A1	35
GO:0050996	positive regulation of lipid catabolic process	BP	6/817	19/17321	0.000172832	0.00421541	0.00352497	APOA2/AADAC/APOA5/APOA4/APOC2/ANGPTL3	6
GO:0071402	cellular response to lipoprotein particle stimulus	BP	6/817	19/17321	0.000172832	0.00421541	0.00352497	SMPD3/APOE/ABCG4/CD9/NPC1/ADTRP	6
GO:0090303	positive regulation of wound healing	BP	8/817	35/17321	0.000178938	0.00434314	0.00363178	HRG/PLG/APOH/F2/F12/F2R/SERPINF2/HBEGF	8
GO:0005975	carbohydrate metabolic process	BP	39/817	449/17321	0.000183876	0.00444146	0.00371399	CHIA/RBP4/PGM2L1/PCK1/PFKFB2/PRKAG2/SPAM1/MOGAT1/CHST13/GANC/SMPD3/PLEK/FBP1/G6PC1/STBD1/CBFA2T3/ENO2/KHK/MST1/GYS2/HTR2A/NPC1/ALDOB/TREH/PKLR/GK5/CHI3L1/GLB1L2/GNPTAB/MANBA/GBA3/ANGPTL3/GULO/C1QTNF12/DSEL/MGAM/RGN/IDNK/RENBP	39
GO:0015908	fatty acid transport	BP	13/817	86/17321	0.000186383	0.00448035	0.00374652	SLC27A2/SLC27A6/CRABP2/PLIN2/SLC22A7/RBP5/SLC22A1/PLA2G12B/SLC43A3/APOE/LOC518526/FABP1/SLC22A9	13
GO:0002385	mucosal immune response	BP	5/817	13/17321	0.00021618	0.00512366	0.00428446	IFNLR1/LTF/APOA4/PIGR/NOD2	5
GO:0006570	tyrosine metabolic process	BP	5/817	13/17321	0.00021618	0.00512366	0.00428446	TAT/HPD/FAH/PAH/HGD	5
GO:0055086	nucleobase-containing small molecule metabolic process	BP	41/817	484/17321	0.000216219	0.00512366	0.00428446	PDE4D/UPB1/PFKFB2/LDHC/PRKAG2/HMGCS2/HAAO/IDO2/NUDT4/PIPOX/FBP1/CBFA2T3/TTR/TDO2/ENO2/KHK/AMPD1/ENTPD3/GPAM/UPP2/NME9/AMPD2/HTR2A/URAD/KMO/ALDH1L1/VNN1/ABCC6/ALDOB/AMPD3/CPS1/PKLR/SHMT1/GFPT1/QPRT/FMO1/DPYS/UOX/ENTPD8/ACSM5/UCK2	41
GO:0030029	actin filament-based process	BP	47/817	585/17321	0.000262914	0.0062008	0.00518517	PDE4D/AQP1/HCLS1/HRG/ELMO3/PDPN/ARHGEF5/PKP2/ELMO1/MYO5C/SPTBN4/ACTC1/FLNC/RFLNB/TF/MICAL1/PLEK/MYH9/CNN1/CSRP3/GDPD2/MYLK3/MICAL2/MYLK2/CARMIL3/HMCN1/ARHGAP35/SCN3B/KBTBD13/XIRP2/SCN1A/NRAP/DAPK3/MYH10/LMOD3/LMOD1/PLS1/ECT2/PPP1R9A/SYNE2/DIAPH1/CRACD/CTNNA3/XIRP1/MARCKSL1/MICAL3/SCN2B	47
GO:0019369	arachidonic acid metabolic process	BP	8/817	37/17321	0.000270001	0.00633805	0.00529994	CYP2E1/CYP2C89/CYP2C23/CYP2D43/CYP2C90/CYP2A13/CYP2C281/CYP2C85	8
GO:0006753	nucleoside phosphate metabolic process	BP	37/817	427/17321	0.000279493	0.0065302	0.00546062	PDE4D/UPB1/PFKFB2/LDHC/PRKAG2/HMGCS2/HAAO/IDO2/NUDT4/PIPOX/FBP1/CBFA2T3/TDO2/ENO2/KHK/AMPD1/ENTPD3/GPAM/UPP2/NME9/AMPD2/HTR2A/URAD/KMO/ALDH1L1/VNN1/ABCC6/ALDOB/AMPD3/PKLR/QPRT/FMO1/DPYS/UOX/ENTPD8/ACSM5/UCK2	37
GO:0006569	tryptophan catabolic process	BP	4/817	8/17321	0.000295331	0.00677366	0.0056642	HAAO/IDO2/TDO2/KMO	4
GO:0042436	indole-containing compound catabolic process	BP	4/817	8/17321	0.000295331	0.00677366	0.0056642	HAAO/IDO2/TDO2/KMO	4
GO:0043691	reverse cholesterol transport	BP	4/817	8/17321	0.000295331	0.00677366	0.0056642	APOM/APOA2/APOE/APOA4	4
GO:1904478	regulation of intestinal absorption	BP	4/817	8/17321	0.000295331	0.00677366	0.0056642	APOA1/APOA2/HAMP/APOA4	4
GO:0006544	glycine metabolic process	BP	5/817	14/17321	0.00032326	0.00731357	0.00611569	TDH/AGXT/SHMT1/GLDC/GLYAT	5
GO:0010954	positive regulation of protein processing	BP	5/817	14/17321	0.00032326	0.00731357	0.00611569	HPN/MYH9/F12/TNP1/TNP2	5
GO:0034377	plasma lipoprotein particle assembly	BP	5/817	14/17321	0.00032326	0.00731357	0.00611569	APOM/APOA2/APOE/CIDEB/MTTP	5
GO:0050994	regulation of lipid catabolic process	BP	8/817	38/17321	0.000328021	0.00737729	0.00616897	IL1B/APOA2/AADAC/APOC3/APOA5/APOA4/APOC2/ANGPTL3	8
GO:0046890	regulation of lipid biosynthetic process	BP	15/817	115/17321	0.000329027	0.00737729	0.00616897	IL1B/PCK1/DKK3/APOB/APOE/ABCG4/HTR2A/NR1H4/TRIB3/C3/APOA5/APOA4/AQP8/APOC2/HSD17B13	15
GO:0001676	long-chain fatty acid metabolic process	BP	11/817	69/17321	0.000358023	0.00795607	0.00665295	SLC27A2/SLC27A6/CYP2E1/ADTRP/CYP2C89/CYP2C23/CYP2D43/CYP2C90/CYP2A13/CYP2C281/CYP2C85	11
GO:0022600	digestive system process	BP	11/817	69/17321	0.000358023	0.00795607	0.00665295	RBP4/AQP1/APOA1/APOA2/PBLD/NPC1/HAMP/APOA4/NOD2/PLS1/CRACD	11
GO:0016064	immunoglobulin mediated immune response	BP	13/817	92/17321	0.000368744	0.00812212	0.00679181	HPX/C8A/C8B/C2/IL9R/C4BPA/C5/C6/LOC528040/C9/C3/C4BPB/NOD2	13
GO:0019724	B cell mediated immunity	BP	13/817	92/17321	0.000368744	0.00812212	0.00679181	HPX/C8A/C8B/C2/IL9R/C4BPA/C5/C6/LOC528040/C9/C3/C4BPB/NOD2	13
GO:0072330	monocarboxylic acid biosynthetic process	BP	17/817	142/17321	0.000381969	0.00837652	0.00700453	IL1B/AKR1D1/LDHC/SLC27A2/THNSL2/LIPC/GATM/ALDH8A1/TRIB3/FADS6/PTGIS/APOA5/APOA4/ABHD2/APOC2/TECRL/ACSM5	17
GO:0002793	positive regulation of peptide secretion	BP	10/817	59/17321	0.000396538	0.00852791	0.00713113	RBP4/F2RL2/ABCC8/FGA/SLC2A2/FGG/F2/TFR2/NR1H4/C1QTNF12	10
GO:0090277	positive regulation of peptide hormone secretion	BP	10/817	59/17321	0.000396538	0.00852791	0.00713113	RBP4/F2RL2/ABCC8/FGA/SLC2A2/FGG/F2/TFR2/NR1H4/C1QTNF12	10
GO:0016052	carbohydrate catabolic process	BP	15/817	117/17321	0.000397267	0.00852791	0.00713113	CHIA/PFKFB2/PRKAG2/FBP1/G6PC1/STBD1/CBFA2T3/ENO2/HTR2A/ALDOB/TREH/PKLR/GK5/MGAM/IDNK	15
GO:0071320	cellular response to cAMP	BP	7/817	30/17321	0.0003974	0.00852791	0.00713113	AQP1/KCNH1/RAPGEF2/AQP9/AQP8/WT1/RAP1A	7
GO:1903317	regulation of protein maturation	BP	7/817	30/17321	0.0003974	0.00852791	0.00713113	HPN/SERPINE2/MYH9/TFR2/F12/TNP1/TNP2	7
GO:0042445	hormone metabolic process	BP	19/817	169/17321	0.000399538	0.00853714	0.00713885	CYP1A2/RBP4/RDH16/AKR1D1/HPN/DKK3/CRABP2/HSD17B11/CYP11A1/ADH6/ALDH8A1/HSD17B6/CTSK/AKR1C3/ADH1C/LOC782061/LOC785762/LOC538060/LOC100138638	19
GO:0008219	cell death	BP	82/817	1199/17321	0.000409337	0.0086724	0.00725195	CHIA/CRYAB/LRP8/AQP1/HRG/ELMO3/LTF/PPP1R15A/IL1B/KRT18/FGA/CXCL10/APOH/ANGPTL4/GADD45G/ELMO1/HPN/TMBIM1/PROC/ACTC1/PEA15/MDM4/HSP90AA1/CYLD/FGG/SH3RF2/MICAL1/TLR3/GLS2/APOE/CIDEB/PKHD1/CD44/MST1/GPAM/HSPB1/TNFRSF12A/AGT/RAPGEF2/GSDMB/TRAF3/NR1H4/BAG3/CTNNA1/ETV6/VNN1/NPC1/DNAJA1/RETREG1/TRIB3/PTGIS/AEN/HIPK2/FABP1/CHI3L1/ATCAY/TENT5B/PRKAA2/BCL2/F2R/DAPK3/SOX8/PELI1/NOD2/CTSK/COL4A3/S100A14/IGF1R…	82
GO:0012501	programmed cell death	BP	82/817	1199/17321	0.000409337	0.0086724	0.00725195	CHIA/CRYAB/LRP8/AQP1/HRG/ELMO3/LTF/PPP1R15A/IL1B/KRT18/FGA/CXCL10/APOH/ANGPTL4/GADD45G/ELMO1/HPN/TMBIM1/PROC/ACTC1/PEA15/MDM4/HSP90AA1/CYLD/FGG/SH3RF2/MICAL1/TLR3/GLS2/APOE/CIDEB/PKHD1/CD44/MST1/GPAM/HSPB1/TNFRSF12A/AGT/RAPGEF2/GSDMB/TRAF3/NR1H4/BAG3/CTNNA1/ETV6/VNN1/NPC1/DNAJA1/RETREG1/TRIB3/PTGIS/AEN/HIPK2/FABP1/CHI3L1/ATCAY/TENT5B/PRKAA2/BCL2/F2R/DAPK3/SOX8/PELI1/NOD2/CTSK/COL4A3/S100A14/IGF1R…	82
GO:1902644	tertiary alcohol metabolic process	BP	6/817	22/17321	0.000420952	0.00888083	0.00742625	DKK3/CYP11A1/AKR1C3/LOC782061/LOC785762/LOC538060	6
GO:0008643	carbohydrate transport	BP	14/817	106/17321	0.000452118	0.00949828	0.00794257	AQP1/SLC2A2/PEA15/SLC2A4/SMPD3/SLC23A1/AQP9/MFSD12/TRIB3/C3/SLC2A12/TMEM144/PLS1/C1QTNF12	14
GO:0072329	monocarboxylic acid catabolic process	BP	13/817	94/17321	0.000456248	0.00954493	0.00798157	HAO2/PCK1/LDHC/SLC27A2/AGXT/AGXT2/FAH/HOGA1/ADTRP/EHHADH/HAO1/ABHD2/IDNK	13
GO:0009125	nucleoside monophosphate catabolic process	BP	5/817	15/17321	0.000466138	0.00971121	0.00812061	UPB1/UPP2/URAD/DPYS/UOX	5
GO:0007528	neuromuscular junction development	BP	8/817	40/17321	0.000474569	0.0097648	0.00816543	TNC/MUSK/SPTBN4/AGRN/PPFIBP2/F2R/CACNB2/KY	8
GO:0050766	positive regulation of phagocytosis	BP	8/817	40/17321	0.000474569	0.0097648	0.00816543	AHSG/APOA1/C2/APOA2/C3/NOD2/CL43/MBL1	8
GO:1903036	positive regulation of response to wounding	BP	8/817	40/17321	0.000474569	0.0097648	0.00816543	HRG/PLG/APOH/F2/F12/F2R/SERPINF2/HBEGF	8
GO:0030212	hyaluronan metabolic process	BP	7/817	31/17321	0.000492628	0.0100948	0.00844141	IL1B/SPAM1/ITIH1/ITIH3/SMPD3/CD44/ITIH2	7
GO:0051702	biological process involved in interaction with symbiont	BP	12/817	83/17321	0.000496097	0.0101244	0.00846616	HRG/PLG/HPN/F2/APOE/ARG1/HSPA8/APCS/NOD2/CCL3/CFHR5/MBL1	12
GO:0006915	apoptotic process	BP	79/817	1154/17321	0.000507869	0.0102763	0.00859313	CHIA/CRYAB/LRP8/AQP1/HRG/ELMO3/LTF/PPP1R15A/IL1B/KRT18/FGA/CXCL10/APOH/ANGPTL4/GADD45G/ELMO1/HPN/TMBIM1/PROC/ACTC1/PEA15/MDM4/HSP90AA1/CYLD/FGG/SH3RF2/MICAL1/TLR3/GLS2/APOE/CIDEB/PKHD1/CD44/MST1/GPAM/HSPB1/TNFRSF12A/AGT/RAPGEF2/TRAF3/NR1H4/BAG3/CTNNA1/ETV6/VNN1/DNAJA1/RETREG1/TRIB3/PTGIS/AEN/HIPK2/FABP1/CHI3L1/ATCAY/TENT5B/PRKAA2/BCL2/F2R/DAPK3/SOX8/NOD2/CTSK/COL4A3/S100A14/IGF1R/APAF1/ECT2/CCL3/…	79
GO:0006568	tryptophan metabolic process	BP	4/817	9/17321	0.000511758	0.0102763	0.00859313	HAAO/IDO2/TDO2/KMO	4
GO:0006586	indolalkylamine metabolic process	BP	4/817	9/17321	0.000511758	0.0102763	0.00859313	HAAO/IDO2/TDO2/KMO	4
GO:0034116	positive regulation of heterotypic cell-cell adhesion	BP	4/817	9/17321	0.000511758	0.0102763	0.00859313	IL1B/FGA/FGG/CD44	4
GO:0019953	sexual reproduction	BP	42/817	522/17321	0.000533408	0.0106682	0.00892083	CLGN/CNBD2/ODF1/SERPINA5/SPAM1/SPTBN4/FOSL1/TDRD1/IHH/APOB/MYH9/RAB3A/CCDC136/AGT/ODF4/CFAP43/ETV6/CD9/HOXD10/DNAJA1/SLC26A8/RFX2/TNP1/ACTL7A/PAFAH1B3/ABHD2/TSSK3/SOX8/TBATA/PRM1/CCIN/LOC519208/KCTD19/PRM2/TNP2/PRSS55/ARMC2/FOLR3/SYCE3/GGT1/RIMBP3B/INHBB	42
GO:0009566	fertilization	BP	16/817	134/17321	0.000577757	0.0115091	0.00962404	CLGN/SERPINA5/SPAM1/SPTBN4/APOB/MYH9/RAB3A/CCDC136/AGT/CD9/HOXD10/ACTL7A/TNP2/PRSS55/FOLR3/RIMBP3B	16
GO:0042981	regulation of apoptotic process	BP	63/817	878/17321	0.000582154	0.0115507	0.0096588	CRYAB/LRP8/AQP1/HRG/LTF/IL1B/KRT18/FGA/CXCL10/APOH/ANGPTL4/HPN/TMBIM1/PROC/ACTC1/PEA15/MDM4/HSP90AA1/CYLD/FGG/SH3RF2/MICAL1/GLS2/APOE/CIDEB/PKHD1/CD44/MST1/GPAM/HSPB1/TNFRSF12A/AGT/RAPGEF2/TRAF3/NR1H4/BAG3/CTNNA1/VNN1/DNAJA1/RETREG1/PTGIS/HIPK2/FABP1/TENT5B/PRKAA2/BCL2/F2R/DAPK3/SOX8/NOD2/CTSK/IGF1R/APAF1/ECT2/CCL3/GADD45B/MAPK8IP2/CSRNP3/SYCE3/BCL2L14/WT1/MPV17L/INHBB	63
GO:1901292	nucleoside phosphate catabolic process	BP	10/817	62/17321	0.000597438	0.0118071	0.0098732	PDE4D/UPB1/NUDT4/ENTPD3/UPP2/URAD/VNN1/DPYS/UOX/ENTPD8	10
GO:0099536	synaptic signaling	BP	40/817	493/17321	0.000609599	0.012	0.0100345	LRP8/ABCC8/PLG/DRP2/LGI1/LYPD1/PLCL1/APOE/RAB3A/GRIA3/TMEM25/AGRN/IL1RAP/HTR2A/GRM4/MYLK2/STX1A/SLC12A4/GRM3/P2RX6/SYT7/F2R/CACNA1E/CA7/INSYN2A/CDH2/ARC/CACNB2/PPP1R9A/SLC24A1/DLG2/MAPK8IP2/YWHAH/GRIN2C/LOC616094/RIMBP3B/RAP1A/LOC112441549/CACNG4/CHRNA10	40
GO:0009636	response to toxic substance	BP	16/817	135/17321	0.000627426	0.0123025	0.0102875	SLC17A3/HP/APOM/APOE/SLC23A1/SRXN1/SOD3/PON1/AMBP/FABP1/APOA4/AQP8/CCL3/ERCC6/ADH4/GLYAT	16
GO:0071495	cellular response to endogenous stimulus	BP	67/817	951/17321	0.00064131	0.0124924	0.0104462	HES1/WFIKKN2/AQP1/HRG/PCK1/FSTL3/FLRT3/ITGB8/ELAPOR2/SULF1/LYPD1/TBC1D4/CYP11A1/KCNH1/SLC2A4/SMPD3/DLL4/CD44/MSTN/CSRP3/HSPB1/NDEL1/HNF4A/AGT/RAPGEF2/ADAMTS12/AGRN/AQP9/HTR2A/NR1H4/SH3BP4/FGFR2/ARID5A/CTNNA1/PBLD/RXFP2/NPC1/HMCN1/DNAJA1/RXRG/TRIB3/PKLR/SHMT1/GRB7/CA2/HIPK2/SHISA2/PRKAA2/GRB14/ADTRP/ABHD2/STMN2/AQP8/NOD2/CHRDL2/IGF1R/PAQR8/YWHAH/C1QTNF12/TMPRSS6/LOC616094/SOX6/WT1/FGF9/INHBB/RAP1A…	67
GO:0042886	amide transport	BP	23/817	232/17321	0.000642107	0.0124924	0.0104462	RBP4/F2RL2/ABCC8/IL1B/FGA/SLC2A2/FGG/F2/SLC1A4/SLC25A47/SMPD3/RAB3A/TFR2/MTTP/EXOC3L1/HNF4A/AQP9/NR1H4/STX1A/CA2/AQP8/C1QTNF12/INHBB	23
GO:0002251	organ or tissue specific immune response	BP	5/817	16/17321	0.00065183	0.0125997	0.010536	IFNLR1/LTF/APOA4/PIGR/NOD2	5
GO:0009161	ribonucleoside monophosphate metabolic process	BP	9/817	52/17321	0.000655183	0.0125997	0.010536	UPB1/AMPD1/UPP2/AMPD2/URAD/AMPD3/DPYS/UOX/UCK2	9
GO:0070252	actin-mediated cell contraction	BP	9/817	52/17321	0.000655183	0.0125997	0.010536	PDE4D/PDPN/PKP2/ACTC1/MYLK2/SCN3B/SCN1A/CTNNA3/SCN2B	9
GO:0030168	platelet activation	BP	11/817	74/17321	0.00066259	0.0126933	0.0106143	HRG/FGA/PDPN/FGG/F2/PLEK/APOE/CD9/FGL1/F2R/FGB	11
GO:0046889	positive regulation of lipid biosynthetic process	BP	10/817	63/17321	0.000680667	0.0129898	0.0108622	IL1B/PCK1/APOE/ABCG4/HTR2A/NR1H4/APOA5/APOA4/APOC2/HSD17B13	10
GO:0051261	protein depolymerization	BP	13/817	98/17321	0.000684787	0.0130188	0.0108864	SPTBN4/NCKAP5/MICAL1/PLEK/HSPA8/MAP1A/MICAL2/NES/STMN2/LMOD3/LMOD1/CRACD/MICAL3	13
GO:1905952	regulation of lipid localization	BP	12/817	86/17321	0.000688458	0.013039	0.0109033	APOA1/ABCB4/PLIN2/APOB/APOA2/APOE/ATP8A1/ABCG4/CRP/C3/APOA4/APOC4	12
GO:0050892	intestinal absorption	BP	6/817	24/17321	0.000700462	0.0131666	0.01101	APOA1/APOA2/NPC1/HAMP/APOA4/PLS1	6
GO:1902930	regulation of alcohol biosynthetic process	BP	6/817	24/17321	0.000700462	0.0131666	0.01101	DKK3/APOB/PLEK/APOE/ABCG4/AQP8	6
GO:0044275	cellular carbohydrate catabolic process	BP	7/817	33/17321	0.000737212	0.0138055	0.0115443	G6PC1/STBD1/ALDOB/TREH/GK5/MGAM/IDNK	7
GO:0002684	positive regulation of immune system process	BP	52/817	699/17321	0.000780913	0.0145693	0.012183	HES1/CADM1/HRG/IL1B/CXCL10/PCK1/HPX/C8A/C8B/RUNX1/FOSL1/HSP90AA1/CYLD/F7/C2/IHH/TLR3/C4BPA/IL1A/MSTN/GPAM/C5/ARG1/MASP1/TRAF3/NR1H4/C6/VNN1/LOC528040/C9/MAPKAPK3/C3/C4BPB/HABP2/PTPN22/PELI1/NOD2/DCSTAMP/S100A14/RASGRP1/CCL3/SH2D1A/CFI/CFHR5/LOC790886/CD79B/LAT2/CFB/DPP4/LOC519737/C8G/MBL1	52
GO:0010941	regulation of cell death	BP	64/817	906/17321	0.000789357	0.0146177	0.0122235	CRYAB/LRP8/AQP1/HRG/LTF/IL1B/KRT18/FGA/CXCL10/APOH/ANGPTL4/HPN/TMBIM1/PROC/ACTC1/PEA15/MDM4/HSP90AA1/CYLD/FGG/SH3RF2/MICAL1/GLS2/APOE/CIDEB/PKHD1/CD44/MST1/GPAM/HSPB1/TNFRSF12A/AGT/RAPGEF2/TRAF3/NR1H4/BAG3/CTNNA1/VNN1/DNAJA1/RETREG1/PTGIS/HIPK2/FABP1/TENT5B/PRKAA2/BCL2/F2R/DAPK3/SOX8/PELI1/NOD2/CTSK/IGF1R/APAF1/ECT2/CCL3/GADD45B/MAPK8IP2/CSRNP3/SYCE3/BCL2L14/WT1/MPV17L/INHBB	64
GO:0043067	regulation of programmed cell death	BP	64/817	906/17321	0.000789357	0.0146177	0.0122235	CRYAB/LRP8/AQP1/HRG/LTF/IL1B/KRT18/FGA/CXCL10/APOH/ANGPTL4/HPN/TMBIM1/PROC/ACTC1/PEA15/MDM4/HSP90AA1/CYLD/FGG/SH3RF2/MICAL1/GLS2/APOE/CIDEB/PKHD1/CD44/MST1/GPAM/HSPB1/TNFRSF12A/AGT/RAPGEF2/TRAF3/NR1H4/BAG3/CTNNA1/VNN1/DNAJA1/RETREG1/PTGIS/HIPK2/FABP1/TENT5B/PRKAA2/BCL2/F2R/DAPK3/SOX8/PELI1/NOD2/CTSK/IGF1R/APAF1/ECT2/CCL3/GADD45B/MAPK8IP2/CSRNP3/SYCE3/BCL2L14/WT1/MPV17L/INHBB	64
GO:0015833	peptide transport	BP	18/817	165/17321	0.000803601	0.0148266	0.0123982	RBP4/F2RL2/ABCC8/IL1B/FGA/SLC2A2/FGG/F2/SMPD3/RAB3A/TFR2/EXOC3L1/HNF4A/NR1H4/STX1A/CA2/C1QTNF12/INHBB	18
GO:0098662	inorganic cation transmembrane transport	BP	47/817	616/17321	0.000813048	0.0149457	0.0124978	KCNJ14/AQP1/ABCC8/SLC34A2/CXCL10/KCNQ4/SLC17A3/HPN/ATP6V0A4/SLC13A5/UCP3/KCNC1/SLC6A1/F2/KCNC4/KCNA5/SLC20A1/KCNH1/ANXA2/SLC12A2/SLC23A1/SLC30A3/HTR2A/TMCO3/SCN3B/SLC39A10/NIPA2/HAMP/SLC12A4/SCN1A/KCNT1/SLC25A37/P2RX6/SLC9C1/AQP8/F2R/CACNA1E/ATP6V0D2/SLC41A2/CACNB2/CCL3/SLC24A1/SCN2A/SLC6A11/GRIN2C/SCN2B/CACNG4	47
GO:0098655	monoatomic cation transmembrane transport	BP	48/817	633/17321	0.000819998	0.0150183	0.0125584	KCNJ14/AQP1/ABCC8/SLC34A2/CXCL10/KCNQ4/SLC17A3/HPN/ATP6V0A4/SLC13A5/UCP3/KCNC1/SLC41A3/SLC6A1/F2/KCNC4/KCNA5/SLC20A1/KCNH1/ANXA2/SLC12A2/SLC23A1/SLC30A3/HTR2A/UNC80/TMCO3/SCN3B/SLC39A10/NIPA2/HAMP/SLC12A4/SCN1A/KCNT1/SLC25A37/P2RX6/SLC9C1/F2R/CACNA1E/ATP6V0D2/SLC41A2/CACNB2/CCL3/SLC24A1/SCN2A/SLC6A11/GRIN2C/SCN2B/CACNG4	48
GO:0046887	positive regulation of hormone secretion	BP	11/817	76/17321	0.000833573	0.0152112	0.0127198	RBP4/F2RL2/ABCC8/FGA/SLC2A2/FGG/F2/TFR2/NR1H4/C1QTNF12/INHBB	11
GO:0030072	peptide hormone secretion	BP	17/817	152/17321	0.000839084	0.0152561	0.0127573	RBP4/F2RL2/ABCC8/IL1B/FGA/SLC2A2/FGG/F2/SMPD3/RAB3A/TFR2/EXOC3L1/HNF4A/NR1H4/STX1A/C1QTNF12/INHBB	17
GO:0071417	cellular response to organonitrogen compound	BP	33/817	389/17321	0.000843204	0.0152754	0.0127735	AQP1/PCK1/LYPD1/TBC1D4/CYP11A1/KCNH1/SLC2A4/SMPD3/MSTN/CSRP3/NDEL1/AGT/RAPGEF2/AGRN/AQP9/HTR2A/NR1H4/SH3BP4/CTNNA1/TRIB3/PKLR/SHMT1/GRB7/CA2/GRB14/AQP8/NOD2/IGF1R/C1QTNF12/LOC616094/WT1/INHBB/RAP1A	33
GO:0071248	cellular response to metal ion	BP	14/817	113/17321	0.000865794	0.0156281	0.0130683	CYP1A2/AQP1/SLC13A5/ADGRV1/TF/KCNH1/SMPD3/FBP1/TFR2/CHP2/PRKAA2/SYT7/CPNE8/ECT2	14
GO:0009162	deoxyribonucleoside monophosphate metabolic process	BP	5/817	17/17321	0.000887802	0.0159677	0.0133523	UPB1/UPP2/URAD/DPYS/UOX	5
GO:0070371	ERK1 and ERK2 cascade	BP	20/817	195/17321	0.000927227	0.016617	0.0138953	IL1B/FGA/MUSK/PTPN1/FGG/TF/APOE/PKHD1/CD44/RAPGEF2/HTR2A/FGFR2/CHI3L1/PTPN22/F2R/NOD2/RASGRP1/CCL3/DUSP4/RAP1A	20
GO:0006720	isoprenoid metabolic process	BP	11/817	77/17321	0.000931881	0.0166407	0.0139152	CYP1A2/RBP4/RDH16/HMGCS2/CRABP2/ADH6/ALDH8A1/HSD17B6/ADH1C/BCO2/LOC100138638	11
GO:0050776	regulation of immune response	BP	45/817	587/17321	0.000946155	0.0168355	0.014078	LRP8/CADM1/HRG/IL1B/PCK1/HPX/C8A/C8B/FOSL1/HSP90AA1/CYLD/C2/TLR3/TRAFD1/C4BPA/APOE/C5/ARG1/MASP1/CLEC4G/TRAF3/NR1H4/C6/LOC528040/C9/FGL1/MAPKAPK3/C3/C4BPB/PTPN22/PIGR/PELI1/NOD2/S100A14/RASGRP1/SH2D1A/CFI/CFHR5/LOC790886/CD79B/LAT2/CFB/LOC519737/C8G/MBL1	45
GO:0019439	aromatic compound catabolic process	BP	30/817	345/17321	0.000963828	0.0170175	0.0142302	PDE4D/UPB1/TAT/CSDC2/HPD/HAAO/IDO2/NUDT4/ALDH8A1/TDO2/ENTPD3/FAH/PAH/UPP2/BLVRA/URAD/KMO/VNN1/EPHX2/HGD/TENT5B/HMOX2/MOXD1/PRR5L/APAF1/DPYS/UOX/ENTPD8/TET1/TENT5C	30
GO:0002790	peptide secretion	BP	17/817	154/17321	0.000972201	0.0170175	0.0142302	RBP4/F2RL2/ABCC8/IL1B/FGA/SLC2A2/FGG/F2/SMPD3/RAB3A/TFR2/EXOC3L1/HNF4A/NR1H4/STX1A/C1QTNF12/INHBB	17
GO:0006572	tyrosine catabolic process	BP	3/817	5/17321	0.0009734	0.0170175	0.0142302	TAT/HPD/FAH	3
GO:0034380	high-density lipoprotein particle assembly	BP	3/817	5/17321	0.0009734	0.0170175	0.0142302	APOM/APOA2/APOE	3
GO:0034447	very-low-density lipoprotein particle clearance	BP	3/817	5/17321	0.0009734	0.0170175	0.0142302	APOE/APOC3/APOC2	3
GO:0009914	hormone transport	BP	20/817	196/17321	0.000988093	0.0172142	0.0143947	RBP4/F2RL2/ABCC8/IL1B/FGA/SLC2A2/FGG/F2/SMPD3/RAB3A/TFR2/EXOC3L1/HNF4A/NR1H4/STX1A/C1QTNF12/SLC17A4/SLC22A9/SERPINA7/INHBB	20
GO:0006081	cellular aldehyde metabolic process	BP	9/817	55/17321	0.000998211	0.0172701	0.0144414	PCK1/DKK3/AGXT/AGXT2/ALDH8A1/HOGA1/ALDOB/ADH4/BCO2	9
GO:0009408	response to heat	BP	9/817	55/17321	0.000998211	0.0172701	0.0144414	CRYAB/PLG/HSP90AA1/IL1A/HSPB1/BAG3/DNAJA4/DNAJA1/SCN2B	9
GO:0048870	cell motility	BP	79/817	1182/17321	0.00101901	0.0175692	0.0146916	HES1/LRP8/HRG/PLG/ELMO3/IL1B/CCL28/CXCL10/PDPN/ARHGEF5/APOH/LDHC/FLRT3/ELMO1/SULF1/PTPRO/SH3RF2/TF/F7/ARSB/APOB/RCC2/VASH1/NEXN/SLC12A2/SMPD3/APOE/DLL4/MYH9/ATP8A1/CD44/MST1/MSTN/RRAS2/HSPB1/NDEL1/C5/CSPG4/AGT/RAPGEF2/ADAMTS12/ITGA7/CTNNA1/CFAP43/CARMIL3/ARHGAP35/TACR1/DNAJA4/VTN/DNAJA1/LAMB3/GRB7/SEMA4G/TNP1/ITGA2/HABP2/SLC9C1/ADTRP/ACKR4/ABHD2/F2R/DAPK3/SOX8/ARHGEF16/NOD2/PRR5L/CDH2/S100A14/ANG…	79
GO:0070374	positive regulation of ERK1 and ERK2 cascade	BP	15/817	128/17321	0.00103018	0.0177006	0.0148015	FGA/MUSK/FGG/APOE/CD44/RAPGEF2/HTR2A/FGFR2/CHI3L1/PTPN22/F2R/NOD2/RASGRP1/CCL3/RAP1A	15
GO:0050793	regulation of developmental process	BP	100/817	1566/17321	0.0010355	0.0177312	0.014827	AHSG/HES1/LRP8/AQP1/BMP2K/HRG/LTF/IL1B/CXCL10/PDPN/APOH/PCK1/AMIGO2/PKP2/FSTL3/FLRT3/MAFB/ITGB8/HPN/PROC/ELAPOR2/LRRN3/SULF1/RUNX1/SPTBN4/CRABP2/MYOG/ADGRV1/CYLD/RFLNB/F2/IHH/APOB/TLR3/VASH1/PLEKHA4/SMPD3/APOE/SLITRK5/DLL4/MYH9/PKHD1/CD44/MST1/MAMSTR/MSTN/GPAM/HSPB1/HNF4A/RTN4RL1/AGT/FOXA2/RAPGEF2/ADAMTS12/GDPD2/IL1RAP/CLEC4G/HTR2A/NR1H4/PBX1/CRP/FGFR2/CTNNA1/VNN1/ZNF750/ARHGAP35/TRIB3/C3/PTGIS/H…	100
GO:0070372	regulation of ERK1 and ERK2 cascade	BP	19/817	183/17321	0.00106392	0.0181556	0.0151819	IL1B/FGA/MUSK/PTPN1/FGG/APOE/PKHD1/CD44/RAPGEF2/HTR2A/FGFR2/CHI3L1/PTPN22/F2R/NOD2/RASGRP1/CCL3/DUSP4/RAP1A	19
GO:0051591	response to cAMP	BP	7/817	35/17321	0.00106905	0.0181811	0.0152032	AQP1/KCNH1/RAPGEF2/AQP9/AQP8/WT1/RAP1A	7
GO:0051180	vitamin transport	BP	8/817	45/17321	0.00108036	0.0182494	0.0152603	SLC2A2/SLC22A1/SLC2A4/SLC23A1/GC/TTPA/LOC507550/AFM	8
GO:0120009	intermembrane lipid transfer	BP	8/817	45/17321	0.00108036	0.0182494	0.0152603	APOB/APOA2/APOE/CIDEB/MTTP/APOA4/TTPA/PRELID2	8
GO:1901699	cellular response to nitrogen compound	BP	34/817	411/17321	0.00109475	0.0184301	0.0154115	AQP1/PCK1/LYPD1/TBC1D4/CYP11A1/TLR3/KCNH1/SLC2A4/SMPD3/MSTN/CSRP3/NDEL1/AGT/RAPGEF2/AGRN/AQP9/HTR2A/NR1H4/SH3BP4/CTNNA1/TRIB3/PKLR/SHMT1/GRB7/CA2/GRB14/AQP8/NOD2/IGF1R/C1QTNF12/LOC616094/WT1/INHBB/RAP1A	34
GO:0009259	ribonucleotide metabolic process	BP	28/817	317/17321	0.00110773	0.0185861	0.0155419	PDE4D/UPB1/PFKFB2/LDHC/PRKAG2/HMGCS2/NUDT4/PIPOX/FBP1/CBFA2T3/TDO2/ENO2/AMPD1/GPAM/UPP2/NME9/AMPD2/HTR2A/URAD/VNN1/ABCC6/ALDOB/AMPD3/PKLR/DPYS/UOX/ACSM5/UCK2	28
GO:0050778	positive regulation of immune response	BP	38/817	476/17321	0.00111299	0.0186118	0.0155634	CADM1/HRG/IL1B/PCK1/HPX/C8A/C8B/FOSL1/HSP90AA1/CYLD/C2/TLR3/C4BPA/C5/MASP1/TRAF3/NR1H4/C6/LOC528040/C9/MAPKAPK3/C3/C4BPB/PTPN22/PELI1/NOD2/S100A14/RASGRP1/SH2D1A/CFI/CFHR5/LOC790886/CD79B/LAT2/CFB/LOC519737/C8G/MBL1	38
GO:0090087	regulation of peptide transport	BP	14/817	116/17321	0.00112237	0.0187061	0.0156422	RBP4/F2RL2/ABCC8/IL1B/FGA/SLC2A2/FGG/F2/TFR2/HNF4A/NR1H4/CA2/C1QTNF12/INHBB	14
GO:0050764	regulation of phagocytosis	BP	9/817	56/17321	0.00114047	0.0188819	0.0157893	AHSG/APOA1/C2/APOA2/C3/SNX3/NOD2/CL43/MBL1	9
GO:1905954	positive regulation of lipid localization	BP	9/817	56/17321	0.00114047	0.0188819	0.0157893	APOA1/ABCB4/PLIN2/APOB/APOE/ATP8A1/ABCG4/C3/APOC4	9
GO:0006575	cellular modified amino acid metabolic process	BP	12/817	91/17321	0.00114624	0.0189148	0.0158168	BHMT/HPN/GATM/AGXT/MTHFD1L/CHDH/BBOX1/VNN1/VNN2/SHMT1/CDO1/CTSK	12
GO:0030301	cholesterol transport	BP	11/817	79/17321	0.00115735	0.0190353	0.0159175	APOA1/LIPC/ABCB4/APOB/APOM/APOA2/APOE/ABCG4/NPC1/APOA5/APOA4	11
GO:0006525	arginine metabolic process	BP	5/817	18/17321	0.0011819	0.0190629	0.0159406	OTC/AGMAT/FAH/ARG1/DDAH1	5
GO:0009264	deoxyribonucleotide catabolic process	BP	5/817	18/17321	0.0011819	0.0190629	0.0159406	UPB1/UPP2/URAD/DPYS/UOX	5
GO:0043173	nucleotide salvage	BP	5/817	18/17321	0.0011819	0.0190629	0.0159406	AMPD1/UPP2/AMPD2/AMPD3/UCK2	5
GO:0046386	deoxyribose phosphate catabolic process	BP	5/817	18/17321	0.0011819	0.0190629	0.0159406	UPB1/UPP2/URAD/DPYS/UOX	5
GO:0055094	response to lipoprotein particle	BP	5/817	18/17321	0.0011819	0.0190629	0.0159406	SMPD3/APOE/CD9/NPC1/ADTRP	5
GO:0072525	pyridine-containing compound biosynthetic process	BP	5/817	18/17321	0.0011819	0.0190629	0.0159406	HAAO/IDO2/ACMSD/KMO/QPRT	5
GO:0080134	regulation of response to stress	BP	62/817	886/17321	0.0011965	0.0192363	0.0160856	AHSG/TNC/LRP8/CADM1/IL22RA1/IFNLR1/HRG/PLG/IL1B/FGA/APOH/HPX/F11/PROC/SERPINC1/KNG1/FOSL1/HSP90AA1/CYLD/PTPN1/FGG/SH3RF2/CPB2/F2/TLR3/TRAFD1/KLKB1/APOE/CD44/HSPB1/TNFRSF12A/RTN4RL1/ARG1/FOXA2/ADAMTS12/TRAF3/NR1H4/CD9/VNN1/DNAJA1/MAPKAPK3/C3/PTGIS/HIPK2/F12/ADTRP/PTPN22/F2R/SERPINF2/PELI1/NOD2/S100A14/IGF1R/HBEGF/RASGRP1/CCL3/GADD45B/MAPK8IP2/C1QTNF12/ERCC6/DDAH1/GGT1	62
GO:0009117	nucleotide metabolic process	BP	34/817	414/17321	0.00123865	0.0197204	0.0164904	PDE4D/UPB1/PFKFB2/LDHC/PRKAG2/HMGCS2/HAAO/IDO2/NUDT4/PIPOX/FBP1/CBFA2T3/TDO2/ENO2/AMPD1/GPAM/UPP2/NME9/AMPD2/HTR2A/URAD/KMO/ALDH1L1/VNN1/ABCC6/ALDOB/AMPD3/PKLR/QPRT/FMO1/DPYS/UOX/ACSM5/UCK2	34
GO:0006000	fructose metabolic process	BP	4/817	11/17321	0.00124239	0.0197204	0.0164904	PFKFB2/FBP1/KHK/ALDOB	4
GO:0033083	regulation of immature T cell proliferation	BP	4/817	11/17321	0.00124239	0.0197204	0.0164904	IL1B/IHH/IL1A/CLEC4G	4
GO:0033084	regulation of immature T cell proliferation in thymus	BP	4/817	11/17321	0.00124239	0.0197204	0.0164904	IL1B/IHH/IL1A/CLEC4G	4
GO:0010648	negative regulation of cell communication	BP	64/817	923/17321	0.00125748	0.0198969	0.016638	GRK3/PDE4D/WFIKKN2/ABCC8/HRG/LTF/IL1B/FGA/FSTL3/TMBIM1/DKK3/SULF1/PEA15/PTPRO/CYLD/PTPN1/FGG/RNF115/PLEK/FBP1/APOE/DLL4/PIK3IP1/DUSP16/PKHD1/CD44/MSTN/HSPB1/AGT/ARG1/ADAMTS12/DKK2/NR1H4/SH3BP4/CTNNA1/PBLD/NPC1/ARHGAP35/DNAJA1/GRB7/HIPK2/SHISA2/PRKAA2/GRB14/BCL2/PTPN22/TSSK3/NOD2/PRR5L/CDH2/CHRDL2/TNK2/IGF1R/SLC24A1/SH2D1A/MAPK8IP2/TMPRSS6/DUSP4/PALM3/MPV17L/FGF9/INHBB/TRABD2B/PMEPA1	64
GO:0015918	sterol transport	BP	12/817	92/17321	0.00126286	0.019919	0.0166564	APOA1/LIPC/ABCB4/APOB/APOM/APOA2/APOE/ABCG4/MTTP/NPC1/APOA5/APOA4	12
GO:0044262	cellular carbohydrate metabolic process	BP	20/817	200/17321	0.00126708	0.0199226	0.0166595	PCK1/PFKFB2/PRKAG2/MOGAT1/PLEK/FBP1/G6PC1/STBD1/CBFA2T3/KHK/MST1/GYS2/ALDOB/TREH/GK5/GNPTAB/ANGPTL3/C1QTNF12/MGAM/IDNK	20
GO:0009261	ribonucleotide catabolic process	BP	7/817	36/17321	0.00127383	0.019966	0.0166958	PDE4D/UPB1/NUDT4/URAD/VNN1/DPYS/UOX	7
GO:0034220	monoatomic ion transmembrane transport	BP	56/817	784/17321	0.00128833	0.0201302	0.0168331	KCNJ14/AQP1/ABCC8/SLC34A2/CXCL10/KCNQ4/SLC17A3/HPN/ATP6V0A4/SLC13A5/UCP3/KCNC1/SLC41A3/SLC6A1/F2/KCNC4/KCNA5/SLC1A4/SLC20A1/KCNH1/ANXA2/SLC12A2/SLC23A1/SLC30A3/GRIA3/HTR2A/UNC80/TMCO3/SCN3B/SLC39A10/NIPA2/HAMP/SLC26A8/SLC12A4/SCN1A/KCNT1/SLC25A37/P2RX6/SLC9C1/F2R/LRRC8B/CACNA1E/ATP6V0D2/SLC41A2/CACNB2/CCL3/SLC24A1/CLCNKA/SCN2A/SLC6A11/GRIN2C/LOC616094/LOC112441549/SCN2B/CACNG4/CHRNA10	56
GO:0006576	biogenic amine metabolic process	BP	9/817	57/17321	0.00129867	0.0202285	0.0169153	AGMAT/AMD1/HAAO/IDO2/TDO2/KMO/MAOA/SMS/MOXD1	9
GO:0032502	developmental process	BP	235/817	4196/17321	0.0013029	0.0202313	0.0169176	CYP1A2/ALCAM/RBP4/AHSG/HES1/TNC/WFIKKN2/LRP8/AQP1/HCLS1/BMP2K/HRG/PLG/LTF/IL1B/SLC34A2/CXCL10/PDPN/DOK4/APOH/PCK1/AMIGO2/CDIN1/KHDRBS3/ANGPTL4/KCNQ4/PKP2/MUSK/CNBD2/IRF6/UNC45B/FSTL3/GADD45G/FLRT3/MAFB/ODF1/ITGB8/LRRC27/HPN/PROC/ELAPOR2/CRYBB2/ATP6V0A4/DKK3/LRRN3/SULF1/RUNX1/SPTBN4/CDH22/ACTC1/CRABP2/DLK2/MYOG/ADGRV1/FOSL1/FLNC/PTPRO/CYLD/KLHL40/RFLNB/TDRD1/F2/TF/SLC20A1/CRTAC1/RSPO3/GPCPD1/IHH/A…	235
GO:0009968	negative regulation of signal transduction	BP	61/817	872/17321	0.00131815	0.0204047	0.0170626	GRK3/PDE4D/WFIKKN2/HRG/LTF/IL1B/FGA/FSTL3/TMBIM1/DKK3/SULF1/PEA15/PTPRO/CYLD/PTPN1/FGG/RNF115/PLEK/FBP1/APOE/DLL4/PIK3IP1/DUSP16/PKHD1/CD44/MSTN/HSPB1/AGT/ARG1/ADAMTS12/DKK2/NR1H4/SH3BP4/CTNNA1/PBLD/NPC1/ARHGAP35/DNAJA1/GRB7/HIPK2/SHISA2/PRKAA2/GRB14/BCL2/PTPN22/TSSK3/NOD2/PRR5L/CDH2/CHRDL2/TNK2/IGF1R/SH2D1A/MAPK8IP2/TMPRSS6/DUSP4/PALM3/MPV17L/FGF9/TRABD2B/PMEPA1	61
GO:0044057	regulation of system process	BP	26/817	290/17321	0.00132569	0.0204581	0.0171073	PDE4D/AQP1/APOA1/PKP2/SPTBN4/LMCD1/MYOG/PTPRO/FGG/APOA2/APOE/CSRP3/AGT/TMEM25/MYLK2/SCN3B/HAMP/STX1A/KBTBD13/APOA4/F2R/HBEGF/CCL3/CTNNA3/INHBB/SCN2B	26
GO:0010646	regulation of cell communication	BP	138/817	2295/17321	0.00133742	0.0205757	0.0172056	GRK3/AKAP7/RBP4/PDE4D/HES1/WFIKKN2/LRP8/F2RL2/ABCC8/BMP2K/HRG/LTF/IL1B/KCTD12/FGA/DOK4/MUSK/FSTL3/HPX/ITGB8/TMBIM1/ELAPOR2/DKK3/SULF1/LGI1/SLC2A2/LMCD1/PEA15/PTPRO/CYLD/CD180/PTPN1/FGG/SH3RF2/F2/PLCL1/RSPO3/RNF115/IHH/TLR3/PLEKHA4/PLEK/FBP1/APOE/DLL4/RAB3A/PIK3IP1/DUSP16/PKHD1/CD44/MST1/TFR2/MSTN/GRIA3/HSPB1/FNIP2/TNFRSF12A/HNF4A/CSPG4/AGT/ARG1/RAPGEF2/CHP2/ADAMTS12/TMEM25/DKK2/WLS/TRAF3/HTR2A/NR…	138
GO:0023057	negative regulation of signaling	BP	64/817	926/17321	0.00136185	0.0208873	0.0174662	GRK3/PDE4D/WFIKKN2/ABCC8/HRG/LTF/IL1B/FGA/FSTL3/TMBIM1/DKK3/SULF1/PEA15/PTPRO/CYLD/PTPN1/FGG/RNF115/PLEK/FBP1/APOE/DLL4/PIK3IP1/DUSP16/PKHD1/CD44/MSTN/HSPB1/AGT/ARG1/ADAMTS12/DKK2/NR1H4/SH3BP4/CTNNA1/PBLD/NPC1/ARHGAP35/DNAJA1/GRB7/HIPK2/SHISA2/PRKAA2/GRB14/BCL2/PTPN22/TSSK3/NOD2/PRR5L/CDH2/CHRDL2/TNK2/IGF1R/SLC24A1/SH2D1A/MAPK8IP2/TMPRSS6/DUSP4/PALM3/MPV17L/FGF9/INHBB/TRABD2B/PMEPA1	64
GO:0023051	regulation of signaling	BP	138/817	2299/17321	0.00143141	0.021887	0.0183022	GRK3/AKAP7/RBP4/PDE4D/HES1/WFIKKN2/LRP8/F2RL2/ABCC8/BMP2K/HRG/LTF/IL1B/KCTD12/FGA/DOK4/MUSK/FSTL3/HPX/ITGB8/TMBIM1/ELAPOR2/DKK3/SULF1/LGI1/SLC2A2/LMCD1/PEA15/PTPRO/CYLD/CD180/PTPN1/FGG/SH3RF2/F2/PLCL1/RSPO3/RNF115/IHH/TLR3/PLEKHA4/PLEK/FBP1/APOE/DLL4/RAB3A/PIK3IP1/DUSP16/PKHD1/CD44/MST1/TFR2/MSTN/GRIA3/HSPB1/FNIP2/TNFRSF12A/HNF4A/CSPG4/AGT/ARG1/RAPGEF2/CHP2/ADAMTS12/TMEM25/DKK2/WLS/TRAF3/HTR2A/NR…	138
GO:0007338	single fertilization	BP	13/817	106/17321	0.00143629	0.0218946	0.0183085	CLGN/SERPINA5/SPAM1/MYH9/RAB3A/CCDC136/AGT/CD9/HOXD10/ACTL7A/TNP2/PRSS55/FOLR3	13
GO:0042157	lipoprotein metabolic process	BP	9/817	58/17321	0.00147408	0.0224025	0.0187332	APOA1/APOB/APOM/APOA2/APOE/MTTP/APOC3/APOA5/APOA4	9
GO:0042572	retinol metabolic process	BP	7/817	37/17321	0.00150806	0.0228494	0.0191069	CYP1A2/RBP4/RDH16/ADH6/HSD17B6/ADH1C/LOC100138638	7
GO:0019693	ribose phosphate metabolic process	BP	28/817	324/17321	0.00153662	0.0232118	0.01941	PDE4D/UPB1/PFKFB2/LDHC/PRKAG2/HMGCS2/NUDT4/PIPOX/FBP1/CBFA2T3/TDO2/ENO2/AMPD1/GPAM/UPP2/NME9/AMPD2/HTR2A/URAD/VNN1/ABCC6/ALDOB/AMPD3/PKLR/DPYS/UOX/ACSM5/UCK2	28
GO:0046040	IMP metabolic process	BP	5/817	19/17321	0.00154228	0.0232271	0.0194228	AMPD1/AMPD2/URAD/AMPD3/UOX	5
GO:0002682	regulation of immune system process	BP	68/817	1003/17321	0.0015895	0.0238663	0.0199573	HES1/LRP8/CADM1/HRG/LTF/IL1B/CXCL10/PCK1/FSTL3/MAFB/HPX/C8A/C8B/RUNX1/FOSL1/HSP90AA1/CYLD/F7/C2/IHH/TLR3/TRAFD1/APOA2/SMPD3/C4BPA/APOE/IL1A/MST1/MSTN/GPAM/C5/ARG1/MASP1/CLEC4G/TRAF3/NR1H4/C6/VNN1/LOC528040/C9/FGL1/MAPKAPK3/C3/ORM1/C4BPB/HABP2/ADTRP/APCS/PTPN22/PIGR/PELI1/NOD2/DCSTAMP/S100A14/RASGRP1/CCL3/SH2D1A/CFI/CFHR5/LOC790886/CD79B/LAT2/CFB/GGT1/DPP4/LOC519737/C8G/MBL1	68
GO:0046486	glycerolipid metabolic process	BP	25/817	279/17321	0.00163809	0.0245111	0.0204964	APOH/PCK1/APOA1/LIPC/GPCPD1/MOGAT1/APOB/APOA2/PLEK/APOE/G6PC1/CIDEB/AADAC/GPAM/MTTP/APOC3/HTR2A/NR1H4/C3/GK5/APOA5/APOA4/ABHD2/APOC2/DGKK	25
GO:0099537	trans-synaptic signaling	BP	37/817	470/17321	0.00164456	0.0245111	0.0204964	LRP8/ABCC8/PLG/LGI1/PLCL1/APOE/RAB3A/GRIA3/TMEM25/IL1RAP/HTR2A/GRM4/MYLK2/STX1A/SLC12A4/GRM3/P2RX6/SYT7/F2R/CACNA1E/CA7/INSYN2A/CDH2/ARC/CACNB2/PPP1R9A/SLC24A1/DLG2/MAPK8IP2/YWHAH/GRIN2C/LOC616094/RIMBP3B/RAP1A/LOC112441549/CACNG4/CHRNA10	37
GO:0022603	regulation of anatomical structure morphogenesis	BP	42/817	553/17321	0.00164714	0.0245111	0.0204964	HES1/LRP8/AQP1/HRG/IL1B/CXCL10/PDPN/APOH/ITGB8/HPN/SULF1/CRABP2/F2/TLR3/VASH1/PLEKHA4/MYH9/PKHD1/CD44/HSPB1/HNF4A/AGT/RAPGEF2/ADAMTS12/FGFR2/ARHGAP35/C3/PTGIS/HIPK2/CHI3L1/SEMA4G/DAPK3/SOX8/MYH10/CDH2/COL4A3/ANGPTL3/SEMA3D/CCL3/MYL12B/YWHAH/PALM3	42
GO:0070613	regulation of protein processing	BP	6/817	28/17321	0.00166906	0.0247635	0.0207075	HPN/SERPINE2/MYH9/F12/TNP1/TNP2	6
GO:0009725	response to hormone	BP	37/817	471/17321	0.00170658	0.0252453	0.0211104	AQP1/HCLS1/SLC34A2/PCK1/HPN/TBC1D4/CYP11A1/SLC2A4/KHK/MSTN/CSRP3/NDEL1/HNF4A/AGT/NR1H4/ARID5A/RXFP2/NPC1/DNAJA1/RXRG/TRIB3/PKLR/GRB7/CA2/PRKAA2/GRB14/ADTRP/ABHD2/IGF1R/PAQR8/YWHAH/C1QTNF12/ADH1C/IGFBP1/WT1/INHBB/IGFBP5	37
GO:0048519	negative regulation of biological process	BP	203/817	3579/17321	0.00171853	0.0253471	0.0211955	GRK3/CRYAB/PDE4D/AHSG/HES1/WFIKKN2/AQP1/ABCC8/IL22RA1/HRG/PLG/LTF/PPP1R15A/IL1B/KRT18/FGA/CXCL10/APOH/USP28/ANGPTL4/PKP2/IRF6/FSTL3/MAFB/F11/ITGB8/HPN/TMBIM1/PROC/CSDC2/ELAPOR2/DKK3/SULF1/SPTBN4/KNG1/LMCD1/ACTC1/PEA15/MYOG/ADGRV1/MDM4/PTPRO/CYLD/KLHL40/RFLNB/PTPN1/FGG/SH3RF2/TDRD1/CPB2/F2/PLCL1/TGIF1/RCOR2/ACMSD/RNF115/MICAL1/EXD1/IHH/RCC2/SERPINE2/VASH1/TRAFD1/APOM/APOA2/NEK11/KLKB1/SMPD3/PLEK/F…	203
GO:2000145	regulation of cell motility	BP	47/817	639/17321	0.0017289	0.025425	0.0212606	HRG/PLG/IL1B/CXCL10/PDPN/APOH/SULF1/SH3RF2/TF/F7/ARSB/RCC2/VASH1/NEXN/SMPD3/APOE/DLL4/ATP8A1/MST1/MSTN/RRAS2/HSPB1/C5/AGT/RAPGEF2/CTNNA1/TACR1/DNAJA4/VTN/GRB7/SEMA4G/HABP2/ADTRP/ABHD2/F2R/DAPK3/NOD2/PRR5L/S100A14/ANGPTL3/IGF1R/HBEGF/SEMA3D/CCL3/SYNE2/FGF9/DPP4	47
GO:0007586	digestion	BP	11/817	83/17321	0.00174349	0.0255644	0.0213772	RBP4/AQP1/APOA1/APOA2/PBLD/NPC1/HAMP/APOA4/NOD2/PLS1/CRACD	11
GO:1901616	organic hydroxy compound catabolic process	BP	7/817	38/17321	0.00177452	0.025634	0.0214354	APOE/HSD17B6/FAH/GK5/MOXD1/HAO1/ADH1C	7
GO:0030638	polyketide metabolic process	BP	4/817	12/17321	0.00179438	0.025634	0.0214354	AKR1C3/LOC782061/LOC785762/LOC538060	4
GO:0030647	aminoglycoside antibiotic metabolic process	BP	4/817	12/17321	0.00179438	0.025634	0.0214354	AKR1C3/LOC782061/LOC785762/LOC538060	4
GO:0033079	immature T cell proliferation	BP	4/817	12/17321	0.00179438	0.025634	0.0214354	IL1B/IHH/IL1A/CLEC4G	4
GO:0033080	immature T cell proliferation in thymus	BP	4/817	12/17321	0.00179438	0.025634	0.0214354	IL1B/IHH/IL1A/CLEC4G	4
GO:0044597	daunorubicin metabolic process	BP	4/817	12/17321	0.00179438	0.025634	0.0214354	AKR1C3/LOC782061/LOC785762/LOC538060	4
GO:0044598	doxorubicin metabolic process	BP	4/817	12/17321	0.00179438	0.025634	0.0214354	AKR1C3/LOC782061/LOC785762/LOC538060	4
GO:0046049	UMP metabolic process	BP	4/817	12/17321	0.00179438	0.025634	0.0214354	UPB1/UPP2/DPYS/UCK2	4
GO:0070189	kynurenine metabolic process	BP	4/817	12/17321	0.00179438	0.025634	0.0214354	IDO2/ALDH8A1/TDO2/KMO	4
GO:0010628	positive regulation of gene expression	BP	54/817	761/17321	0.00180447	0.0257046	0.0214945	CHIA/TNC/IL1B/TRAF3IP3/HPX/ITGB8/HPN/SULF1/RUNX1/ACTC1/HSP90AA1/APOB/TLR3/APOA2/IL1A/DLL4/MYH9/MST1/HABP4/TFR2/HSPB1/C5/AGT/HSPA8/IL1RAP/TRAF3/NR1H4/CRP/NR0B2/MYLK2/EPHX2/ACTG2/DNAJA4/C3/CHI3L1/TENT5B/F12/TNP1/ADTRP/NR1I2/PTPN22/F2R/SOX8/PELI1/NOD2/RASGRP1/CCL3/MUSTN1/TNP2/TET1/TENT5C/WT1/FGF9/TCF23	54
GO:0071241	cellular response to inorganic substance	BP	14/817	122/17321	0.00182904	0.0257798	0.0215573	CYP1A2/AQP1/SLC13A5/ADGRV1/TF/KCNH1/SMPD3/FBP1/TFR2/CHP2/PRKAA2/SYT7/CPNE8/ECT2	14
GO:0010927	cellular component assembly involved in morphogenesis	BP	12/817	96/17321	0.00183194	0.0257798	0.0215573	ACTC1/FLNC/IHH/CCDC136/CSRP3/CD9/MYLK3/RFX2/NRAP/ACTL7A/LMOD3/LMOD1	12
GO:0019637	organophosphate metabolic process	BP	53/817	745/17321	0.00187689	0.0257798	0.0215573	PDE4D/UPB1/PCK1/PFKFB2/APOA1/LDHC/PRKAG2/PLPPR1/HMGCS2/HAAO/IDO2/NUDT4/PIPOX/PLPPR2/GPCPD1/APOA2/PLA2G12B/SMPD3/PLEK/FBP1/G6PC1/CBFA2T3/TDO2/ENO2/KHK/AMPD1/ENTPD3/GPAM/UPP2/NME9/AMPD2/HTR2A/NR1H4/URAD/KMO/ALDH1L1/VNN1/ABCC6/ALDOB/AMPD3/PKLR/GFPT1/QPRT/GK5/APOA4/APOC2/ANGPTL3/FMO1/DPYS/UOX/ENTPD8/ACSM5/UCK2	53
GO:0000098	sulfur amino acid catabolic process	BP	3/817	6/17321	0.0018785	0.0257798	0.0215573	AGXT/MAT1A/CDO1	3
GO:0009176	pyrimidine deoxyribonucleoside monophosphate metabolic process	BP	3/817	6/17321	0.0018785	0.0257798	0.0215573	UPB1/UPP2/DPYS	3
GO:0019530	taurine metabolic process	BP	3/817	6/17321	0.0018785	0.0257798	0.0215573	CDO1/FMO3/FMO1	3
GO:0019627	urea metabolic process	BP	3/817	6/17321	0.0018785	0.0257798	0.0215573	OTC/ARG1/NR1H4	3
GO:0019694	alkanesulfonate metabolic process	BP	3/817	6/17321	0.0018785	0.0257798	0.0215573	CDO1/FMO3/FMO1	3
GO:0030300	regulation of intestinal cholesterol absorption	BP	3/817	6/17321	0.0018785	0.0257798	0.0215573	APOA1/APOA2/APOA4	3
GO:0032264	IMP salvage	BP	3/817	6/17321	0.0018785	0.0257798	0.0215573	AMPD1/AMPD2/AMPD3	3
GO:0034354	'de novo' NAD biosynthetic process from tryptophan	BP	3/817	6/17321	0.0018785	0.0257798	0.0215573	HAAO/IDO2/KMO	3
GO:0071941	nitrogen cycle metabolic process	BP	3/817	6/17321	0.0018785	0.0257798	0.0215573	OTC/ARG1/NR1H4	3
GO:1904729	regulation of intestinal lipid absorption	BP	3/817	6/17321	0.0018785	0.0257798	0.0215573	APOA1/APOA2/APOA4	3
GO:0034109	homotypic cell-cell adhesion	BP	9/817	60/17321	0.00188192	0.0257798	0.0215573	FGA/PDPN/PKP2/FGG/PLEK/CD9/FGL1/FGB/CTNNA3	9
GO:0040011	locomotion	BP	62/817	906/17321	0.00203518	0.0276838	0.0231495	ALCAM/LECT2/HRG/PLG/IL1B/CCL28/CXCL10/PDPN/ARHGEF5/APOH/FLRT3/SULF1/DLK2/PTPRO/SH3RF2/TF/F7/ARSB/RCC2/VASH1/NEXN/SLC12A2/SMPD3/APOE/DLL4/ATP8A1/MST1/MSTN/RRAS2/HSPB1/C5/RTN4RL1/AGT/RAPGEF2/CTNNA1/ARHGAP35/TACR1/DNAJA4/VTN/GRB7/SEMA4G/HABP2/ADTRP/ACKR4/ABHD2/F2R/DAPK3/ARHGEF16/NOD2/PRR5L/KIF5A/S100A14/ANGPTL3/IGF1R/HBEGF/TUBB3/SEMA3D/CCL3/SYNE2/GRIN2C/FGF9/DPP4	62
GO:0006163	purine nucleotide metabolic process	BP	30/817	362/17321	0.00203555	0.0276838	0.0231495	PDE4D/PFKFB2/LDHC/PRKAG2/HMGCS2/HAAO/IDO2/NUDT4/PIPOX/FBP1/CBFA2T3/TDO2/ENO2/AMPD1/GPAM/NME9/AMPD2/HTR2A/URAD/KMO/ALDH1L1/VNN1/ABCC6/ALDOB/AMPD3/PKLR/QPRT/FMO1/UOX/ACSM5	30
GO:0044403	biological process involved in symbiotic interaction	BP	18/817	179/17321	0.00203753	0.0276838	0.0231495	HRG/PLG/LTF/HPN/F2/APOE/ARG1/HSPA8/SIGLEC1/CLEC4G/NPC1/APCS/NOD2/CCL3/CFHR5/DPP4/LOC786706/MBL1	18
GO:0015748	organophosphate ester transport	BP	15/817	137/17321	0.00204731	0.0277413	0.0231976	APOA1/ABCB4/SLC25A47/APOA2/APOE/G6PC1/ATP8A1/MTTP/ABCC6/APOA5/APOA4/ATP8B3/GJB1/ABCA1/PRELID2	15
GO:0035592	establishment of protein localization to extracellular region	BP	21/817	223/17321	0.00205427	0.0277605	0.0232136	RBP4/F2RL2/ABCC8/IL1B/SLC2A2/FGG/F2/PLEK/APOE/RAB3A/MTTP/HNF4A/WLS/NR1H4/STX1A/GNPTAB/ADTRP/F2R/C1QTNF12/AFM/INHBB	21
GO:0009653	anatomical structure morphogenesis	BP	112/817	1826/17321	0.00207965	0.0279635	0.0233834	ALCAM/HES1/TNC/LRP8/AQP1/HRG/LTF/IL1B/CXCL10/PDPN/APOH/ANGPTL4/KCNQ4/PKP2/FLRT3/MAFB/ITGB8/HPN/SULF1/SPTBN4/CDH22/ACTC1/CRABP2/DLK2/MYOG/FLNC/PTPRO/RFLNB/F2/RSPO3/IHH/APOB/TLR3/VASH1/NEXN/PLEKHA4/SMPD3/MTHFD1L/APOE/SLITRK5/DLL4/MYH9/RAB3A/CCDC136/PKHD1/CD44/MST1/CSRP3/HSPB1/NDEL1/HNF4A/RTN4RL1/AGT/FOXA2/RAPGEF2/ADAMTS12/PBX1/MAP1A/ANGPT1/FGFR2/CD9/MYLK3/MICAL2/MYLK2/ACTG2/ARHGAP35/PITX3/HOXD10/VT…	112
GO:0051240	positive regulation of multicellular organismal process	BP	67/817	996/17321	0.00208049	0.0279635	0.0233834	CHIA/HES1/LRP8/AQP1/HRG/PLG/LTF/IL1B/PDPN/APOH/PCK1/AMIGO2/TRAF3IP3/FLRT3/ITGB8/LRRN3/SULF1/RUNX1/SPTBN4/GATM/CRABP2/MYOG/HSP90AA1/CYLD/FGG/F2/TF/IHH/TLR3/APOA2/PLEK/APOE/SLITRK5/IL1A/MST1/GPAM/HSPB1/C5/AGT/IL1RAP/TRAF3/NR1H4/FGFR2/VNN1/SCN3B/C3/PTGIS/HIPK2/CHI3L1/F12/PTPN22/F2R/PLEKHM1/SOX8/SERPINF2/PELI1/NOD2/DCSTAMP/ANGPTL3/RASGRP1/PLS1/CCL3/MUSTN1/SOX6/FGF9/DPP4/INHBB	67
GO:0035239	tube morphogenesis	BP	43/817	577/17321	0.00208985	0.0280141	0.0234257	HES1/AQP1/HRG/IL1B/CXCL10/APOH/ANGPTL4/ITGB8/SULF1/RSPO3/IHH/APOB/TLR3/VASH1/MTHFD1L/APOE/DLL4/MYH9/PKHD1/MST1/HSPB1/AGT/RAPGEF2/ADAMTS12/PBX1/ANGPT1/FGFR2/MICAL2/ARHGAP35/C3/PTGIS/HIPK2/CHI3L1/ADTRP/SOX8/CDH2/COL4A3/ANGPTL3/APAF1/ANG2/WT1/FGF9/RAP1A	43
GO:0043066	negative regulation of apoptotic process	BP	40/817	527/17321	0.00212587	0.0284207	0.0237657	CRYAB/AQP1/LTF/IL1B/KRT18/FGA/APOH/ANGPTL4/HPN/TMBIM1/PROC/ACTC1/PEA15/MDM4/FGG/SH3RF2/MICAL1/APOE/PKHD1/CD44/MST1/GPAM/HSPB1/NR1H4/BAG3/CTNNA1/DNAJA1/RETREG1/HIPK2/FABP1/TENT5B/PRKAA2/BCL2/F2R/SOX8/NOD2/IGF1R/MAPK8IP2/WT1/MPV17L	40
GO:0007283	spermatogenesis	BP	27/817	316/17321	0.00217194	0.0289592	0.024216	CNBD2/ODF1/TDRD1/APOB/CCDC136/ODF4/CFAP43/DNAJA1/SLC26A8/RFX2/TNP1/ACTL7A/PAFAH1B3/ABHD2/TSSK3/SOX8/TBATA/PRM1/CCIN/LOC519208/KCTD19/PRM2/TNP2/ARMC2/SYCE3/GGT1/RIMBP3B	27
GO:0043069	negative regulation of programmed cell death	BP	41/817	545/17321	0.00221398	0.0293631	0.0245537	CRYAB/AQP1/LTF/IL1B/KRT18/FGA/APOH/ANGPTL4/HPN/TMBIM1/PROC/ACTC1/PEA15/MDM4/FGG/SH3RF2/MICAL1/APOE/PKHD1/CD44/MST1/GPAM/HSPB1/NR1H4/BAG3/CTNNA1/DNAJA1/RETREG1/HIPK2/FABP1/TENT5B/PRKAA2/BCL2/F2R/SOX8/PELI1/NOD2/IGF1R/MAPK8IP2/WT1/MPV17L	41
GO:0060548	negative regulation of cell death	BP	41/817	545/17321	0.00221398	0.0293631	0.0245537	CRYAB/AQP1/LTF/IL1B/KRT18/FGA/APOH/ANGPTL4/HPN/TMBIM1/PROC/ACTC1/PEA15/MDM4/FGG/SH3RF2/MICAL1/APOE/PKHD1/CD44/MST1/GPAM/HSPB1/NR1H4/BAG3/CTNNA1/DNAJA1/RETREG1/HIPK2/FABP1/TENT5B/PRKAA2/BCL2/F2R/SOX8/PELI1/NOD2/IGF1R/MAPK8IP2/WT1/MPV17L	41
GO:0061061	muscle structure development	BP	33/817	413/17321	0.00226079	0.0299046	0.0250065	HES1/WFIKKN2/PLG/CXCL10/PKP2/UNC45B/ITGB8/LRRC27/ACTC1/MYOG/FLNC/KLHL40/GPCPD1/DLL4/MYH9/MAMSTR/MSTN/CSRP3/FGFR2/CD9/MYLK3/MYLK2/EID2/HOXD10/XIRP2/NRAP/SOX8/CDH2/LMOD3/LMOD1/SOX6/KY/TCF23	33
GO:0048869	cellular developmental process	BP	164/817	2832/17321	0.00229984	0.0303409	0.0253714	ALCAM/HES1/TNC/WFIKKN2/LRP8/HCLS1/PLG/LTF/IL1B/CXCL10/PDPN/PCK1/CDIN1/KHDRBS3/PKP2/MUSK/IRF6/UNC45B/FSTL3/GADD45G/FLRT3/MAFB/ODF1/ITGB8/LRRC27/HPN/PROC/SULF1/RUNX1/SPTBN4/ACTC1/CRABP2/DLK2/MYOG/ADGRV1/FLNC/PTPRO/CYLD/KLHL40/RFLNB/TDRD1/F2/TF/CRTAC1/IHH/APOB/NEXN/SLC2A4/SMPD3/PLEK/APOE/SLITRK5/IL1A/DLL4/MYH9/RAB3A/CBFA2T3/CCDC136/CD44/MAMSTR/MSTN/CSRP3/RRAS2/NDEL1/HNF4A/CSPG4/RTN4RL1/AGT/FOXA2/RAP…	164
GO:0030154	cell differentiation	BP	163/817	2813/17321	0.00231776	0.030445	0.0254584	ALCAM/HES1/TNC/WFIKKN2/LRP8/HCLS1/PLG/LTF/IL1B/CXCL10/PDPN/PCK1/CDIN1/KHDRBS3/PKP2/MUSK/IRF6/UNC45B/FSTL3/GADD45G/FLRT3/MAFB/ODF1/ITGB8/LRRC27/HPN/PROC/SULF1/RUNX1/SPTBN4/ACTC1/CRABP2/DLK2/MYOG/ADGRV1/FLNC/PTPRO/CYLD/KLHL40/RFLNB/TDRD1/F2/TF/CRTAC1/IHH/APOB/NEXN/SLC2A4/SMPD3/PLEK/APOE/SLITRK5/IL1A/DLL4/MYH9/RAB3A/CBFA2T3/CCDC136/MAMSTR/MSTN/CSRP3/RRAS2/NDEL1/HNF4A/CSPG4/RTN4RL1/AGT/FOXA2/RAPGEF2/…	163
GO:0009749	response to glucose	BP	11/817	86/17321	0.002326	0.030445	0.0254584	ABCC8/PCK1/SLC2A2/APOA2/KHK/GPAM/HNF4A/NR1H4/PRKAA2/IGF1R/C1QTNF12	11
GO:0034219	carbohydrate transmembrane transport	BP	11/817	86/17321	0.002326	0.030445	0.0254584	AQP1/SLC2A2/PEA15/SLC2A4/SLC23A1/AQP9/TRIB3/C3/SLC2A12/TMEM144/C1QTNF12	11
GO:0038061	NIK/NF-kappaB signaling	BP	10/817	74/17321	0.00240275	0.0312481	0.02613	IL1B/NFKB2/CYLD/MAP3K14/TLR3/REL/CHI3L1/PTPN22/NOD2/RELB	10
GO:0006730	one-carbon metabolic process	BP	7/817	40/17321	0.00241583	0.0312481	0.02613	MAT1A/MTHFD1L/ALDH1L1/SHMT1/CA2/CA12/CA7	7
GO:0043094	cellular metabolic compound salvage	BP	6/817	30/17321	0.00242771	0.0312481	0.02613	BHMT/AMPD1/UPP2/AMPD2/AMPD3/UCK2	6
GO:0070988	demethylation	BP	6/817	30/17321	0.00242771	0.0312481	0.02613	CYP1A2/TET1/CYP3A28/CYP3A74/CYP3A76/CYP3A24	6
GO:0030042	actin filament depolymerization	BP	8/817	51/17321	0.00248885	0.0312481	0.02613	SPTBN4/MICAL1/PLEK/MICAL2/LMOD3/LMOD1/CRACD/MICAL3	8
GO:0009065	glutamine family amino acid catabolic process	BP	5/817	21/17321	0.00249564	0.0312481	0.02613	GLS2/FAH/ARG1/PRODH2/DDAH1	5
GO:0086010	membrane depolarization during action potential	BP	5/817	21/17321	0.00249564	0.0312481	0.02613	SCN3B/SCN1A/YWHAH/SCN2A/SCN2B	5
GO:0090181	regulation of cholesterol metabolic process	BP	5/817	21/17321	0.00249564	0.0312481	0.02613	APOB/APOE/ABCG4/EPHX2/AQP8	5
GO:0009158	ribonucleoside monophosphate catabolic process	BP	4/817	13/17321	0.00249581	0.0312481	0.02613	UPB1/URAD/DPYS/UOX	4
GO:0009173	pyrimidine ribonucleoside monophosphate metabolic process	BP	4/817	13/17321	0.00249581	0.0312481	0.02613	UPB1/UPP2/DPYS/UCK2	4
GO:0009435	NAD biosynthetic process	BP	4/817	13/17321	0.00249581	0.0312481	0.02613	HAAO/IDO2/KMO/QPRT	4
GO:0030299	intestinal cholesterol absorption	BP	4/817	13/17321	0.00249581	0.0312481	0.02613	APOA1/APOA2/NPC1/APOA4	4
GO:0045540	regulation of cholesterol biosynthetic process	BP	4/817	13/17321	0.00249581	0.0312481	0.02613	APOB/APOE/ABCG4/AQP8	4
GO:0055003	cardiac myofibril assembly	BP	4/817	13/17321	0.00249581	0.0312481	0.02613	ACTC1/CSRP3/MYLK3/NRAP	4
GO:0106118	regulation of sterol biosynthetic process	BP	4/817	13/17321	0.00249581	0.0312481	0.02613	APOB/APOE/ABCG4/AQP8	4
GO:1901881	positive regulation of protein depolymerization	BP	4/817	13/17321	0.00249581	0.0312481	0.02613	PLEK/NES/STMN2/CRACD	4
GO:0007268	chemical synaptic transmission	BP	36/817	465/17321	0.00249984	0.0312481	0.02613	LRP8/ABCC8/PLG/LGI1/PLCL1/APOE/RAB3A/GRIA3/TMEM25/HTR2A/GRM4/MYLK2/STX1A/SLC12A4/GRM3/P2RX6/SYT7/F2R/CACNA1E/CA7/INSYN2A/CDH2/ARC/CACNB2/PPP1R9A/SLC24A1/DLG2/MAPK8IP2/YWHAH/GRIN2C/LOC616094/RIMBP3B/RAP1A/LOC112441549/CACNG4/CHRNA10	36
GO:0098916	anterograde trans-synaptic signaling	BP	36/817	465/17321	0.00249984	0.0312481	0.02613	LRP8/ABCC8/PLG/LGI1/PLCL1/APOE/RAB3A/GRIA3/TMEM25/HTR2A/GRM4/MYLK2/STX1A/SLC12A4/GRM3/P2RX6/SYT7/F2R/CACNA1E/CA7/INSYN2A/CDH2/ARC/CACNB2/PPP1R9A/SLC24A1/DLG2/MAPK8IP2/YWHAH/GRIN2C/LOC616094/RIMBP3B/RAP1A/LOC112441549/CACNG4/CHRNA10	36
GO:0032868	response to insulin	BP	16/817	154/17321	0.00253748	0.0316394	0.0264572	PCK1/TBC1D4/SLC2A4/KHK/MSTN/CSRP3/NDEL1/NR1H4/TRIB3/PKLR/GRB7/GRB14/IGF1R/C1QTNF12/IGFBP1/INHBB	16
GO:0090276	regulation of peptide hormone secretion	BP	13/817	113/17321	0.00256455	0.0318973	0.0266729	RBP4/F2RL2/ABCC8/IL1B/FGA/SLC2A2/FGG/F2/TFR2/HNF4A/NR1H4/C1QTNF12/INHBB	13
GO:0098660	inorganic ion transmembrane transport	BP	50/817	704/17321	0.00257994	0.0319812	0.026743	KCNJ14/AQP1/ABCC8/SLC34A2/CXCL10/KCNQ4/SLC17A3/HPN/ATP6V0A4/SLC13A5/UCP3/KCNC1/SLC6A1/F2/KCNC4/KCNA5/SLC1A4/SLC20A1/KCNH1/ANXA2/SLC12A2/SLC23A1/SLC30A3/HTR2A/TMCO3/SCN3B/SLC39A10/NIPA2/HAMP/SLC26A8/SLC12A4/SCN1A/KCNT1/SLC25A37/P2RX6/SLC9C1/AQP8/F2R/CACNA1E/ATP6V0D2/SLC41A2/CACNB2/CCL3/SLC24A1/CLCNKA/SCN2A/SLC6A11/GRIN2C/SCN2B/CACNG4	50
GO:0007155	cell adhesion	BP	66/817	987/17321	0.00258408	0.0319812	0.026743	ALCAM/HES1/TNC/CADM1/HRG/PLG/IL1B/CCL28/FGA/PDPN/PCK1/AMIGO2/IGSF5/PKP2/FSTL3/FLRT3/ITGB8/SULF1/KNG1/CDH22/CYLD/FGG/VWA2/IHH/RCC2/NEXN/CADM2/PLEK/IL1A/MYH9/TMEM8B/CD44/GPAM/ARG1/ADAMTS12/TINAG/ITGA7/IL1RAP/CLEC4G/CTNNA1/CD9/VNN1/VTN/FGL1/LAMB3/FREM2/ITGA2/CLDN7/ADTRP/PTPN22/APOA4/PCDH10/FREM1/DAPK3/PELI1/NOD2/MYH10/CDH2/COL4A3/ANGPTL3/RASGRP1/FGB/AZGP1/FOLR3/CTNNA3/DPP4	66
GO:0030334	regulation of cell migration	BP	44/817	601/17321	0.00260983	0.0321977	0.0269241	HRG/PLG/IL1B/CXCL10/PDPN/APOH/SULF1/SH3RF2/F7/ARSB/RCC2/VASH1/NEXN/SMPD3/APOE/DLL4/ATP8A1/MST1/MSTN/RRAS2/HSPB1/C5/AGT/RAPGEF2/DNAJA4/VTN/GRB7/SEMA4G/HABP2/ADTRP/ABHD2/F2R/DAPK3/NOD2/PRR5L/S100A14/ANGPTL3/IGF1R/HBEGF/SEMA3D/CCL3/SYNE2/FGF9/DPP4	44
GO:0010243	response to organonitrogen compound	BP	43/817	584/17321	0.00261446	0.0321977	0.0269241	AQP1/CLGN/PCK1/LYPD1/TBC1D4/CYP11A1/KCNH1/SLC2A4/SMPD3/APOE/KHK/MSTN/CSRP3/NDEL1/AGT/RAPGEF2/AGRN/AQP9/HTR2A/NR1H4/SH3BP4/CTNNA1/CD9/NPC1/TRIB3/PKLR/SHMT1/GRB7/CA2/P2RX6/GRB14/ADTRP/AQP8/NOD2/IGF1R/C1QTNF12/FBXO44/LOC616094/IGFBP1/WT1/INHBB/RAP1A/IGFBP5	43
GO:0002791	regulation of peptide secretion	BP	13/817	114/17321	0.00277298	0.0340661	0.0284864	RBP4/F2RL2/ABCC8/IL1B/FGA/SLC2A2/FGG/F2/TFR2/HNF4A/NR1H4/C1QTNF12/INHBB	13
GO:0009746	response to hexose	BP	11/817	88/17321	0.00279526	0.034107	0.0285206	ABCC8/PCK1/SLC2A2/APOA2/KHK/GPAM/HNF4A/NR1H4/PRKAA2/IGF1R/C1QTNF12	11
GO:0034284	response to monosaccharide	BP	11/817	88/17321	0.00279526	0.034107	0.0285206	ABCC8/PCK1/SLC2A2/APOA2/KHK/GPAM/HNF4A/NR1H4/PRKAA2/IGF1R/C1QTNF12	11
GO:0070527	platelet aggregation	BP	7/817	41/17321	0.00279677	0.034107	0.0285206	FGA/PDPN/FGG/PLEK/CD9/FGL1/FGB	7
GO:0009166	nucleotide catabolic process	BP	8/817	52/17321	0.00282225	0.0343249	0.0287028	PDE4D/UPB1/NUDT4/UPP2/URAD/VNN1/DPYS/UOX	8
GO:0071692	protein localization to extracellular region	BP	21/817	229/17321	0.00282837	0.0343249	0.0287028	RBP4/F2RL2/ABCC8/IL1B/SLC2A2/FGG/F2/PLEK/APOE/RAB3A/MTTP/HNF4A/WLS/NR1H4/STX1A/GNPTAB/ADTRP/F2R/C1QTNF12/AFM/INHBB	21
GO:0001937	negative regulation of endothelial cell proliferation	BP	6/817	31/17321	0.00289213	0.0349291	0.0292081	APOH/SULF1/VASH1/APOE/DLL4/COL4A3	6
GO:0034113	heterotypic cell-cell adhesion	BP	6/817	31/17321	0.00289213	0.0349291	0.0292081	IL1B/FGA/PKP2/FGG/CD44/CTNNA3	6
GO:0008652	amino acid biosynthetic process	BP	9/817	64/17321	0.00296601	0.0356491	0.0298102	UPB1/OTC/BHMT/AGXT/BCAT2/GLS2/PAH/SHMT1/GGT1	9
GO:0099565	chemical synaptic transmission, postsynaptic	BP	9/817	64/17321	0.00296601	0.0356491	0.0298102	TMEM25/STX1A/P2RX6/INSYN2A/MAPK8IP2/GRIN2C/LOC616094/LOC112441549/CHRNA10	9
GO:0032869	cellular response to insulin stimulus	BP	14/817	129/17321	0.00308469	0.0369867	0.0309287	PCK1/TBC1D4/SLC2A4/MSTN/CSRP3/NDEL1/NR1H4/TRIB3/PKLR/GRB7/GRB14/IGF1R/C1QTNF12/INHBB	14
GO:0048514	blood vessel morphogenesis	BP	32/817	405/17321	0.00310482	0.037139	0.031056	HES1/AQP1/HRG/IL1B/CXCL10/APOH/ANGPTL4/ITGB8/SULF1/RSPO3/IHH/APOB/TLR3/VASH1/APOE/DLL4/MYH9/HSPB1/RAPGEF2/ANGPT1/FGFR2/C3/PTGIS/HIPK2/CHI3L1/ADTRP/CDH2/COL4A3/ANGPTL3/ANG2/FGF9/RAP1A	32
GO:1901653	cellular response to peptide	BP	19/817	201/17321	0.0031407	0.0374786	0.03134	PCK1/TBC1D4/CYP11A1/SLC2A4/SMPD3/MSTN/CSRP3/NDEL1/AGT/NR1H4/TRIB3/PKLR/GRB7/CA2/GRB14/NOD2/IGF1R/C1QTNF12/INHBB	19
GO:0001561	fatty acid alpha-oxidation	BP	3/817	7/17321	0.00317233	0.0375868	0.0314305	HAO2/SLC27A2/HAO1	3
GO:0034627	'de novo' NAD biosynthetic process	BP	3/817	7/17321	0.00317233	0.0375868	0.0314305	HAAO/IDO2/KMO	3
GO:0046035	CMP metabolic process	BP	3/817	7/17321	0.00317233	0.0375868	0.0314305	UPB1/DPYS/UCK2	3
GO:0040012	regulation of locomotion	BP	47/817	661/17321	0.00334825	0.0392171	0.0327937	HRG/PLG/IL1B/CXCL10/PDPN/APOH/SULF1/SH3RF2/TF/F7/ARSB/RCC2/VASH1/NEXN/SMPD3/APOE/DLL4/ATP8A1/MST1/MSTN/RRAS2/HSPB1/C5/AGT/RAPGEF2/CTNNA1/TACR1/DNAJA4/VTN/GRB7/SEMA4G/HABP2/ADTRP/ABHD2/F2R/DAPK3/NOD2/PRR5L/S100A14/ANGPTL3/IGF1R/HBEGF/SEMA3D/CCL3/SYNE2/FGF9/DPP4	47
GO:0000303	response to superoxide	BP	4/817	14/17321	0.00336482	0.0392171	0.0327937	UCP3/SOD3/APOA4/ERCC6	4
GO:0034114	regulation of heterotypic cell-cell adhesion	BP	4/817	14/17321	0.00336482	0.0392171	0.0327937	IL1B/FGA/FGG/CD44	4
GO:0034383	low-density lipoprotein particle clearance	BP	4/817	14/17321	0.00336482	0.0392171	0.0327937	APOB/APOC3/NR1H4/LOC518526	4
GO:0046185	aldehyde catabolic process	BP	4/817	14/17321	0.00336482	0.0392171	0.0327937	AGXT/AGXT2/HOGA1/ADH4	4
GO:0046348	amino sugar catabolic process	BP	4/817	14/17321	0.00336482	0.0392171	0.0327937	CHIA/HOGA1/CHI3L1/RENBP	4
GO:0098856	intestinal lipid absorption	BP	4/817	14/17321	0.00336482	0.0392171	0.0327937	APOA1/APOA2/NPC1/APOA4	4
GO:0008207	C21-steroid hormone metabolic process	BP	6/817	32/17321	0.00341988	0.0397661	0.0332528	DKK3/CYP11A1/AKR1C3/LOC782061/LOC785762/LOC538060	6
GO:0071310	cellular response to organic substance	BP	83/817	1310/17321	0.00343093	0.0398019	0.0332828	AQP1/ABCC8/IL22RA1/IFNLR1/LTF/HSPB8/IL1B/KRT18/CXCL10/PCK1/HPX/PARP8/LYPD1/SLC2A2/ABCB4/TBC1D4/MYOG/FOSL1/CYLD/CD180/PTPN1/CYP11A1/IL9R/TLR3/KCNH1/BCAT2/SLC2A4/SLC12A2/SMPD3/IL1A/CD44/ABCG4/MSTN/CSRP3/NDEL1/HNF4A/AGT/ARG1/RAPGEF2/ADAMTS12/AGRN/IL1RAP/AQP9/TRAF3/HTR2A/NR1H4/BAG3/SH3BP4/ARID5A/CTNNA1/RXFP2/NPC1/DNAJA1/RXRG/TRIB3/PKLR/SHMT1/GRB7/RORC/PTGIS/CA2/CHI3L1/PRKAA2/GRB14/ADTRP/ACKR4/ABHD2/A…	83
GO:0002252	immune effector process	BP	34/817	442/17321	0.00359066	0.0415586	0.0347518	CADM1/IL1B/PCK1/HPX/C8A/C8B/CD180/F2/C2/IL9R/TLR3/APOA2/C4BPA/C5/ARG1/MASP1/CLEC4G/C6/LOC528040/C9/C3/C4BPB/PTPN22/NOD2/RASGRP1/CCL3/CFI/CFHR5/RELB/LOC790886/CFB/LOC519737/C8G/MBL1	34
GO:0048232	male gamete generation	BP	27/817	328/17321	0.00364148	0.0420495	0.0351622	CNBD2/ODF1/TDRD1/APOB/CCDC136/ODF4/CFAP43/DNAJA1/SLC26A8/RFX2/TNP1/ACTL7A/PAFAH1B3/ABHD2/TSSK3/SOX8/TBATA/PRM1/CCIN/LOC519208/KCTD19/PRM2/TNP2/ARMC2/SYCE3/GGT1/RIMBP3B	27
GO:0009123	nucleoside monophosphate metabolic process	BP	9/817	66/17321	0.00366704	0.042247	0.0353274	UPB1/AMPD1/UPP2/AMPD2/URAD/AMPD3/DPYS/UOX/UCK2	9
GO:0034330	cell junction organization	BP	37/817	493/17321	0.00368879	0.0423998	0.0354552	TNC/LRP8/HRG/IL1B/AMIGO2/PKP2/MUSK/FLRT3/LRRN3/SPTBN4/CDH22/PTPRO/RCC2/APOE/SLITRK5/RAB3A/PKHD1/AGT/RAPGEF2/HSPA8/AGRN/IL1RAP/NR1H4/CTNNA1/CD9/PPFIBP2/C3/XIRP2/CLDN7/F2R/DAPK3/CDH2/CACNB2/ECT2/MPDZ/RAP1A/KY	37
GO:0032879	regulation of localization	BP	78/817	1222/17321	0.00374624	0.0429615	0.0359249	KCNJ14/CRYAB/RBP4/AHSG/AQP1/F2RL2/ABCC8/BMP2K/IL1B/FGA/CXCL10/ARHGEF5/APOA1/SLC51B/TMBIM1/SPTBN4/SLC2A2/ABCB4/PLIN2/PEA15/PARD6G/HSP90AA1/CYLD/FGG/F2/TF/C2/MICAL1/APOB/APOA2/APOE/RAB3A/ATP8A1/TFR2/ABCG4/CSRP3/NDEL1/HNF4A/CHP2/WLS/HTR2A/NR1H4/BAG3/CRP/CTNNA1/MYLK2/VTN/DNAJA1/SCN3B/TRIB3/HAMP/STX1A/C3/CA2/PRKAA2/SNX3/ADTRP/APOA4/SYT7/F2R/APOC4/ARHGEF16/CA7/NOD2/PRR5L/CDH2/PLS1/ECT2/CCL3/YWHAH/C1QTN…	78
GO:0022414	reproductive process	BP	59/817	877/17321	0.00376172	0.0430402	0.0359907	MNS1/TNC/PLG/CLGN/LDHC/CNBD2/ODF1/SERPINA5/MEI1/SPAM1/SULF1/SPTBN4/FOSL1/TDRD1/IHH/APOB/MYH9/RAB3A/CCDC136/MST1/HNF4A/AGT/FGFR2/ODF4/CFAP43/ETV6/CD9/RXFP2/TACR1/HOXD10/DNAJA1/SLC26A8/C3/RFX2/TNP1/SLC9C1/ACTL7A/PAFAH1B3/ABHD2/TSSK3/SOX8/TBATA/PRM1/CCIN/LOC519208/MAPK8IP2/KCTD19/PRM2/TNP2/PRSS55/ARMC2/FOLR3/SYCE3/GGT1/WT1/RIMBP3B/FGF9/INHBB/TCF23	59
GO:0000096	sulfur amino acid metabolic process	BP	5/817	23/17321	0.00381664	0.0434698	0.0363499	BHMT/AGXT/MAT1A/CDO1/GGT1	5
GO:1903115	regulation of actin filament-based movement	BP	5/817	23/17321	0.00381664	0.0434698	0.0363499	PDE4D/PDPN/PKP2/MYLK2/CTNNA3	5
GO:0007169	transmembrane receptor protein tyrosine kinase signaling pathway	BP	34/817	444/17321	0.00385198	0.0437726	0.0366031	HRG/DOK4/MUSK/FLRT3/SULF1/RNF115/SMPD3/MSTN/CSRP3/HSPB1/NDEL1/CSPG4/AGT/RAPGEF2/ADAMTS12/NR1H4/ANGPT1/FGFR2/HMCN1/GRB7/SHISA2/GRB14/PIGR/COL4A3/TNK2/IGF1R/HBEGF/C1QTNF12/MUC20/SAMD12/FAM174C/IGFBP1/FGF9/IGFBP5	34
GO:0043434	response to peptide hormone	BP	20/817	220/17321	0.00388238	0.0440179	0.0368083	PCK1/TBC1D4/CYP11A1/SLC2A4/KHK/MSTN/CSRP3/NDEL1/AGT/NR1H4/TRIB3/PKLR/GRB7/CA2/GRB14/IGF1R/C1QTNF12/IGFBP1/INHBB/IGFBP5	20
GO:0048771	tissue remodeling	BP	12/817	105/17321	0.00389692	0.0440568	0.0368408	HRG/PLG/SPP2/TF/RSPO3/IHH/DLL4/F2R/PLEKHM1/CTSK/DCSTAMP/FAM174C	12
GO:0002688	regulation of leukocyte chemotaxis	BP	10/817	79/17321	0.00390343	0.0440568	0.0368408	CXCL10/F7/MST1/MSTN/C5/HABP2/NOD2/S100A14/CCL3/DPP4	10
GO:0032870	cellular response to hormone stimulus	BP	30/817	379/17321	0.00400553	0.0451073	0.0377192	AQP1/PCK1/TBC1D4/CYP11A1/SLC2A4/MSTN/CSRP3/NDEL1/HNF4A/AGT/NR1H4/ARID5A/RXFP2/NPC1/DNAJA1/RXRG/TRIB3/PKLR/GRB7/CA2/PRKAA2/GRB14/ADTRP/ABHD2/IGF1R/PAQR8/YWHAH/C1QTNF12/WT1/INHBB	30
GO:0007167	enzyme-linked receptor protein signaling pathway	BP	48/817	685/17321	0.00403085	0.0452905	0.0378724	HES1/WFIKKN2/HRG/DOK4/MUSK/FSTL3/FLRT3/ITGB8/ELAPOR2/SULF1/TF/RNF115/SMPD3/MSTN/CSRP3/HSPB1/NDEL1/HNF4A/CSPG4/AGT/RAPGEF2/ADAMTS12/NR1H4/ANGPT1/FGFR2/PBLD/HMCN1/GRB7/HIPK2/SHISA2/GRB14/PIGR/CHRDL2/COL4A3/TNK2/IGF1R/HBEGF/BTBD11/C1QTNF12/TMPRSS6/MUC20/SAMD12/FAM174C/IGFBP1/FGF9/INHBB/IGFBP5/PMEPA1	48
GO:0000165	MAPK cascade	BP	36/817	479/17321	0.00405451	0.0454541	0.0380092	IL1B/FGA/DOK4/MUSK/PEA15/CYLD/PTPN1/FGG/SH3RF2/MAP3K14/TF/TLR3/MAPK4/APOE/DUSP16/PKHD1/CD44/CSPG4/RAPGEF2/HTR2A/FGFR2/DNAJA1/HIPK2/CHI3L1/PTPN22/F2R/NOD2/CDH2/IGF1R/RASGRP1/CCL3/GADD45B/MAPK8IP2/ERCC6/DUSP4/RAP1A	36
GO:0009306	protein secretion	BP	20/817	221/17321	0.00408561	0.0457003	0.0382151	RBP4/F2RL2/ABCC8/IL1B/SLC2A2/FGG/F2/PLEK/APOE/RAB3A/MTTP/HNF4A/WLS/NR1H4/STX1A/GNPTAB/ADTRP/F2R/C1QTNF12/INHBB	20
GO:1901652	response to peptide	BP	22/817	252/17321	0.00413859	0.0461431	0.0385854	PCK1/TBC1D4/CYP11A1/SLC2A4/SMPD3/KHK/MSTN/CSRP3/NDEL1/AGT/NR1H4/TRIB3/PKLR/GRB7/CA2/GRB14/NOD2/IGF1R/C1QTNF12/IGFBP1/INHBB/IGFBP5	22
GO:0051247	positive regulation of protein metabolic process	BP	48/817	686/17321	0.00414365	0.0461431	0.0385854	HES1/LRP8/HCLS1/PPP1R15A/IL1B/MUSK/PRKAG2/HPX/SLC51B/HPN/HSP90AA1/SH3RF2/F2/APOE/MYH9/CBFA2T3/CD44/HABP4/TFR2/FNIP2/CSPG4/AGT/RAPGEF2/HTR2A/ASB5/VTN/TRIB3/C3/HIPK2/CHI3L1/TENT5B/PRKAA2/F12/TNP1/SLC25A37/ADTRP/PTPN22/F2R/PELI1/NOD2/HBEGF/RASGRP1/HSPA1A/MUSTN1/TNP2/FGF9/RAP1A/TRABD2B	48
GO:0032024	positive regulation of insulin secretion	BP	7/817	44/17321	0.00421893	0.046877	0.039199	RBP4/F2RL2/ABCC8/SLC2A2/F2/NR1H4/C1QTNF12	7
GO:0010647	positive regulation of cell communication	BP	72/817	1118/17321	0.00427003	0.0473396	0.0395859	RBP4/HES1/F2RL2/ABCC8/BMP2K/IL1B/FGA/DOK4/MUSK/HPX/ELAPOR2/SULF1/LGI1/SLC2A2/LMCD1/PEA15/CYLD/CD180/FGG/SH3RF2/F2/RSPO3/IHH/TLR3/PLEKHA4/APOE/DLL4/CD44/TFR2/FNIP2/TNFRSF12A/CSPG4/AGT/RAPGEF2/CHP2/DKK2/WLS/HTR2A/NR1H4/FGFR2/CTNNA1/VNN1/STX1A/C3/PTGIS/HIPK2/CHI3L1/PTPN22/F2R/DAPK3/PELI1/CA7/NOD2/CTSK/CDH2/IGF1R/ARC/APAF1/HBEGF/RASGRP1/CCL3/GADD45B/SLC24A1/MAPK8IP2/C1QTNF12/GRIN2C/LYPD6/FGF9/INHBB/R…	72
GO:0015914	phospholipid transport	BP	11/817	93/17321	0.00430721	0.0476461	0.0398422	APOA1/ABCB4/APOA2/APOE/ATP8A1/MTTP/APOA5/APOA4/ATP8B3/ABCA1/PRELID2	11
GO:0008285	negative regulation of cell population proliferation	BP	30/817	381/17321	0.00431883	0.0476692	0.0398615	HES1/HRG/IL1B/APOH/IRF6/HPN/SULF1/MYOG/IHH/VASH1/APOE/DLL4/CBFA2T3/CNN1/MSTN/HNF4A/ARG1/RAPGEF2/CLEC4G/SH3BP4/CRP/FGFR2/CTNNA1/CD9/TENT5B/F2R/PELI1/COL4A3/DDAH1/WT1	30
GO:0009617	response to bacterium	BP	31/817	398/17321	0.00440571	0.0479272	0.0400773	AQP1/IL22RA1/LTF/IL1B/CXCL10/PCK1/HP/CD180/F2/TF/C2/APOA2/IL1A/GSDMB/NR1H4/HMCN1/MAPKAPK3/HAMP/TMEM255A/C3/F2R/PELI1/NOD2/S100A14/INHCA/LOC515676/MRC1/CFB/ANG2/PALM3/MBL1	31
GO:0000305	response to oxygen radical	BP	4/817	15/17321	0.00441889	0.0479272	0.0400773	UCP3/SOD3/APOA4/ERCC6	4
GO:0002922	positive regulation of humoral immune response	BP	4/817	15/17321	0.00441889	0.0479272	0.0400773	IL1B/HPX/C3/NOD2	4
GO:0009129	pyrimidine nucleoside monophosphate metabolic process	BP	4/817	15/17321	0.00441889	0.0479272	0.0400773	UPB1/UPP2/DPYS/UCK2	4
GO:0019359	nicotinamide nucleotide biosynthetic process	BP	4/817	15/17321	0.00441889	0.0479272	0.0400773	HAAO/IDO2/KMO/QPRT	4
GO:0019363	pyridine nucleotide biosynthetic process	BP	4/817	15/17321	0.00441889	0.0479272	0.0400773	HAAO/IDO2/KMO/QPRT	4
GO:0042573	retinoic acid metabolic process	BP	4/817	15/17321	0.00441889	0.0479272	0.0400773	CRABP2/ADH6/ALDH8A1/ADH1C	4
GO:0044241	lipid digestion	BP	4/817	15/17321	0.00441889	0.0479272	0.0400773	APOA1/APOA2/NPC1/APOA4	4
GO:1901607	alpha-amino acid biosynthetic process	BP	8/817	56/17321	0.00451665	0.0488815	0.0408752	OTC/BHMT/AGXT/BCAT2/GLS2/PAH/SHMT1/GGT1	8
GO:0000003	reproduction	BP	59/817	885/17321	0.00456582	0.0493069	0.0412309	MNS1/TNC/PLG/CLGN/LDHC/CNBD2/ODF1/SERPINA5/MEI1/SPAM1/SULF1/SPTBN4/FOSL1/TDRD1/IHH/APOB/MYH9/RAB3A/CCDC136/MST1/HNF4A/AGT/FGFR2/ODF4/CFAP43/ETV6/CD9/RXFP2/TACR1/HOXD10/DNAJA1/SLC26A8/C3/RFX2/TNP1/SLC9C1/ACTL7A/PAFAH1B3/ABHD2/TSSK3/SOX8/TBATA/PRM1/CCIN/LOC519208/MAPK8IP2/KCTD19/PRM2/TNP2/PRSS55/ARMC2/FOLR3/SYCE3/GGT1/WT1/RIMBP3B/FGF9/INHBB/TCF23	59
GO:0050708	regulation of protein secretion	BP	15/817	149/17321	0.00458618	0.04942	0.0413255	RBP4/F2RL2/ABCC8/IL1B/SLC2A2/FGG/F2/APOE/HNF4A/WLS/NR1H4/ADTRP/F2R/C1QTNF12/INHBB	15
GO:0009394	2'-deoxyribonucleotide metabolic process	BP	5/817	24/17321	0.00463669	0.0497499	0.0416014	UPB1/UPP2/URAD/DPYS/UOX	5
GO:0044058	regulation of digestive system process	BP	5/817	24/17321	0.00463669	0.0497499	0.0416014	AQP1/APOA1/APOA2/HAMP/APOA4	5
GO:0005615	extracellular space	CC	152/876	1223/18343	1.07469e-28	5.41642e-26	4.64943e-26	CHIA/RBP4/AHSG/TNC/WFIKKN2/LRP8/AQP1/LRRN1/PLG/LTF/IL1B/CCL28/FGA/CXCL10/APOH/CRISP2/BHMT/APOA1/ANGPTL4/SAA4/FSTL3/FLRT3/HPX/F11/C8A/C8B/PROC/F9/SERPINA5/DKK3/SERPINC1/APOF/LRRN3/SULF1/LGI1/KNG1/LIPC/HP/CD180/INHBE/FGG/VWA2/SERPINA3-8/LOC112445741/CPB2/F2/TF/F7/C2/IHH/APOB/TLR3/SERPINE2/PM20D1/VASH1/APOM/SLC2A4/APOA2/KLKB1/ANXA2/C4BPA/SERPINA10/APOE/IL1A/PIK3IP1/TTR/PKHD1/MST1/MSTN/CP/C5/AGT/APOC…	152
GO:0005576	extracellular region	CC	180/876	1691/18343	7.68458e-26	1.93651e-23	1.6623e-23	CHIA/CRYAB/RBP4/AHSG/TNC/WFIKKN2/LRP8/AQP1/LRRN1/LECT2/HRG/PLG/LTF/IL1B/CCL28/FGA/CXCL10/APOH/SPP2/CRISP2/BHMT/APOA1/ANGPTL4/SAA4/ADAMTSL1/FSTL3/FLRT3/HPX/F11/C8A/C8B/PROC/F9/SERPINA5/DKK3/SERPINC1/APOF/LRRN3/SULF1/THEM6/LGI1/KNG1/LIPC/HP/CD180/CNTNAP3/INHBE/FGG/VWA2/SERPINA3-8/LOC112445741/CPB2/F2/TF/F7/C2/ITIH1/ITIH3/RSPO3/IHH/APOB/TLR3/SERPINE2/PM20D1/VASH1/APOM/SLC2A4/APOA2/PLA2G12B/KLKB1/ANX…	180
GO:0034364	high-density lipoprotein particle	CC	14/876	23/18343	1.58587e-13	2.66427e-11	2.287e-11	APOH/APOA1/SAA4/LIPC/APOM/APOA2/APOE/APOC3/APOA5/APOA4/APOC4/APOC2/SAA2/LOC104968478	14
GO:0034358	plasma lipoprotein particle	CC	15/876	30/18343	1.07938e-12	1.08802e-10	9.33951e-11	APOH/APOA1/SAA4/LIPC/APOB/APOM/APOA2/APOE/APOC3/APOA5/APOA4/APOC4/APOC2/SAA2/LOC104968478	15
GO:1990777	lipoprotein particle	CC	15/876	30/18343	1.07938e-12	1.08802e-10	9.33951e-11	APOH/APOA1/SAA4/LIPC/APOB/APOM/APOA2/APOE/APOC3/APOA5/APOA4/APOC4/APOC2/SAA2/LOC104968478	15
GO:0032994	protein-lipid complex	CC	15/876	31/18343	1.99939e-12	1.67949e-10	1.44167e-10	APOH/APOA1/SAA4/LIPC/APOB/APOM/APOA2/APOE/APOC3/APOA5/APOA4/APOC4/APOC2/SAA2/LOC104968478	15
GO:0034361	very-low-density lipoprotein particle	CC	9/876	13/18343	7.46533e-10	4.70316e-08	4.03717e-08	APOH/APOB/APOM/APOA2/APOE/APOC3/APOA4/APOC4/APOC2	9
GO:0034385	triglyceride-rich plasma lipoprotein particle	CC	9/876	13/18343	7.46533e-10	4.70316e-08	4.03717e-08	APOH/APOB/APOM/APOA2/APOE/APOC3/APOA4/APOC4/APOC2	9
GO:0042627	chylomicron	CC	8/876	10/18343	1.08366e-09	6.06847e-08	5.20915e-08	APOH/APOB/APOA2/APOE/APOC3/APOA5/APOA4/APOC2	8
GO:0005579	membrane attack complex	CC	6/876	8/18343	3.00758e-07	1.51582e-05	1.30117e-05	C8A/C8B/C5/C6/C9/C8G	6
GO:0098590	plasma membrane region	CC	72/876	848/18343	1.4373e-06	6.58546e-05	5.65293e-05	LRP8/AQP1/F2RL2/KCTD12/SLC34A2/PDPN/SLC17A2/SLCO1A2/FLRT3/ITGB8/SLC51B/SLC17A3/ATP6V0A4/SLC2A2/KCNC1/ABCB4/PARD6G/PTPRO/SLC22A7/TF/KCNC4/SLC22A1/KCNH1/ABCC2/SLC12A2/PLEK/SLC43A3/MYH9/SLC23A1/PKHD1/CD44/GRIA3/MTTP/RAPGEF2/NIPSNAP1/HSPA8/AQP9/HTR2A/SH3BP4/CTNNA1/SLC38A4/LOC518526/ABCC6/SLC39A10/STX1A/PTGIS/GNAT1/GRM3/CLDN7/ADTRP/AQP8/F2R/NOD2/CTSK/ATP6V0D2/CDH2/TNK2/ECT2/SYNE2/SLC17A4/SLC17A1/SCN2A…	72
GO:0045177	apical part of cell	CC	33/876	300/18343	7.37265e-06	0.000309651	0.000265804	AQP1/F2RL2/SLC34A2/PDPN/SLC17A2/SLC17A3/ATP6V0A4/SLC2A2/ABCB4/PARD6G/PTPRO/SLC22A7/TF/SLC22A1/VASH1/ABCC2/SLC12A2/SLC23A1/PKHD1/CD44/RAPGEF2/SLC39A10/CA2/AQP8/CTSK/ATP6V0D2/CDH2/MYL12B/SLC17A4/SLC17A1/MPDZ/MGAM/DPP4	33
GO:0016324	apical plasma membrane	CC	29/876	252/18343	1.10201e-05	0.000427243	0.000366743	AQP1/F2RL2/SLC34A2/PDPN/SLC17A2/SLC17A3/ATP6V0A4/SLC2A2/ABCB4/PARD6G/PTPRO/SLC22A7/TF/SLC22A1/ABCC2/SLC12A2/SLC23A1/PKHD1/CD44/RAPGEF2/SLC39A10/AQP8/CTSK/ATP6V0D2/CDH2/SLC17A4/SLC17A1/MGAM/DPP4	29
GO:0030017	sarcomere	CC	20/876	141/18343	1.24027e-05	0.000432641	0.000371377	UNC45B/LRRC27/ACTC1/KLHL40/FBXL22/HABP4/CSRP3/HSPB1/BAG3/MYOM3/SCN3B/XIRP2/TRIM54/SCN1A/NRAP/LMOD3/LMOD1/DNAJB4/SYNE2/MYL12B	20
GO:0014704	intercalated disc	CC	9/876	32/18343	1.28762e-05	0.000432641	0.000371377	PKP2/SPTBN4/KCNA5/CTNNA1/SCN1A/NRAP/CDH2/SCN2A/CTNNA3	9
GO:0034366	spherical high-density lipoprotein particle	CC	4/876	5/18343	2.48557e-05	0.000782954	0.000672085	APOM/APOA2/APOC3/APOC2	4
GO:0030016	myofibril	CC	21/876	162/18343	3.06017e-05	0.00090725	0.00077878	UNC45B/MYH7B/LRRC27/ACTC1/KLHL40/FBXL22/HABP4/CSRP3/HSPB1/BAG3/MYOM3/SCN3B/XIRP2/TRIM54/SCN1A/NRAP/LMOD3/LMOD1/DNAJB4/SYNE2/MYL12B	21
GO:0043292	contractile fiber	CC	21/876	165/18343	4.03267e-05	0.00112915	0.000969255	UNC45B/MYH7B/LRRC27/ACTC1/KLHL40/FBXL22/HABP4/CSRP3/HSPB1/BAG3/MYOM3/SCN3B/XIRP2/TRIM54/SCN1A/NRAP/LMOD3/LMOD1/DNAJB4/SYNE2/MYL12B	21
GO:0031674	I band	CC	15/876	97/18343	5.39157e-05	0.00143018	0.00122766	UNC45B/ACTC1/KLHL40/FBXL22/CSRP3/HSPB1/BAG3/SCN3B/XIRP2/TRIM54/SCN1A/NRAP/DNAJB4/SYNE2/MYL12B	15
GO:0030054	cell junction	CC	101/876	1442/18343	5.73355e-05	0.00144485	0.00124026	GRK3/LRP8/CADM1/ABCC8/SH2D5/PLG/KCTD12/DLGAP4/DRP2/SMAGP/IGSF5/PKP2/MUSK/FLRT3/ITGB8/HPN/ATP6V0A4/SPTBN4/CAPN5/LGI1/LYPD1/SLC2A2/KCNC1/ABCB4/CDH22/ACTC1/PARD6G/PTPRO/KCNC4/KCNA5/FRMD4B/MICAL1/SLC22A1/KCNH1/ABCC2/APOE/MYH9/RAB3A/ATP8A1/SLC30A3/GIPC2/TFR2/GRIA3/GRIP2/NDEL1/FOXA2/RAPGEF2/NIPSNAP1/HSPA8/AGRN/IL1RAP/HTR2A/MAP1A/CTNNA1/MYLK2/HMCN1/PPFIBP2/ENAH/EIF5/STX1A/MPP7/GRB7/ATP23/CGN/XIRP2/SLC12…	101
GO:0043025	neuronal cell body	CC	22/876	200/18343	0.000236428	0.00543903	0.00466884	ALCAM/HPN/SPTBN4/KCNC1/HSP90AA1/KCNC4/APOB/KCNH1/CADM2/SLC12A2/ENO2/NDEL1/RAPGEF2/MAP1A/SCN1A/PRKAA2/STMN2/CACNA1E/TUBB4A/KIF5A/TUBB3/MAPK8IP2	22
GO:0030018	Z disc	CC	13/876	87/18343	0.000237418	0.00543903	0.00466884	UNC45B/FBXL22/CSRP3/HSPB1/BAG3/SCN3B/XIRP2/TRIM54/SCN1A/NRAP/DNAJB4/SYNE2/MYL12B	13
GO:0046930	pore complex	CC	6/876	20/18343	0.000253809	0.00556174	0.00477417	C8A/C8B/C5/C6/C9/C8G	6
GO:0044297	cell body	CC	24/876	235/18343	0.000385305	0.00807827	0.00693435	ALCAM/HPN/SPTBN4/KCNC1/ACTC1/HSP90AA1/KCNC4/APOB/KCNH1/CADM2/SLC12A2/ENO2/NDEL1/RAPGEF2/MAP1A/ACTG2/SCN1A/PRKAA2/STMN2/CACNA1E/TUBB4A/KIF5A/TUBB3/MAPK8IP2	24
GO:0009986	cell surface	CC	49/876	621/18343	0.000400708	0.00807827	0.00693435	ALCAM/LRP8/HRG/PLG/CXCL10/APOH/IGSF5/ITGB8/HPN/SULF1/CAPN5/DLK2/SLC6A1/ADGRV1/FGG/F2/TF/IL9R/ABCC2/SLC2A4/CD44/TFR2/ASGR1/RTN4RL1/ITGA7/CLEC4G/FGFR2/LOC518526/AMBP/C3/ITGA2/ADTRP/ACKR4/APOA4/F2R/NOD2/CTSK/CDH2/DCSTAMP/ANGPTL3/HBEGF/ASGR2/AZGP1/MRC1/FOLR3/CD79B/DPP4/ENOX2/AQP4	49
GO:0031012	extracellular matrix	CC	30/876	325/18343	0.00044737	0.00847583	0.00727562	AHSG/TNC/LRRN1/ANGPTL4/ADAMTSL1/LRRN3/CD180/FGG/VWA2/F2/IHH/TLR3/ANXA2/APOE/ADAMTS12/TINAG/AGRN/ANGPT1/FGFR2/HMCN1/VTN/FGL1/LAMB3/FREM2/FREM1/COL4A3/ANGPTL3/FGB/CPN2/CGN1	30
GO:0044291	cell-cell contact zone	CC	9/876	49/18343	0.00045504	0.00847583	0.00727562	PKP2/SPTBN4/KCNA5/CTNNA1/SCN1A/NRAP/CDH2/SCN2A/CTNNA3	9
GO:0030312	external encapsulating structure	CC	30/876	326/18343	0.00047088	0.00847583	0.00727562	AHSG/TNC/LRRN1/ANGPTL4/ADAMTSL1/LRRN3/CD180/FGG/VWA2/F2/IHH/TLR3/ANXA2/APOE/ADAMTS12/TINAG/AGRN/ANGPT1/FGFR2/HMCN1/VTN/FGL1/LAMB3/FREM2/FREM1/COL4A3/ANGPTL3/FGB/CPN2/CGN1	30
GO:0098797	plasma membrane protein complex	CC	39/876	466/18343	0.000500257	0.00869413	0.007463	ALCAM/ABCC8/IFNLR1/KCNQ4/ITGB8/C8A/C8B/KCNC1/CDH22/TF/KCNC4/KCNA5/KCNH1/TFR2/GRIA3/C5/ITGA7/TRAF3/C6/CTNNA1/C9/SCN3B/STX1A/GNAT1/SCN1A/NOX4/ITGA2/GJB1/CACNA1E/ATP6V0D2/CDH2/IGF1R/CACNB2/SCN2A/GRIN2C/CD79B/C8G/SCN2B/CACNG4	39
GO:0034362	low-density lipoprotein particle	CC	4/876	9/18343	0.000536702	0.0090166	0.00773981	APOB/APOM/APOE/APOC2	4
GO:0062023	collagen-containing extracellular matrix	CC	20/876	191/18343	0.00083631	0.0135968	0.0116714	TNC/ANGPTL4/FGG/VWA2/F2/ANXA2/TINAG/AGRN/ANGPT1/FGFR2/HMCN1/VTN/FGL1/LAMB3/FREM2/FREM1/COL4A3/ANGPTL3/FGB/CGN1	20
GO:0005577	fibrinogen complex	CC	3/876	5/18343	0.00100959	0.0159011	0.0136494	FGA/FGG/FGB	3
GO:0030315	T-tubule	CC	6/876	27/18343	0.00145605	0.0222379	0.0190889	STBD1/SCN1A/CACNB2/SCN2A/SCN2B/CACNG4	6
GO:0005604	basement membrane	CC	10/876	69/18343	0.00154302	0.022873	0.0196341	TNC/VWA2/ANXA2/TINAG/AGRN/HMCN1/LAMB3/FREM2/FREM1/COL4A3	10
GO:0045178	basal part of cell	CC	19/876	188/18343	0.00169286	0.0243772	0.0209253	AQP1/PDPN/SLCO1A2/SLC51B/SLC22A7/TF/SLC22A1/SLC12A2/SLC43A3/CD44/MTTP/AQP9/ABCC6/ITGA2/CLDN7/NOD2/CDH2/SLC22A9/AQP4	19
GO:0043235	receptor complex	CC	28/876	325/18343	0.0019363	0.0271083	0.0232696	ALCAM/LRP8/IFNLR1/KCTD12/MUSK/ITGB8/DLK2/NT5DC3/ADGRV1/VIPR1/TF/CD44/TFR2/GRIA3/MTTP/ITGA7/TRAF3/HTR2A/NR1H4/FGFR2/GNAT1/P2RX6/ITGA2/PIGR/IGF1R/GRIN2C/CD79B/CACNG4	28
GO:0045202	synapse	CC	65/876	949/18343	0.00214667	0.0283973	0.0243761	GRK3/LRP8/CADM1/ABCC8/SH2D5/PLG/KCTD12/DLGAP4/DRP2/MUSK/FLRT3/ATP6V0A4/CAPN5/LGI1/LYPD1/KCNC1/ACTC1/PTPRO/KCNC4/MICAL1/SLC22A1/KCNH1/APOE/MYH9/RAB3A/ATP8A1/SLC30A3/TFR2/GRIA3/GRIP2/NDEL1/RAPGEF2/NIPSNAP1/HSPA8/AGRN/IL1RAP/HTR2A/MAP1A/MYLK2/PPFIBP2/EIF5/STX1A/SLC12A4/GRM3/P2RX6/SYT7/F2R/CACNA1E/INSYN2A/CDH2/CACNB2/PPP1R9A/DLG2/MAPK8IP2/YWHAH/SCN2A/RELB/SLC6A11/GRIN2C/LOC616094/CNKSR2/RAP1A/LOC1124…	65
GO:0030027	lamellipodium	CC	15/876	136/18343	0.00215123	0.0283973	0.0243761	PDPN/ITGB8/ACTC1/ABI2/CD44/GDPD2/CTNNA1/CARMIL3/ACTG2/STMN2/MYH10/CDH2/TUBB3/SYNE2/DPP4	15
GO:0009925	basal plasma membrane	CC	18/876	178/18343	0.00219741	0.0283973	0.0243761	AQP1/PDPN/SLCO1A2/SLC51B/SLC22A7/TF/SLC22A1/SLC12A2/SLC43A3/CD44/MTTP/AQP9/ABCC6/CLDN7/NOD2/CDH2/SLC22A9/AQP4	18
GO:0042383	sarcolemma	CC	11/876	86/18343	0.00256468	0.032315	0.0277391	AQP1/FLNC/SLC2A4/STBD1/SCN1A/CDH2/CACNB2/SCN2A/AQP4/SCN2B/CACNG4	11
GO:0070161	anchoring junction	CC	39/876	513/18343	0.00291579	0.0358429	0.0307674	IGSF5/PKP2/FLRT3/ITGB8/HPN/SPTBN4/SLC2A2/ABCB4/CDH22/PARD6G/KCNA5/FRMD4B/ABCC2/MYH9/GIPC2/RAPGEF2/CTNNA1/HMCN1/ENAH/MPP7/GRB7/CGN/XIRP2/SCN1A/ITGA2/NRAP/CLDN7/GJB1/CDH2/TNK2/ECT2/SYNE2/ARHGAP26/SCN2A/MPDZ/CTNNA3/XIRP1/DPP4/RAP1A	39
GO:0016491	oxidoreductase activity	MF	94/801	678/16327	2.3954e-20	1.363e-17	1.07024e-17	TDH/CYP1A2/HAO2/CYP4A59/LOC100138645/P4HA2/RDH16/AKR1D1/DMGDH/LDHC/HPD/HAAO/IDO2/SUOX/HSD17B11/P4HA3/CYP11A1/ADH6/PIPOX/ALDH8A1/MICAL1/HSD17B14/MTHFD1L/CHDH/PEDS1/SRXN1/TDO2/HSD17B6/CP/PAH/BLVRA/SOD3/PYROXD2/KMO/ALDH1L1/BBOX1/MICAL2/HSD11B1/AMBP/HGD/CYB5R2/MAOA/FADS6/CDO1/PTGIS/CYP2E1/SDR42E1/NOX4/HMOX2/MOXD1/EHHADH/HAO1/FMO3/DHRS7/FMO1/AKR1C3/CYP2C89/CYP2C23/UOX/TECRL/GLDC/CYP2D43/GULO/LOC508455…	94
GO:0004497	monooxygenase activity	MF	36/801	112/16327	2.75911e-20	1.363e-17	1.07024e-17	CYP1A2/CYP4A59/AKR1D1/CYP11A1/MICAL1/PAH/KMO/MICAL2/PTGIS/CYP2E1/HMOX2/MOXD1/FMO3/FMO1/AKR1C3/CYP2C89/CYP2C23/CYP2D43/CYP8B1/LOC782061/CYP2C90/CYP4A11/CYP4F47/LOC100295883/LOC785762/CYP2A13/LOC534967/MICAL3/CYP2C281/CYP3A28/LOC538060/LOC521656/CYP3A74/CYP2C85/CYP3A76/CYP3A24	36
GO:0016705	oxidoreductase activity, acting on paired donors, with incorporation or reduction of molecular oxygen	MF	42/801	177/16327	6.133e-18	2.0198e-15	1.58597e-15	CYP1A2/CYP4A59/P4HA2/AKR1D1/P4HA3/CYP11A1/MICAL1/PEDS1/PAH/KMO/BBOX1/MICAL2/FADS6/PTGIS/CYP2E1/HMOX2/MOXD1/FMO3/FMO1/AKR1C3/CYP2C89/CYP2C23/CYP2D43/CYP8B1/LOC782061/CYP2C90/TET1/CYP4A11/CYP4F47/LOC100295883/LOC785762/CYP2A13/LOC534967/MICAL3/CYP2C281/CYP3A28/LOC538060/LOC521656/CYP3A74/CYP2C85/CYP3A76/CYP3A24	42
GO:0005506	iron ion binding	MF	32/801	152/16327	1.8767e-12	4.63546e-10	3.63982e-10	CYP1A2/CYP4A59/P4HA2/LTF/HAAO/P4HA3/CYP11A1/TF/PAH/BBOX1/CDO1/PTGIS/CYP2E1/CYP2C89/CYP2C23/CYP2D43/CYP8B1/CYP2C90/TET1/CYP4A11/LOC788801/CYP4F47/LOC100295883/CYP2A13/LOC534967/CYP2C281/CYP3A28/LOC521656/CYP3A74/CYP2C85/CYP3A76/CYP3A24	32
GO:0020037	heme binding	MF	29/801	136/16327	1.47662e-11	2.68787e-09	2.11055e-09	CYP1A2/CYP4A59/HRG/IDO2/SUOX/CYP11A1/TDO2/AMBP/KIF12/PTGIS/CYP2E1/HMOX2/CYP2C89/CYP2C23/CYP2D43/CYP8B1/CYP2C90/CYP4A11/CYP4F47/LOC100295883/CYP2A13/LOC534967/CYP2C281/CYP3A28/LOC521656/CYP3A74/CYP2C85/CYP3A76/CYP3A24	29
GO:0015020	glucuronosyltransferase activity	MF	14/801	29/16327	1.63231e-11	2.68787e-09	2.11055e-09	LOC540544/UGT2A1/LOC781988/UGT1A6/UGT1A1/MGC152010/UGT2B10/LOC100138004/LOC100296421/LOC615303/LOC530553/LOC100140261/LOC100138908/LOC540615	14
GO:0030414	peptidase inhibitor activity	MF	33/801	177/16327	2.80681e-11	3.96161e-09	3.11071e-09	AHSG/WFIKKN2/HRG/LTF/SERPINA5/SERPINC1/KNG1/SERPINA3-8/LOC112445741/ITIH1/ITIH3/SERPINE2/SERPINA10/C5/AGT/SERPIND1/ITIH2/LOC528040/AMBP/KIF12/C3/SERPINA1/SERPINF2/CCL3/LOC515676/LOC784932/SERPINA11/LOC506828/SERPINA3-1/SERPINA3-3/SERPINA7/RENBP/SERPINA3-7	33
GO:0016712	oxidoreductase activity, acting on paired donors, with incorporation or reduction of molecular oxygen, reduced flavin or flavoprotein as one donor, and incorporation of one atom of oxygen	MF	15/801	36/16327	4.27652e-11	5.28151e-09	4.1471e-09	CYP1A2/CYP2E1/HMOX2/CYP2C89/CYP2C23/CYP2D43/CYP2C90/CYP2A13/CYP2C281/CYP3A28/LOC521656/CYP3A74/CYP2C85/CYP3A76/CYP3A24	15
GO:0046906	tetrapyrrole binding	MF	29/801	144/16327	6.45651e-11	7.08781e-09	5.56543e-09	CYP1A2/CYP4A59/HRG/IDO2/SUOX/CYP11A1/TDO2/AMBP/KIF12/PTGIS/CYP2E1/HMOX2/CYP2C89/CYP2C23/CYP2D43/CYP8B1/CYP2C90/CYP4A11/CYP4F47/LOC100295883/CYP2A13/LOC534967/CYP2C281/CYP3A28/LOC521656/CYP3A74/CYP2C85/CYP3A76/CYP3A24	29
GO:0004867	serine-type endopeptidase inhibitor activity	MF	25/801	110/16327	8.79473e-11	8.68919e-09	6.82286e-09	WFIKKN2/HRG/SERPINA5/SERPINC1/SERPINA3-8/LOC112445741/ITIH1/ITIH3/SERPINE2/SERPINA10/AGT/SERPIND1/ITIH2/AMBP/KIF12/SERPINA1/SERPINF2/LOC515676/LOC784932/SERPINA11/LOC506828/SERPINA3-1/SERPINA3-3/SERPINA7/SERPINA3-7	25
GO:0004866	endopeptidase inhibitor activity	MF	31/801	168/16327	1.47236e-10	1.32244e-08	1.0384e-08	AHSG/WFIKKN2/HRG/LTF/SERPINA5/SERPINC1/KNG1/SERPINA3-8/LOC112445741/ITIH1/ITIH3/SERPINE2/SERPINA10/C5/AGT/SERPIND1/ITIH2/LOC528040/AMBP/KIF12/C3/SERPINA1/SERPINF2/LOC515676/LOC784932/SERPINA11/LOC506828/SERPINA3-1/SERPINA3-3/SERPINA7/SERPINA3-7	31
GO:0061134	peptidase regulator activity	MF	35/801	211/16327	2.09251e-10	1.72283e-08	1.35279e-08	AHSG/WFIKKN2/HRG/LTF/SERPINA5/SERPINC1/KNG1/SERPINA3-8/LOC112445741/ITIH1/ITIH3/SERPINE2/SERPINA10/C5/AGT/SERPIND1/ITIH2/LOC528040/AMBP/KIF12/C3/SERPINA1/SERPINF2/CTSK/APAF1/CCL3/LOC515676/LOC784932/SERPINA11/LOC506828/SERPINA3-1/SERPINA3-3/SERPINA7/RENBP/SERPINA3-7	35
GO:0061135	endopeptidase regulator activity	MF	31/801	178/16327	6.60147e-10	5.01712e-08	3.9395e-08	AHSG/WFIKKN2/HRG/LTF/SERPINA5/SERPINC1/KNG1/SERPINA3-8/LOC112445741/ITIH1/ITIH3/SERPINE2/SERPINA10/C5/AGT/SERPIND1/ITIH2/LOC528040/AMBP/KIF12/C3/SERPINA1/SERPINF2/LOC515676/LOC784932/SERPINA11/LOC506828/SERPINA3-1/SERPINA3-3/SERPINA7/SERPINA3-7	31
GO:0005215	transporter activity	MF	102/801	1124/16327	7.76332e-10	5.47869e-08	4.30193e-08	KCNJ14/RBP4/AQP1/ABCC8/SLC16A5/SLC34A2/SLC10A1/SLC35E4/SLC17A2/KCNQ4/LOC517475/SLCO1A2/HPX/SLC51B/SLC17A3/ATP6V0A4/SLC27A2/SLC13A5/SLC27A6/UCP3/SLC2A2/KCNC1/SLC41A3/ABCB4/SLC6A1/SLC22A7/KCNC4/KCNA5/SLC1A4/SLC20A1/SLC25A47/APOB/SLC38A3/SLC22A1/KCNH1/APOM/ABCC2/SLC7A4/SLC2A4/APOA2/ANXA2/SLC12A2/SLC43A3/APOE/CIDEB/SLC23A1/ATP8A1/SLC30A3/ABCG4/GRIA3/MTTP/AQP9/GC/SLC38A4/MGC138914/MFSD12/ABCC6/NPC1/UN…	102
GO:0004857	enzyme inhibitor activity	MF	41/801	291/16327	1.0478e-09	6.90148e-08	5.41912e-08	AHSG/WFIKKN2/HRG/LTF/ANGPTL4/SERPINA5/SERPINC1/KNG1/ADGRV1/SERPINA3-8/LOC112445741/ITIH1/ITIH3/SERPINE2/APOA2/ANXA2/SERPINA10/C5/AGT/APOC3/SERPIND1/ITIH2/LOC528040/AMBP/KIF12/TRIB3/C3/SERPINA1/SERPINF2/ANGPTL3/INHCA/CCL3/LOC515676/LOC784932/SERPINA11/LOC506828/SERPINA3-1/SERPINA3-3/SERPINA7/RENBP/SERPINA3-7	41
GO:0046914	transition metal ion binding	MF	87/801	915/16327	1.69731e-09	1.04809e-07	8.22974e-08	CYP1A2/CYP4A59/AOPEP/LOC100138645/P4HA2/AGTPBP1/HRG/LTF/PCK1/DRP2/BHMT/ZSWIM4/HAAO/TRIM63/LMCD1/DBF4B/SUOX/CYLD/P4HA3/CYP11A1/ADH6/CPB2/TF/RNF24/ACMSD/IL1A/HNF4A/CP/ARG1/PAH/BLVRA/TRAF3/NR1H4/SOD3/BBOX1/PTER/RXRG/SHMT1/RORC/CDO1/PTGIS/F5/CA2/TRIM54/CYP2E1/CA12/MOXD1/NR1I2/APOA4/MEP1B/CA7/TRIM66/RASGRP1/CYP2C89/CYP2C23/CPN1/RNF145/CYP2D43/TNP2/CYP8B1/ADH4/ADH1C/DDAH1/ZCCHC12/CYP2C90/TET1/CYP4A11/L…	87
GO:0016614	oxidoreductase activity, acting on CH-OH group of donors	MF	26/801	136/16327	2.03933e-09	1.18521e-07	9.30644e-08	TDH/HAO2/RDH16/AKR1D1/LDHC/HSD17B11/ADH6/HSD17B14/CHDH/HSD17B6/HSD11B1/SDR42E1/EHHADH/HAO1/DHRS7/AKR1C3/GULO/LOC508455/HSD17B13/ADH4/ADH1C/LOC782061/LOC785762/LOC538060/LOC100138638/LOC112441473	26
GO:0140678	molecular function inhibitor activity	MF	59/801	547/16327	1.01679e-08	5.58103e-07	4.38229e-07	AHSG/WFIKKN2/HRG/LTF/ARHGEF5/ANGPTL4/ELMO1/SERPINA5/DKK3/SERPINC1/KNG1/LYPD1/ADGRV1/SERPINA3-8/LOC112445741/ITIH1/ITIH3/SERPINE2/APOA2/ANXA2/SERPINA10/FNIP2/C5/AGT/APOC3/RAPGEF2/DKK2/SERPIND1/ITIH2/NR0B2/ARHGEF37/LOC528040/AMBP/KIF12/SCN3B/TRIB3/STX1A/C3/SERPINA1/ARHGEF16/SERPINF2/ANGPTL3/RASGRP1/INHCA/ECT2/CCL3/LOC515676/LOC784932/SERPINA11/LOC506828/SERPINA3-1/SERPINA3-3/LYPD6/SERPINA7/RENBP/SE…	59
GO:0005319	lipid transporter activity	MF	26/801	151/16327	2.01224e-08	1.04636e-06	8.21617e-07	RBP4/SLC10A1/SLCO1A2/SLC51B/SLC27A2/SLC27A6/ABCB4/SLC22A7/APOB/SLC22A1/APOM/APOA2/SLC43A3/APOE/CIDEB/ATP8A1/ABCG4/MTTP/NPC1/APOA4/ATP8B3/ABCA1/TTPA/SLC22A9/LOC507550/PRELID2	26
GO:0043167	ion binding	MF	305/801	4776/16327	2.32672e-08	1.1494e-06	9.02522e-07	GRK3/CYP1A2/HAO2/CYP4A59/CRYAB/PDE4D/AOPEP/LRP8/PGM2L1/ABCC8/LOC100138645/P4HA2/BMP2K/GBP1/LECT2/AGTPBP1/HRG/LTF/OTC/SLC34A2/CLGN/PCK1/ZNF514/DRP2/PFKFB2/TAT/BHMT/AGMAT/ZSWIM4/MUSK/CNBD2/PRKAG2/FSTL3/NT5DC1/AMD1/RAB15/MYH7B/HPX/ASPA/ITGB8/TM4SF5/MYO5C/PROC/F9/SERPINA5/HPD/THNSL2/HAAO/SULF1/RUNX1/HSPH1/TRIM63/LMCD1/ABCB4/CDH22/DBF4B/ACTC1/CRABP2/IDO2/AGXT/DLK2/MAT1A/NT5DC3/ADGRV1/SUOX/MDM4/HSP90AA…	305
GO:0004252	serine-type endopeptidase activity	MF	26/801	163/16327	1.00247e-07	4.71636e-06	3.70334e-06	PLG/LTF/F11/HPN/PROC/F9/HP/F2/F7/C2/KLKB1/MST1/MASP1/F10/HGFAC/F12/HABP2/PROZ/ST14/CD5L/TMPRSS6/CFI/PRSS55/CFB/DPP4/LOC787904	26
GO:0031406	carboxylic acid binding	MF	23/801	135/16327	1.60297e-07	7.19881e-06	5.65259e-06	P4HA2/OTC/PCK1/TAT/TM4SF5/SERPINA5/CRABP2/AGXT/P4HA3/RBP5/HNF4A/NR1H4/SHMT1/ALB/FABP1/FTCD/AKR1C3/GLDC/FTCDNL1/DDAH1/LOC782061/LOC785762/LOC538060	23
GO:0022857	transmembrane transporter activity	MF	88/801	1028/16327	1.85101e-07	7.64648e-06	6.00411e-06	KCNJ14/RBP4/AQP1/ABCC8/SLC16A5/SLC34A2/SLC10A1/SLC35E4/SLC17A2/KCNQ4/LOC517475/SLCO1A2/HPX/SLC51B/SLC17A3/ATP6V0A4/SLC27A2/SLC13A5/UCP3/SLC2A2/KCNC1/SLC41A3/ABCB4/SLC6A1/SLC22A7/KCNC4/KCNA5/SLC1A4/SLC20A1/SLC25A47/SLC38A3/SLC22A1/KCNH1/ABCC2/SLC7A4/SLC2A4/ANXA2/SLC12A2/SLC43A3/SLC23A1/SLC30A3/ABCG4/GRIA3/AQP9/GC/SLC38A4/MGC138914/MFSD12/ABCC6/UNC80/TMCO3/SCN3B/SLC39A10/NIPA2/SLC26A8/SLC12A4/SCN1A…	88
GO:0017171	serine hydrolase activity	MF	27/801	179/16327	1.85744e-07	7.64648e-06	6.00411e-06	PLG/LTF/F11/HPN/PROC/F9/HP/F2/F7/C2/KLKB1/AADAC/MST1/MASP1/F10/HGFAC/F12/HABP2/PROZ/ST14/CD5L/TMPRSS6/CFI/PRSS55/CFB/DPP4/LOC787904	27
GO:0016616	oxidoreductase activity, acting on the CH-OH group of donors, NAD or NADP as acceptor	MF	22/801	128/16327	2.53411e-07	1.00148e-05	7.86375e-06	TDH/RDH16/AKR1D1/LDHC/HSD17B11/ADH6/HSD17B14/HSD17B6/HSD11B1/SDR42E1/EHHADH/DHRS7/AKR1C3/LOC508455/HSD17B13/ADH4/ADH1C/LOC782061/LOC785762/LOC538060/LOC100138638/LOC112441473	22
GO:0008236	serine-type peptidase activity	MF	26/801	176/16327	4.73377e-07	1.79883e-05	1.41247e-05	PLG/LTF/F11/HPN/PROC/F9/HP/F2/F7/C2/KLKB1/MST1/MASP1/F10/HGFAC/F12/HABP2/PROZ/ST14/CD5L/TMPRSS6/CFI/PRSS55/CFB/DPP4/LOC787904	26
GO:0016709	oxidoreductase activity, acting on paired donors, with incorporation or reduction of molecular oxygen, NAD(P)H as one donor, and incorporation of one atom of oxygen	MF	11/801	35/16327	5.22703e-07	1.91271e-05	1.50188e-05	AKR1D1/MICAL1/KMO/MICAL2/FMO3/FMO1/AKR1C3/LOC782061/LOC785762/MICAL3/LOC538060	11
GO:0043177	organic acid binding	MF	23/801	147/16327	7.71772e-07	2.72325e-05	2.13833e-05	P4HA2/OTC/PCK1/TAT/TM4SF5/SERPINA5/CRABP2/AGXT/P4HA3/RBP5/HNF4A/NR1H4/SHMT1/ALB/FABP1/FTCD/AKR1C3/GLDC/FTCDNL1/DDAH1/LOC782061/LOC785762/LOC538060	23
GO:0016229	steroid dehydrogenase activity	MF	11/801	38/16327	1.31693e-06	4.48664e-05	3.52296e-05	AKR1D1/HSD17B11/HSD17B14/HSD17B6/HSD11B1/SDR42E1/AKR1C3/HSD17B13/LOC782061/LOC785762/LOC538060	11
GO:0042802	identical protein binding	MF	100/801	1293/16327	2.92061e-06	9.36684e-05	7.35495e-05	TDH/ALCAM/CRYAB/HES1/AQP1/LECT2/HSPB8/UPB1/KCTD12/APOH/KHDRBS3/APOA1/ANGPTL4/FLRT3/MAFB/ASPA/HMGCS2/CRYBB2/HPD/SERPINC1/AGXT/MAT1A/PTPRO/HSP90AA1/TLR3/HSD17B14/APOA2/KLKB1/SMPD3/PLEK/FBP1/MTHFD1L/MAPK4/APOE/CREB3L3/CIDEB/MYH9/TTR/TDO2/AMPD1/GIPC2/ABCG4/MSTN/CSRP3/HSPB1/NDEL1/ASGR1/HNF4A/MASP1/UPP2/TRAF3/HTR2A/SH3BP4/CRP/FGFR2/ARID5A/CTNNA1/PBLD/BBOX1/NR0B2/MYOM3/HSD11B1/EPHX2/ALDOB/LNX2/AMBP/KIF1…	100
GO:0043169	cation binding	MF	206/801	3150/16327	2.99818e-06	9.36684e-05	7.35495e-05	CYP1A2/CYP4A59/CRYAB/PDE4D/AOPEP/LRP8/PGM2L1/LOC100138645/P4HA2/LECT2/AGTPBP1/HRG/LTF/SLC34A2/CLGN/PCK1/ZNF514/DRP2/BHMT/AGMAT/ZSWIM4/PRKAG2/FSTL3/NT5DC1/AMD1/HPX/ASPA/ITGB8/TM4SF5/PROC/F9/SERPINA5/HPD/HAAO/SULF1/TRIM63/LMCD1/CDH22/DBF4B/IDO2/DLK2/MAT1A/NT5DC3/ADGRV1/SUOX/MDM4/CYLD/P4HA3/FGG/SH3RF2/TDRD1/VWA2/CYP11A1/ADH6/CPB2/F2/TF/F7/C2/GEM/RNF24/ACMSD/CRTAC1/RNF115/MICAL1/IHH/PM20D1/TRAFD1/EFH…	206
GO:0008392	arachidonic acid epoxygenase activity	MF	7/801	15/16327	3.03379e-06	9.36684e-05	7.35495e-05	CYP2E1/CYP2C89/CYP2C23/CYP2C90/CYP2A13/CYP2C281/CYP2C85	7
GO:0008391	arachidonic acid monooxygenase activity	MF	7/801	16/16327	5.16504e-06	0.000154638	0.000121424	CYP2E1/CYP2C89/CYP2C23/CYP2C90/CYP2A13/CYP2C281/CYP2C85	7
GO:0030234	enzyme regulator activity	MF	77/801	946/16327	7.49046e-06	0.000217664	0.000170912	AHSG/WFIKKN2/BMP2K/HRG/LTF/PPP1R15A/ARHGEF5/PPP2R2B/APOH/ANGPTL4/PRKAG2/ELMO1/SERPINA5/PARP8/SERPINC1/KNG1/DBF4B/TBC1D4/ADGRV1/HSP90AA1/SERPINA3-8/LOC112445741/MAP3K14/ITIH1/ITIH3/SERPINE2/APOA2/ANXA2/ARHGAP33/SERPINA10/APOE/C5/AGT/APOC3/RAPGEF2/HTR2A/SH3BP4/SERPIND1/ITIH2/ARHGEF37/ARHGAP35/LOC528040/AMBP/KIF12/EIF5/TRIB3/C3/SERPINA1/APOA5/APOA4/RAP1GAP2/APOC2/ARHGEF16/SERPINF2/CTSK/ANGPTL3/APAF1…	77
GO:0046872	metal ion binding	MF	198/801	3072/16327	1.31818e-05	0.000372104	0.00029218	CYP1A2/CYP4A59/CRYAB/PDE4D/AOPEP/LRP8/PGM2L1/LOC100138645/P4HA2/LECT2/AGTPBP1/HRG/LTF/SLC34A2/CLGN/PCK1/ZNF514/DRP2/BHMT/AGMAT/ZSWIM4/FSTL3/NT5DC1/HPX/ASPA/ITGB8/PROC/F9/HPD/HAAO/SULF1/TRIM63/LMCD1/CDH22/DBF4B/IDO2/DLK2/MAT1A/NT5DC3/ADGRV1/SUOX/MDM4/CYLD/P4HA3/FGG/SH3RF2/TDRD1/VWA2/CYP11A1/ADH6/CPB2/F2/TF/F7/C2/GEM/RNF24/ACMSD/CRTAC1/RNF115/MICAL1/IHH/PM20D1/TRAFD1/EFHD2/PLA2G12B/ANXA2/FBP1/APOE/…	198
GO:0098772	molecular function regulator activity	MF	112/801	1556/16327	1.93038e-05	0.000529783	0.000415992	AHSG/WFIKKN2/F2RL2/BMP2K/HRG/LTF/PPP1R15A/IL1B/CCL28/CXCL10/ARHGEF5/PPP2R2B/APOH/ANGPTL4/PRKAG2/FLRT3/ELMO1/SERPINA5/PARP8/DKK3/SERPINC1/HSPH1/KNG1/LYPD1/DBF4B/TBC1D4/ADGRV1/HSP90AA1/INHBE/SERPINA3-8/LOC112445741/MAP3K14/GEM/ITIH1/ITIH3/SERPINE2/APOA2/ANXA2/ARHGAP33/SERPINA10/APOE/IL1A/DLL4/TTR/MSTN/FNIP2/C5/AGT/APOC3/RAPGEF2/DKK2/HTR2A/BAG3/SH3BP4/RRAD/SERPIND1/ITIH2/NR0B2/ARHGEF37/ARHGAP35/LOC5…	112
GO:0030246	carbohydrate binding	MF	24/801	190/16327	2.0261e-05	0.000530432	0.000416502	P4HA2/CRYBG2/DCDC1/P4HA3/GALNT15/GPCPD1/GANC/FBP1/STBD1/ASGR1/MASP1/CLEC4G/ALDOB/VTN/CHI3L1/APCS/ASGR2/GALNT10/MRC1/MGAM/LOC515276/CGN1/CL43/MBL1	24
GO:0015291	secondary active transmembrane transporter activity	MF	28/801	241/16327	2.07849e-05	0.000530432	0.000416502	SLC34A2/SLC10A1/SLC35E4/SLC17A2/SLCO1A2/SLC17A3/SLC13A5/SLC6A1/SLC22A7/SLC1A4/SLC20A1/SLC2A4/SLC12A2/SLC23A1/SLC30A3/SLC38A4/MFSD12/TMCO3/SLC39A10/SLC26A8/SLC12A4/SLC2A12/SLC9C1/SLCO1B3/SLC24A1/SLC17A4/SLC6A11/SLC22A9	28
GO:0033764	steroid dehydrogenase activity, acting on the CH-OH group of donors, NAD or NADP as acceptor	MF	9/801	33/16327	2.09381e-05	0.000530432	0.000416502	HSD17B11/HSD17B14/HSD17B6/HSD11B1/SDR42E1/AKR1C3/LOC782061/LOC785762/LOC538060	9
GO:0046790	virion binding	MF	4/801	5/16327	2.76358e-05	0.000682604	0.000535989	ANXA2/SIGLEC1/HIPK2/APCS	4
GO:0070325	lipoprotein particle receptor binding	MF	7/801	20/16327	2.94469e-05	0.000709599	0.000557185	APOA1/APOB/APOA2/APOE/APOC3/CRP/DNAJA1	7
GO:0008233	peptidase activity	MF	51/801	581/16327	4.0923e-05	0.000962665	0.000755896	USP43/AOPEP/AGTPBP1/PLG/LTF/MATCAP2/USP28/F11/HPN/PROC/F9/CAPN5/CYLD/HP/CPB2/F2/F7/C2/IHH/SERPINE2/PM20D1/VASH1/KLKB1/PIK3IP1/MST1/MASP1/ADAMTS12/TINAG/F10/HGFAC/ATP23/F12/HABP2/PROZ/ST14/MEP1B/CTSK/ECEL1/CASP16/CD5L/CPN1/TMPRSS6/CFI/PRSS55/ERAP2/CFB/GGT1/DPP4/AGBL1/LOC787904/TRABD2B	51
GO:0022804	active transmembrane transporter activity	MF	37/801	379/16327	5.39062e-05	0.00123859	0.000972555	ABCC8/SLC34A2/SLC10A1/SLC35E4/SLC17A2/SLCO1A2/SLC17A3/ATP6V0A4/SLC13A5/ABCB4/SLC6A1/SLC22A7/SLC1A4/SLC20A1/SLC22A1/ABCC2/SLC2A4/SLC12A2/SLC23A1/SLC30A3/ABCG4/SLC38A4/MFSD12/ABCC6/TMCO3/SLC39A10/SLC26A8/SLC12A4/SLC2A12/SLC9C1/ABCA1/ATP6V0D2/SLCO1B3/SLC24A1/SLC17A4/SLC6A11/SLC22A9	37
GO:0016787	hydrolase activity	MF	147/801	2213/16327	5.58913e-05	0.00125501	0.000985453	USP43/CHIA/PDE4D/AOPEP/ABCC8/GBP1/AGTPBP1/PLG/LTF/UPB1/MATCAP2/PFKFB2/USP28/AGMAT/NT5DC1/PLPPR1/RAB15/F11/ASPA/HPN/PROC/F9/SPAM1/SULF1/CAPN5/LIPC/ABCB4/ACTC1/NT5DC3/PTPRO/HSP90AA1/CYLD/HP/PTPN1/CPB2/F2/F7/NUDT4/C2/GEM/PLCL1/ACMSD/PLPPR2/GPCPD1/ARSB/EXD1/IHH/SERPINE2/PM20D1/VASH1/GANC/ABCC2/GLS2/PLA2G12B/KLKB1/SMPD3/FBP1/G6PC1/RAB3A/PIK3IP1/DUSP16/CES1/ATP8A1/AMPD1/AADAC/MST1/ENTPD3/ABCG4/RRAS2/DI…	147
GO:0001848	complement binding	MF	6/801	16/16327	7.17223e-05	0.0015747	0.00123647	CRP/APCS/CFHR5/LOC790886/LOC519737/C8G	6
GO:0047961	glycine N-acyltransferase activity	MF	4/801	6/16327	7.96742e-05	0.00171126	0.0013437	LOC112441481/GLYATL3/LOC518623/GLYAT	4
GO:0033293	monocarboxylic acid binding	MF	11/801	57/16327	8.60681e-05	0.00180245	0.00141531	SERPINA5/CRABP2/RBP5/HNF4A/NR1H4/ALB/FABP1/AKR1C3/LOC782061/LOC785762/LOC538060	11
GO:0008194	UDP-glycosyltransferase activity	MF	18/801	133/16327	8.75685e-05	0.00180245	0.00141531	LOC540544/UGT2A1/GALNT15/GYS2/LOC781988/GXYLT2/UGT1A6/UGT1A1/GALNT10/MGC152010/UGT2B10/LOC100138004/LOC100296421/LOC615303/LOC530553/LOC100140261/LOC100138908/LOC540615	18
GO:0047086	ketosteroid monooxygenase activity	MF	5/801	11/16327	0.000101232	0.00204117	0.00160275	AKR1D1/AKR1C3/LOC782061/LOC785762/LOC538060	5
GO:0019842	vitamin binding	MF	17/801	123/16327	0.00010484	0.00207163	0.00162667	RBP4/P4HA2/TAT/THNSL2/CRABP2/AGXT/P4HA3/AGXT2/RBP5/GC/SHMT1/ALB/FTCD/TTPA/GLDC/FTCDNL1/AFM	17
GO:0008514	organic anion transmembrane transporter activity	MF	25/801	224/16327	0.000109135	0.00207741	0.00163121	SLC16A5/SLC10A1/SLCO1A2/SLC51B/SLC17A3/SLC27A2/SLC13A5/SLC2A2/SLC6A1/SLC22A7/SLC1A4/SLC25A47/SLC38A3/SLC22A1/ABCC2/SLC7A4/SLC43A3/SLC23A1/SLC38A4/MGC138914/SLC39A10/SLC26A8/SLCO1B3/SLC6A11/SLC22A9	25
GO:0016702	oxidoreductase activity, acting on single donors with incorporation of molecular oxygen, incorporation of two atoms of oxygen	MF	7/801	24/16327	0.000110671	0.00207741	0.00163121	HPD/HAAO/IDO2/TDO2/HGD/CDO1/BCO2	7
GO:0003779	actin binding	MF	34/801	349/16327	0.00011144	0.00207741	0.00163121	HCLS1/MYH7B/SYNE3/MYO5C/LRRC27/SPTBN4/FLNC/MICAL1/VASH1/NEXN/MYH9/CNN1/CSRP3/GC/MAP1A/CTNNA1/MICAL2/ENAH/KBTBD13/XIRP2/NRAP/NOD2/MYH10/LMOD3/LMOD1/PLS1/PPP1R9A/SYNE2/DIAPH1/YWHAH/CTNNA3/XIRP1/MARCKSL1/MICAL3	34
GO:0015293	symporter activity	MF	17/801	124/16327	0.00011606	0.00212347	0.00166737	SLC34A2/SLC10A1/SLC17A2/SLC17A3/SLC13A5/SLC6A1/SLC1A4/SLC20A1/SLC12A2/SLC23A1/SLC38A4/MFSD12/SLC39A10/SLC12A4/SLC2A12/SLC24A1/SLC6A11	17
GO:0051087	chaperone binding	MF	12/801	69/16327	0.000119541	0.00214739	0.00168616	HES1/PLG/PDPN/SLC12A2/FNIP2/CP/BAG3/DNAJA4/DNAJA1/ALB/DNAJB5/DNAJB4	12
GO:0008028	monocarboxylic acid transmembrane transporter activity	MF	10/801	50/16327	0.000131323	0.00228683	0.00179564	SLC16A5/SLC10A1/SLCO1A2/SLC51B/SLC27A2/SLC6A1/SLC1A4/SLC43A3/SLC6A11/SLC22A9	10
GO:0008324	monoatomic cation transmembrane transporter activity	MF	46/801	531/16327	0.000131932	0.00228683	0.00179564	KCNJ14/AQP1/ABCC8/SLC34A2/SLC10A1/KCNQ4/SLC17A3/ATP6V0A4/SLC13A5/UCP3/KCNC1/SLC41A3/SLC6A1/KCNC4/KCNA5/SLC20A1/KCNH1/ANXA2/SLC12A2/SLC23A1/SLC30A3/SLC38A4/UNC80/TMCO3/SCN3B/SLC39A10/NIPA2/SLC12A4/SCN1A/KCNT1/SLC25A37/P2RX6/SLC9C1/CACNA1E/ATP6V0D2/SLC41A2/CACNB2/SLC24A1/SCN2A/SLC6A11/GRIN2C/LOC616094/LOC112441549/SCN2B/CACNG4/CHRNA10	46
GO:0016701	oxidoreductase activity, acting on single donors with incorporation of molecular oxygen	MF	7/801	25/16327	0.000147244	0.00250822	0.00196948	HPD/HAAO/IDO2/TDO2/HGD/CDO1/BCO2	7
GO:0005539	glycosaminoglycan binding	MF	19/801	153/16327	0.000180284	0.00301899	0.00237054	HRG/CXCL10/APOH/F11/SERPINA5/SERPINC1/SULF1/LIPC/F2/ITIH1/RSPO3/APOB/APOE/CD44/MSTN/RTN4RL1/AMBP/NOD2/HBEGF	19
GO:0022890	inorganic cation transmembrane transporter activity	MF	43/801	496/16327	0.000213283	0.00341168	0.0026789	KCNJ14/AQP1/ABCC8/SLC34A2/SLC10A1/KCNQ4/SLC17A3/ATP6V0A4/SLC13A5/UCP3/KCNC1/SLC41A3/SLC6A1/KCNC4/KCNA5/SLC20A1/KCNH1/ANXA2/SLC12A2/SLC23A1/SLC30A3/GRIA3/SLC38A4/TMCO3/SCN3B/SLC39A10/NIPA2/SLC12A4/SCN1A/KCNT1/SLC25A37/SLC9C1/AQP8/CACNA1E/ATP6V0D2/SLC41A2/CACNB2/SLC24A1/SCN2A/SLC6A11/GRIN2C/SCN2B/CACNG4	43
GO:0005537	mannose binding	MF	6/801	19/16327	0.000214094	0.00341168	0.0026789	ASGR1/CLEC4G/ASGR2/MRC1/CGN1/CL43	6
GO:0008395	steroid hydroxylase activity	MF	6/801	19/16327	0.000214094	0.00341168	0.0026789	CYP1A2/CYP11A1/CYP3A28/CYP3A74/CYP3A76/CYP3A24	6
GO:0046943	carboxylic acid transmembrane transporter activity	MF	19/801	156/16327	0.000232541	0.00364683	0.00286354	SLC16A5/SLC10A1/SLCO1A2/SLC51B/SLC27A2/SLC13A5/SLC6A1/SLC22A7/SLC1A4/SLC38A3/ABCC2/SLC7A4/SLC43A3/SLC23A1/SLC38A4/MGC138914/SLC26A8/SLC6A11/SLC22A9	19
GO:0005342	organic acid transmembrane transporter activity	MF	19/801	157/16327	0.000252685	0.00390083	0.00306298	SLC16A5/SLC10A1/SLCO1A2/SLC51B/SLC27A2/SLC13A5/SLC6A1/SLC22A7/SLC1A4/SLC38A3/ABCC2/SLC7A4/SLC43A3/SLC23A1/SLC38A4/MGC138914/SLC26A8/SLC6A11/SLC22A9	19
GO:0047023	androsterone dehydrogenase activity	MF	5/801	13/16327	0.000259718	0.00394771	0.00309979	HSD17B6/AKR1C3/LOC782061/LOC785762/LOC538060	5
GO:0004175	endopeptidase activity	MF	35/801	383/16327	0.000306751	0.00459197	0.00360567	PLG/LTF/F11/HPN/PROC/F9/CAPN5/HP/F2/F7/C2/KLKB1/PIK3IP1/MST1/MASP1/ADAMTS12/F10/HGFAC/ATP23/F12/HABP2/PROZ/ST14/MEP1B/CTSK/ECEL1/CASP16/CD5L/TMPRSS6/CFI/PRSS55/CFB/DPP4/LOC787904/TRABD2B	35
GO:0046873	metal ion transmembrane transporter activity	MF	36/801	401/16327	0.000355313	0.00523955	0.00411415	KCNJ14/AQP1/ABCC8/SLC34A2/SLC10A1/KCNQ4/SLC17A3/SLC13A5/KCNC1/SLC6A1/KCNC4/KCNA5/SLC20A1/KCNH1/ANXA2/SLC12A2/SLC23A1/SLC30A3/SLC38A4/TMCO3/SCN3B/SLC39A10/NIPA2/SLC12A4/SCN1A/KCNT1/SLC25A37/SLC9C1/CACNA1E/CACNB2/SLC24A1/SCN2A/SLC6A11/GRIN2C/SCN2B/CACNG4	36
GO:0050660	flavin adenine dinucleotide binding	MF	13/801	89/16327	0.000384853	0.00547272	0.00429725	PIPOX/MICAL1/CHDH/KMO/MICAL2/CYB5R2/MAOA/FMO3/FMO1/GULO/PRODH2/AIFM3/MICAL3	13
GO:0001846	opsonin binding	MF	5/801	14/16327	0.000387744	0.00547272	0.00429725	CRP/APCS/CFHR5/LOC790886/LOC519737	5
GO:0032052	bile acid binding	MF	5/801	14/16327	0.000387744	0.00547272	0.00429725	NR1H4/AKR1C3/LOC782061/LOC785762/LOC538060	5
GO:1901618	organic hydroxy compound transmembrane transporter activity	MF	8/801	38/16327	0.000426651	0.00593706	0.00466185	RBP4/AQP1/SLC10A1/SLCO1A2/SLC51B/ABCG4/AQP9/LOC507550	8
GO:1901702	salt transmembrane transporter activity	MF	45/801	545/16327	0.000448443	0.00615364	0.00483191	KCNJ14/AQP1/ABCC8/SLC34A2/SLC10A1/SLC17A2/KCNQ4/SLC17A3/SLC13A5/KCNC1/SLC6A1/KCNC4/KCNA5/SLC1A4/SLC20A1/SLC22A1/KCNH1/ANXA2/SLC12A2/SLC23A1/SLC30A3/AQP9/SLC38A4/MGC138914/TMCO3/SCN3B/SLC39A10/SLC26A8/SLC12A4/SCN1A/KCNT1/SLC9C1/AQP8/SLC44A3/CACNA1E/CACNB2/SLC24A1/CLCNKA/SLC17A4/SCN2A/SLC6A11/GRIN2C/AQP4/SCN2B/CACNG4	45
GO:0036094	small molecule binding	MF	143/801	2244/16327	0.000478031	0.00646979	0.00508016	GRK3/HAO2/RBP4/ABCC8/P4HA2/BMP2K/GBP1/OTC/PCK1/PFKFB2/TAT/MUSK/CNBD2/PRKAG2/RAB15/MYH7B/TM4SF5/MYO5C/SERPINA5/THNSL2/RUNX1/HSPH1/ABCB4/ACTC1/CRABP2/AGXT/MAT1A/HSP90AA1/P4HA3/MAP3K14/GEM/AGXT2/PIPOX/RBP5/MICAL1/KCNH1/ABCC2/APOA2/NEK11/FBP1/MTHFD1L/MAPK4/CHDH/MYH9/RAB3A/SRXN1/ATP8A1/ENTPD3/ABCG4/RRAS2/ASGR1/HNF4A/DIRAS3/RAPGEF2/KIF4A/HSPA8/BLVRA/CLEC4G/NR1H4/BAG3/GC/RRAD/MAK/FGFR2/KMO/RPS6KA1/MYLK3…	143
GO:0015318	inorganic molecular entity transmembrane transporter activity	MF	48/801	597/16327	0.000530808	0.007087	0.0055648	KCNJ14/AQP1/ABCC8/SLC34A2/SLC10A1/KCNQ4/SLC17A3/ATP6V0A4/SLC13A5/UCP3/KCNC1/SLC41A3/SLC6A1/KCNC4/KCNA5/SLC1A4/SLC20A1/KCNH1/ANXA2/SLC12A2/SLC23A1/SLC30A3/GRIA3/AQP9/SLC38A4/TMCO3/SCN3B/SLC39A10/NIPA2/SLC26A8/SLC12A4/SCN1A/KCNT1/SLC25A37/SLC9C1/AQP8/CACNA1E/ATP6V0D2/SLC41A2/CACNB2/SLC24A1/CLCNKA/SCN2A/SLC6A11/GRIN2C/AQP4/SCN2B/CACNG4	48
GO:0048029	monosaccharide binding	MF	10/801	59/16327	0.000539207	0.00710316	0.00557748	P4HA2/P4HA3/FBP1/ASGR1/CLEC4G/ALDOB/ASGR2/MRC1/CGN1/CL43	10
GO:0004032	alditol:NADP+ 1-oxidoreductase activity	MF	5/801	15/16327	0.000558234	0.00725704	0.00569831	AKR1D1/AKR1C3/LOC782061/LOC785762/LOC538060	5
GO:0008092	cytoskeletal protein binding	MF	59/801	780/16327	0.000611285	0.0078435	0.00615881	HCLS1/DNAI7/MYH7B/SYNE3/MYO5C/LRRC27/SPTBN4/KCNC1/ACTC1/DCDC1/FLNC/HSP90AA1/RFLNB/MICAL1/RCC2/VASH1/NEXN/ANXA2/APOE/MYH9/RAB3A/CNN1/CSRP3/NDEL1/KIF4A/GC/MAP1A/CTNNA1/MICAL2/MYLK2/ALDOB/KIF12/ENAH/KBTBD13/CGN/KIF17/XIRP2/KIF3C/NRAP/STMN2/FTCD/IFT81/NOD2/MYH10/KIF5A/LMOD3/LMOD1/PLS1/PPP1R9A/SYNE2/MYL12B/MAPK8IP2/DIAPH1/YWHAH/CTNNA3/XIRP1/MARCKSL1/MICAL3/HSPB7	59
GO:0015075	monoatomic ion transmembrane transporter activity	MF	51/801	651/16327	0.000651625	0.00825392	0.00648108	KCNJ14/AQP1/ABCC8/SLC34A2/SLC10A1/KCNQ4/SLC17A3/ATP6V0A4/SLC13A5/UCP3/KCNC1/SLC41A3/SLC6A1/KCNC4/KCNA5/SLC1A4/SLC20A1/KCNH1/ANXA2/SLC12A2/SLC23A1/SLC30A3/GRIA3/SLC38A4/UNC80/TMCO3/SCN3B/SLC39A10/NIPA2/SLC26A8/SLC12A4/SCN1A/KCNT1/SLC25A37/P2RX6/SLC9C1/LRRC8B/CACNA1E/ATP6V0D2/SLC41A2/CACNB2/SLC24A1/CLCNKA/SCN2A/SLC6A11/GRIN2C/LOC616094/LOC112441549/SCN2B/CACNG4/CHRNA10	51
GO:0042803	protein homodimerization activity	MF	40/801	477/16327	0.000677975	0.00847898	0.0066578	CRYAB/HES1/HSPB8/UPB1/APOA1/FLRT3/HPD/AGXT/PTPRO/HSP90AA1/APOA2/KLKB1/PLEK/MTHFD1L/MAPK4/APOE/CREB3L3/MYH9/ABCG4/MSTN/HSPB1/HNF4A/MASP1/FGFR2/NR0B2/MYOM3/HSD11B1/EPHX2/AMBP/KIF12/SHMT1/BCL2/APOA4/PAFAH1B3/DAPK3/ECT2/SOX6/DPP4/INHBB/LOC786706	40
GO:0051213	dioxygenase activity	MF	12/801	83/16327	0.000701176	0.00865952	0.00679956	P4HA2/HPD/HAAO/IDO2/P4HA3/TDO2/BBOX1/HGD/CDO1/BCO2/TET1/ASPHD2	12
GO:0016810	hydrolase activity, acting on carbon-nitrogen (but not peptide) bonds	MF	15/801	121/16327	0.000851104	0.0103814	0.00815158	UPB1/AGMAT/ASPA/PM20D1/GLS2/AMPD1/ARG1/AMPD2/VNN1/AMPD3/AMDHD1/VNN2/ASPG/DPYS/DDAH1	15
GO:0016597	amino acid binding	MF	7/801	33/16327	0.000929005	0.0111934	0.00878917	OTC/TAT/TM4SF5/AGXT/SHMT1/GLDC/DDAH1	7
GO:0015250	water channel activity	MF	4/801	10/16327	0.000952006	0.0111974	0.00879233	AQP1/AQP9/AQP8/AQP4	4
GO:0055102	lipase inhibitor activity	MF	4/801	10/16327	0.000952006	0.0111974	0.00879233	APOA2/ANXA2/APOC3/ANGPTL3	4
GO:0004745	NAD-retinol dehydrogenase activity	MF	5/801	17/16327	0.00105984	0.0122603	0.00962693	RDH16/ADH6/HSD17B6/ADH1C/LOC100138638	5
GO:0043168	anion binding	MF	134/801	2123/16327	0.0010847	0.0122603	0.00962693	GRK3/HAO2/ABCC8/P4HA2/BMP2K/GBP1/OTC/SLC34A2/PCK1/PFKFB2/TAT/MUSK/CNBD2/PRKAG2/RAB15/MYH7B/TM4SF5/MYO5C/SERPINA5/THNSL2/RUNX1/HSPH1/ABCB4/ACTC1/CRABP2/AGXT/MAT1A/HSP90AA1/P4HA3/MAP3K14/GEM/AGXT2/PIPOX/RBP5/MICAL1/ABCC2/PLEKHA4/NEK11/ANXA2/SMPD3/PLEK/FBP1/MTHFD1L/MAPK4/CHDH/G6PC1/CIDEB/MYH9/RAB3A/SRXN1/ATP8A1/ENTPD3/ABCG4/RRAS2/HNF4A/DIRAS3/RAPGEF2/GSDMB/KIF4A/HSPA8/NR1H4/RRAD/MAK/FGFR2/KMO/RPS6KA…	134
GO:0004024	alcohol dehydrogenase activity, zinc-dependent	MF	3/801	5/16327	0.00109201	0.0122603	0.00962693	ADH6/ADH4/ADH1C	3
GO:0015143	urate transmembrane transporter activity	MF	3/801	5/16327	0.00109201	0.0122603	0.00962693	SLC17A2/SLC17A3/SLC17A4	3
GO:0008201	heparin binding	MF	14/801	112/16327	0.00115317	0.0128014	0.0100518	HRG/CXCL10/APOH/F11/SERPINA5/SERPINC1/LIPC/F2/RSPO3/APOB/APOE/MSTN/RTN4RL1/HBEGF	14
GO:0120013	lipid transfer activity	MF	8/801	45/16327	0.00138897	0.0152478	0.0119727	APOB/APOA2/APOE/CIDEB/MTTP/APOA4/TTPA/PRELID2	8
GO:0030547	signaling receptor inhibitor activity	MF	5/801	18/16327	0.00140871	0.0152945	0.0120094	WFIKKN2/DKK3/LYPD1/DKK2/LYPD6	5
GO:0120020	cholesterol transfer activity	MF	5/801	19/16327	0.00183535	0.0197101	0.0154766	APOB/APOA2/APOE/MTTP/APOA4	5
GO:0015144	carbohydrate transmembrane transporter activity	MF	7/801	37/16327	0.00188802	0.0200577	0.0157495	AQP1/SLC2A2/SLC2A4/SLC23A1/AQP9/SLC2A12/TMEM144	7
GO:0051015	actin filament binding	MF	19/801	186/16327	0.00201469	0.0211757	0.0166274	HCLS1/MYH7B/SYNE3/MYO5C/SPTBN4/FLNC/NEXN/MYH9/CNN1/CTNNA1/KBTBD13/XIRP2/NRAP/MYH10/PLS1/PPP1R9A/CTNNA3/XIRP1/MARCKSL1	19
GO:0001851	complement component C3b binding	MF	3/801	6/16327	0.00210435	0.0218852	0.0171845	CFHR5/LOC790886/LOC519737	3
GO:0015081	sodium ion transmembrane transporter activity	MF	16/801	146/16327	0.00217255	0.0223591	0.0175566	SLC34A2/SLC10A1/SLC17A3/SLC13A5/SLC6A1/SLC20A1/SLC12A2/SLC23A1/SLC38A4/SCN3B/SCN1A/SLC9C1/SLC24A1/SCN2A/SLC6A11/SCN2B	16
GO:0120015	sterol transfer activity	MF	5/801	20/16327	0.00234939	0.0239299	0.01879	APOB/APOA2/APOE/MTTP/APOA4	5
GO:0019900	kinase binding	MF	38/801	480/16327	0.00255229	0.0257312	0.0202045	CHIA/PLG/PPP1R15A/PFKFB2/PKP2/PRKAG2/PARP8/HSP90AA1/CYLD/PTPN1/MICAL1/RCC2/SLC12A2/PLEK/MAPK4/PIK3IP1/DUSP16/MST1/HSPB1/CSPG4/TRAF3/ANGPT1/MICAL2/MAPKAPK3/TRIB3/STX1A/GNAT1/SLC12A4/GRB14/ARHGEF16/NOD2/CDH2/DLG2/MAPK8IP2/RELB/CNKSR2/BCL2L14/LOC786706	38
GO:0031072	heat shock protein binding	MF	11/801	84/16327	0.0026078	0.0260253	0.0204354	UNC45B/APOA2/SLC12A2/HSPA8/DNAJA4/DNAJA1/CYP2E1/METTL21C/NOD2/HSPA1A/HSPA1L	11
GO:0005372	water transmembrane transporter activity	MF	4/801	13/16327	0.00288031	0.0283899	0.0222921	AQP1/AQP9/AQP8/AQP4	4
GO:0016829	lyase activity	MF	18/801	178/16327	0.00291316	0.0283899	0.0222921	CYP1A2/PCK1/AMD1/THNSL2/ACMSD/PM20D1/UROC1/ENO2/HOGA1/URAD/ALDOB/HAL/PTGIS/CA2/CA12/FTCD/CA7/GLDC	18
GO:0015267	channel activity	MF	36/801	452/16327	0.00295968	0.0283899	0.0222921	KCNJ14/AQP1/ABCC8/KCNQ4/SLC17A3/KCNC1/KCNC4/KCNA5/SLC1A4/KCNH1/ANXA2/SLC12A2/GRIA3/AQP9/UNC80/SCN3B/SLC26A8/SCN1A/KCNT1/P2RX6/SLC9C1/AQP8/LRRC8B/GJB1/CACNA1E/CACNB2/SLC24A1/CLCNKA/SCN2A/GRIN2C/LOC616094/AQP4/LOC112441549/SCN2B/CACNG4/CHRNA10	36
GO:0022803	passive transmembrane transporter activity	MF	36/801	452/16327	0.00295968	0.0283899	0.0222921	KCNJ14/AQP1/ABCC8/KCNQ4/SLC17A3/KCNC1/KCNC4/KCNA5/SLC1A4/KCNH1/ANXA2/SLC12A2/GRIA3/AQP9/UNC80/SCN3B/SLC26A8/SCN1A/KCNT1/P2RX6/SLC9C1/AQP8/LRRC8B/GJB1/CACNA1E/CACNB2/SLC24A1/CLCNKA/SCN2A/GRIN2C/LOC616094/AQP4/LOC112441549/SCN2B/CACNG4/CHRNA10	36
GO:0005507	copper ion binding	MF	8/801	51/16327	0.0031684	0.0300998	0.0236347	LOC100138645/IL1A/CP/SOD3/F5/MOXD1/APOA4/SAO	8
GO:0005102	signaling receptor binding	MF	74/801	1100/16327	0.0033555	0.0310267	0.0243626	GRK3/TNC/WFIKKN2/F2RL2/CADM1/HRG/PLG/LTF/IL1B/CCL28/FGA/CXCL10/PDPN/APOA1/FLRT3/ITGB8/TMBIM1/ELAPOR2/DKK3/KNG1/INHBE/FGG/F2/TF/RSPO3/IHH/APOB/APOA2/APOE/IL1A/DLL4/MYH9/PIK3IP1/TTR/MST1/MSTN/HNF4A/RTN4RL1/AGT/APOC3/RAPGEF2/ITGA7/DKK2/TRAF3/CRP/ANGPT1/CD9/NES/VTN/FGL1/DNAJA1/C3/GNAT1/MARCO/SEMA4G/ITGA2/GRB14/F2R/ARHGEF16/COL4A3/S100A14/ANGPTL3/IGF1R/HBEGF/FGB/TUBB3/SEMA3D/CCL3/C1QTNF12/FAM174C/RIMB…	74
GO:0015248	sterol transporter activity	MF	6/801	31/16327	0.00351391	0.0310267	0.0243626	APOB/APOA2/APOE/ABCG4/MTTP/APOA4	6
GO:0090482	vitamin transmembrane transporter activity	MF	6/801	31/16327	0.00351391	0.0310267	0.0243626	RBP4/SLC2A2/SLC22A1/SLC23A1/GC/LOC507550	6
GO:0015370	solute:sodium symporter activity	MF	10/801	75/16327	0.0035186	0.0310267	0.0243626	SLC34A2/SLC10A1/SLC17A3/SLC13A5/SLC6A1/SLC20A1/SLC12A2/SLC23A1/SLC38A4/SLC6A11	10
GO:0004022	alcohol dehydrogenase (NAD+) activity	MF	3/801	7/16327	0.00354861	0.0310267	0.0243626	ADH6/ADH4/ADH1C	3
GO:0015245	fatty acid transmembrane transporter activity	MF	3/801	7/16327	0.00354861	0.0310267	0.0243626	SLC27A2/SLC43A3/SLC22A9	3
GO:0018455	alcohol dehydrogenase [NAD(P)+] activity	MF	3/801	7/16327	0.00354861	0.0310267	0.0243626	ADH6/ADH4/ADH1C	3
GO:0070330	aromatase activity	MF	3/801	7/16327	0.00354861	0.0310267	0.0243626	CYP1A2/CYP2E1/CYP3A28	3
GO:0140328	floppase activity	MF	3/801	7/16327	0.00354861	0.0310267	0.0243626	ABCB4/ATP8A1/ABCA1	3
GO:0043531	ADP binding	MF	5/801	22/16327	0.00367872	0.0318822	0.0250343	ABCC8/PRKAG2/MYH9/NOD2/APAF1	5
GO:0071949	FAD binding	MF	7/801	42/16327	0.00400138	0.0343771	0.0269933	MICAL1/KMO/MICAL2/CYB5R2/GULO/PRODH2/MICAL3	7
GO:0016757	glycosyltransferase activity	MF	23/801	257/16327	0.00404382	0.0344422	0.0270444	LOC540544/UGT2A1/PARP8/ART1/GALNT15/UPP2/GYS2/LOC781988/QPRT/GXYLT2/LOC618664/UGT1A6/UGT1A1/GALNT10/MGC152010/UGT2B10/LOC100138004/LOC100296421/LOC615303/LOC530553/LOC100140261/LOC100138908/LOC540615	23
GO:0005509	calcium ion binding	MF	43/801	579/16327	0.00449191	0.0379317	0.0297844	LRP8/CLGN/FSTL3/PROC/F9/SULF1/CDH22/DLK2/ADGRV1/VWA2/F2/F7/CRTAC1/IHH/EFHD2/PLA2G12B/ANXA2/DLL4/MASP1/CHP2/AGRN/CRP/S100A11/HMCN1/F10/F12/HABP2/GNPTAB/PROZ/APCS/SYT7/PCDH10/CACNA1E/TUBB4A/CDH2/S100A14/RASGRP1/PLS1/MYL12B/S100A3/CALN1/RGN/CRELD2	43
GO:0015347	sodium-independent organic anion transmembrane transporter activity	MF	4/801	15/16327	0.00508428	0.0418606	0.0328694	SLCO1A2/SLC22A7/SLCO1B3/SLC22A9	4
GO:0019865	immunoglobulin binding	MF	4/801	15/16327	0.00508428	0.0418606	0.0328694	HRG/AMBP/KIF12/PIGR	4
GO:0050664	oxidoreductase activity, acting on NAD(P)H, oxygen as acceptor	MF	4/801	15/16327	0.00508428	0.0418606	0.0328694	MICAL1/KMO/MICAL2/NOX4	4
GO:0008519	ammonium transmembrane transporter activity	MF	3/801	8/16327	0.0054717	0.0436225	0.0342529	AQP1/SLC12A2/AQP8	3
GO:0016174	NAD(P)H oxidase H2O2-forming activity	MF	3/801	8/16327	0.0054717	0.0436225	0.0342529	MICAL1/KMO/MICAL2	3
GO:0034185	apolipoprotein binding	MF	3/801	8/16327	0.0054717	0.0436225	0.0342529	LRP8/PLG/LIPC	3
GO:0004181	metallocarboxypeptidase activity	MF	5/801	24/16327	0.00547489	0.0436225	0.0342529	AGTPBP1/CPB2/VASH1/CPN1/AGBL1	5

## Sheet: Table S7
Table S7. GO annotation of differentially expressed genes identified in RF50 vs. ALF
ID	Description	ONTOLOGY	GeneRatio	BgRatio	pvalue	p.adjust	qvalue	geneID	Count
GO:0002376	immune system process	BP	109/415	1717/17321	4.28682e-22	1.73659e-18	1.38983e-18	ITK/SPTA1/CADM1/HCLS1/IL18R1/IFNLR1/IL1B/FYB1/LOC783604/IRF6/LY9/CD4/ITGB8/FCER2/TOX/PTK2B/NFKB2/HSP90AA1/CYLD/CD180/CD3G/LCP1/MAP3K14/ITGAL/SIRPA/LIF/IFI6/IL9R/FN1/CORO1A/CAMK1D/TRAFD1/TNFSF11/CSF2RB/NKG7/ITGA4/EVI2B/SLC12A2/SMPD3/FGL2/GPR171/XCL2/MYH9/IKBKE/LOC107131749/IKZF3/IGF1/RASAL3/MSTN/CD22/GPAM/SEMA4A/MASP1/APBB1IP/FCER1A/CD86/TRAF3/PBX1/TBX21/SLAMF6/DOCK2/GBP5/REL/CXCR6/CD2/LOC511531/I…	109
GO:0040011	locomotion	BP	74/415	906/17321	6.82829e-21	1.38307e-17	1.1069e-17	IL1B/FLT4/PDPN/CHL1/RELN/ROR2/DLK2/PTK2B/SH3RF2/EPHA3/PDGFRA/FN1/CORO1A/CAMK1D/BIN2/CYFIP2/NEXN/TNFSF11/SLC12A2/SMPD3/NAV3/XCL2/SEMA3B/CYP1B1/RAC2/IGF1/ATP8A1/MSTN/HSPB1/FBLN1/NTN1/SEMA4A/COL1A1/GPR37/BOC/CTNNA1/NTNG1/CASS4/DOCK2/CXCR6/DNAJA4/RIPOR2/ACKR4/THY1/ALOX5/MYOC/DAPK3/AIF1/CNTN1/NOD2/PRR5L/KIF5A/S100A14/TACR2/HBEGF/TRPM2/JAML/TUBB3/SEMA3D/FCER1G/SYNE2/LAMA3/LOC529196/PDGFD/VAV1/ADORA3/NF…	74
GO:0007166	cell surface receptor signaling pathway	BP	114/415	2012/17321	3.2286e-19	4.35968e-16	3.48915e-16	DDIT4/ITK/FCRL5/TCF7/HCLS1/IL18R1/IL22RA1/IFNLR1/BMP2K/IL1B/FLT4/FYB1/CD4/FST/DOK2/ITGB8/ELAPOR2/CHRDL1/ROR2/PEA15/GRIA1/DLK2/PTK2B/ADGRV1/CYLD/CD180/CD3G/VIPR1/EPHA3/ITGAL/PDGFRA/LIF/IFI6/IL9R/RSPO3/RNF115/FN1/CORO1A/TNFSF11/CSF2RB/PLEKHA4/ITGA4/LCP2/SMPD3/GPR171/XCL2/SEMA3B/IKBKE/CYP1B1/NTRK2/LOC107131749/IGF1/MSTN/CSRP3/CD22/HSPB1/TRAF5/TNFRSF12A/SEMA4A/FCER1A/COL1A1/CD86/IL1RAP/COL1A2/TRAF3/A…	114
GO:0006955	immune response	BP	81/415	1155/17321	9.08078e-19	8.17071e-16	6.5392e-16	ITK/CADM1/IL18R1/IFNLR1/IL1B/FYB1/LOC783604/LY9/CD4/ITGB8/FCER2/PTK2B/NFKB2/HSP90AA1/CYLD/CD180/CD3G/LCP1/MAP3K14/ITGAL/LIF/IFI6/IL9R/CORO1A/TRAFD1/TNFSF11/CSF2RB/NKG7/FGL2/XCL2/IKBKE/LOC107131749/CD22/SEMA4A/MASP1/APBB1IP/FCER1A/CD86/TRAF3/TBX21/SLAMF6/DOCK2/GBP5/REL/CXCR6/CD2/LOC511531/IRF8/SLC15A3/IL1RL1/CD84/IL21R/ACKR4/THY1/IL7R/MS4A2/ALOX5/DAPK3/AIF1/PRKCB/NOD2/PRAM1/S100A14/PTPRC/UBASH3A/F…	81
GO:0048870	cell motility	BP	82/415	1182/17321	1.02281e-18	8.17071e-16	6.5392e-16	DDIT4/IL1B/FLT4/PDPN/CHL1/RELN/GPM6A/ROR2/PTK2B/SH3RF2/LCP1/ITGAL/PDGFRA/FN1/ENPEP/CORO1A/CAMK1D/BIN2/NEXN/TNFSF11/ITGA4/SLC12A2/SMPD3/NAV3/XCL2/SEMA3B/MYH9/CYP1B1/NTRK2/RAC2/IGF1/ATP8A1/MSTN/HSPB1/FBLN1/NTN1/SEMA4A/CFAP157/COL1A1/WWC1/CTNNA1/TBX21/NTNG1/CASS4/DOCK2/CXCR6/CFAP54/DNAJA4/DNAJA1/RIPOR2/ITGB4/ACKR4/THY1/NCKAP1L/ALOX5/MYOC/DAPK3/AIF1/NOD2/PRR5L/S100A14/TACR2/HBEGF/TRPM2/JAML/SEMA3D/FC…	82
GO:0016477	cell migration	BP	76/415	1039/17321	1.21018e-18	8.17071e-16	6.5392e-16	DDIT4/IL1B/FLT4/PDPN/CHL1/RELN/GPM6A/ROR2/PTK2B/SH3RF2/LCP1/ITGAL/PDGFRA/FN1/ENPEP/CORO1A/CAMK1D/BIN2/NEXN/TNFSF11/ITGA4/SLC12A2/SMPD3/NAV3/XCL2/SEMA3B/MYH9/CYP1B1/NTRK2/RAC2/IGF1/ATP8A1/MSTN/HSPB1/NTN1/SEMA4A/COL1A1/WWC1/CTNNA1/TBX21/NTNG1/CASS4/DOCK2/CXCR6/DNAJA4/RIPOR2/ITGB4/ACKR4/THY1/NCKAP1L/ALOX5/MYOC/DAPK3/AIF1/NOD2/PRR5L/S100A14/HBEGF/TRPM2/JAML/SEMA3D/FCER1G/SYNE2/LAMA3/LOC529196/SELPLG/…	76
GO:0006935	chemotaxis	BP	47/415	434/17321	3.45054e-18	1.99688e-15	1.59814e-15	CHL1/RELN/ROR2/DLK2/PTK2B/EPHA3/PDGFRA/CORO1A/CAMK1D/BIN2/CYFIP2/NEXN/TNFSF11/SLC12A2/XCL2/SEMA3B/RAC2/MSTN/HSPB1/NTN1/SEMA4A/BOC/DOCK2/CXCR6/RIPOR2/ACKR4/ALOX5/AIF1/CNTN1/NOD2/KIF5A/S100A14/HBEGF/TRPM2/JAML/TUBB3/SEMA3D/FCER1G/LAMA3/LOC529196/VAV1/NFASC/EPHB2/DPP4/CXCL9/FGF7/CCL26	47
GO:0042330	taxis	BP	47/415	436/17321	4.15375e-18	2.10335e-15	1.68336e-15	CHL1/RELN/ROR2/DLK2/PTK2B/EPHA3/PDGFRA/CORO1A/CAMK1D/BIN2/CYFIP2/NEXN/TNFSF11/SLC12A2/XCL2/SEMA3B/RAC2/MSTN/HSPB1/NTN1/SEMA4A/BOC/DOCK2/CXCR6/RIPOR2/ACKR4/ALOX5/AIF1/CNTN1/NOD2/KIF5A/S100A14/HBEGF/TRPM2/JAML/TUBB3/SEMA3D/FCER1G/LAMA3/LOC529196/VAV1/NFASC/EPHB2/DPP4/CXCL9/FGF7/CCL26	47
GO:0007155	cell adhesion	BP	72/415	987/17321	1.33649e-17	6.0157e-15	4.8145e-15	SPTA1/CADM1/IL1B/PDPN/CHL1/CD4/RELN/ITGB8/FNDC1/ROR2/CDH22/PTK2B/CCN5/MFAP4/CYLD/EPHA3/ITGAL/PDGFRA/SIRPA/LIF/FN1/CYTIP/CORO1A/NEXN/TNFSF11/CADM2/ITGA4/FGL2/MMRN1/MYH9/CYP1B1/CCDC80/IGF1/RASAL3/GPAM/FBLN1/NTN1/APBB1IP/COL1A1/CD86/IL1RAP/BOC/CTNNA1/TBX21/NTNG1/CASS4/SIGLEC11/ITGB2/CD2/RIPOR2/ITGB4/TENM1/ITGAD/THY1/IL7R/ALOX5/MYOC/DAPK3/AIF1/CNTN1/NOD2/JAML/VIT/LAMA3/LOC100300510/SELPLG/LOC534578/V…	72
GO:0009605	response to external stimulus	BP	102/415	1827/17321	1.26931e-16	5.14199e-14	4.11525e-14	DDIT4/CADM1/IL22RA1/IFNLR1/IL1B/LOC783604/SCN9A/CHL1/RELN/ITGB8/ROR2/PLIN2/DLK2/PTK2B/NFKB2/HSP90AA1/CYLD/CD180/EPHA3/MAP3K14/PDGFRA/IFI6/CORO1A/CAMK1D/TRAFD1/BIN2/CYFIP2/NEXN/TNFSF11/NKG7/ITGA4/SLC12A2/FGL2/XCL2/SEMA3B/MMRN1/IKBKE/CCDC80/RAC2/IGF1/HABP4/MSTN/CSRP3/GPAM/HSPB1/NTN1/SEMA4A/MASP1/COL1A1/CD86/TRAF3/BOC/TBX21/DOCK2/GBP5/HMCN1/REL/RGR/CXCR6/VDR/CD2/LOC511531/IRF8/AOAH/RIPOR2/SLC15A3/SC…	102
GO:0045321	leukocyte activation	BP	51/415	612/17321	6.87885e-15	2.53329e-12	2.02745e-12	ITK/SPTA1/IL18R1/IL1B/LY9/CD4/ITGB8/TOX/PTK2B/CYLD/CD180/CD3G/LCP1/ITGAL/SIRPA/FN1/CORO1A/TNFSF11/NKG7/FGL2/MYH9/IKZF3/IGF1/RASAL3/CD22/GPAM/SEMA4A/APBB1IP/FCER1A/CD86/PBX1/TBX21/SLAMF6/DOCK2/CD2/IRF8/RIPOR2/IL1RL1/CD84/THY1/IL7R/AIF1/PRKCB/NOD2/PRAM1/FCER1G/LOC100300510/VAV1/LAT2/EPHB2/DPP4	51
GO:0046649	lymphocyte activation	BP	46/415	518/17321	1.59567e-14	5.38671e-12	4.31111e-12	ITK/SPTA1/IL18R1/IL1B/LY9/CD4/TOX/PTK2B/CYLD/CD180/CD3G/LCP1/ITGAL/SIRPA/CORO1A/TNFSF11/NKG7/FGL2/MYH9/IKZF3/IGF1/RASAL3/CD22/GPAM/SEMA4A/APBB1IP/CD86/PBX1/TBX21/SLAMF6/DOCK2/CD2/IRF8/RIPOR2/CD84/THY1/IL7R/AIF1/PRKCB/NOD2/FCER1G/LOC100300510/VAV1/LAT2/EPHB2/DPP4	46
GO:0001775	cell activation	BP	54/415	697/17321	2.15031e-14	6.70069e-12	5.36271e-12	ITK/SPTA1/IL18R1/IL1B/PDPN/LY9/CD4/ITGB8/TOX/PTK2B/CYLD/CD180/CD3G/LCP1/ITGAL/PDGFRA/SIRPA/FN1/CORO1A/TNFSF11/NKG7/FGL2/MMRN1/MYH9/IKZF3/IGF1/RASAL3/CD22/GPAM/SEMA4A/APBB1IP/FCER1A/CD86/PBX1/TBX21/SLAMF6/DOCK2/CD2/IRF8/RIPOR2/IL1RL1/CD84/THY1/IL7R/AIF1/PRKCB/NOD2/PRAM1/FCER1G/LOC100300510/VAV1/LAT2/EPHB2/DPP4	54
GO:2000145	regulation of cell motility	BP	51/415	639/17321	3.82348e-14	1.10635e-11	8.85439e-12	IL1B/FLT4/PDPN/ROR2/PTK2B/SH3RF2/PDGFRA/FN1/CORO1A/CAMK1D/NEXN/SMPD3/NAV3/XCL2/SEMA3B/CYP1B1/RAC2/IGF1/ATP8A1/MSTN/HSPB1/FBLN1/NTN1/SEMA4A/COL1A1/CTNNA1/NTNG1/CASS4/DNAJA4/RIPOR2/THY1/MYOC/DAPK3/AIF1/NOD2/PRR5L/S100A14/TACR2/HBEGF/SEMA3D/SYNE2/LAMA3/LOC529196/PDGFD/ADORA3/EPHB2/ARHGAP4/DPP4/GCSAM/FGF7/CCL26	51
GO:0098609	cell-cell adhesion	BP	49/415	606/17321	7.74832e-14	2.09256e-11	1.67473e-11	SPTA1/CADM1/IL1B/PDPN/CHL1/FNDC1/CDH22/CYLD/ITGAL/PDGFRA/SIRPA/CORO1A/NEXN/TNFSF11/CADM2/ITGA4/FGL2/MMRN1/MYH9/CYP1B1/IGF1/RASAL3/GPAM/NTN1/CD86/IL1RAP/BOC/CTNNA1/TBX21/NTNG1/ITGB2/CD2/RIPOR2/TENM1/ITGAD/THY1/IL7R/ALOX5/AIF1/CNTN1/NOD2/JAML/LAMA3/LOC100300510/SELPLG/LOC534578/NFASC/DPP4/NT5E	49
GO:0040012	regulation of locomotion	BP	51/415	661/17321	1.4365e-13	3.63705e-11	2.91081e-11	IL1B/FLT4/PDPN/ROR2/PTK2B/SH3RF2/PDGFRA/FN1/CORO1A/CAMK1D/NEXN/SMPD3/NAV3/XCL2/SEMA3B/CYP1B1/RAC2/IGF1/ATP8A1/MSTN/HSPB1/FBLN1/NTN1/SEMA4A/COL1A1/CTNNA1/NTNG1/CASS4/DNAJA4/RIPOR2/THY1/MYOC/DAPK3/AIF1/NOD2/PRR5L/S100A14/TACR2/HBEGF/SEMA3D/SYNE2/LAMA3/LOC529196/PDGFD/ADORA3/EPHB2/ARHGAP4/DPP4/GCSAM/FGF7/CCL26	51
GO:0030334	regulation of cell migration	BP	48/415	601/17321	2.24996e-13	5.36152e-11	4.29095e-11	IL1B/FLT4/PDPN/ROR2/PTK2B/SH3RF2/PDGFRA/FN1/CORO1A/CAMK1D/NEXN/SMPD3/NAV3/XCL2/SEMA3B/CYP1B1/RAC2/IGF1/ATP8A1/MSTN/HSPB1/NTN1/SEMA4A/COL1A1/NTNG1/CASS4/DNAJA4/RIPOR2/THY1/MYOC/DAPK3/AIF1/NOD2/PRR5L/S100A14/HBEGF/SEMA3D/SYNE2/LAMA3/LOC529196/PDGFD/ADORA3/EPHB2/ARHGAP4/DPP4/GCSAM/FGF7/CCL26	48
GO:0042110	T cell activation	BP	37/415	375/17321	2.8908e-13	6.5059e-11	5.20682e-11	ITK/SPTA1/IL18R1/IL1B/LY9/CD4/TOX/CYLD/CD3G/LCP1/ITGAL/SIRPA/CORO1A/TNFSF11/NKG7/FGL2/MYH9/IKZF3/IGF1/RASAL3/GPAM/SEMA4A/APBB1IP/CD86/TBX21/SLAMF6/DOCK2/RIPOR2/CD84/THY1/IL7R/AIF1/NOD2/FCER1G/LOC100300510/VAV1/DPP4	37
GO:0002684	positive regulation of immune system process	BP	52/415	699/17321	3.3886e-13	7.22485e-11	5.78221e-11	ITK/SPTA1/CADM1/IL18R1/IL1B/FYB1/CD4/TOX/PTK2B/HSP90AA1/CYLD/SIRPA/LIF/CORO1A/TNFSF11/EVI2B/XCL2/IKBKE/LOC107131749/IGF1/RASAL3/MSTN/CD22/GPAM/MASP1/CD86/TRAF3/TBX21/RIPOR2/SLC15A3/IL1RL1/CD84/THY1/IL7R/AIF1/PRKCB/NOD2/PRAM1/S100A14/PTPRC/UBASH3A/FCER1G/LOC100300510/TLR8/LOC529196/VAV1/LOC515418/LAT2/EPHB2/GNAS/DPP4/GCSAM	52
GO:0048518	positive regulation of biological process	BP	168/415	4317/17321	1.31613e-12	2.54792e-10	2.03915e-10	ITK/SPTA1/CADM1/ABCC8/HCLS1/IL18R1/IFNLR1/BMP2K/PPP1R15A/HSPB8/IL1B/FLT4/FYB1/PDPN/IRF6/PRKAG2/LY9/CD4/DOK2/RELN/ITGB8/ELAPOR2/GPM6A/SPTBN4/TOX/ROR2/LGI1/ACTC1/PLIN2/PEA15/PTK2B/NFKB2/MYOG/HSP90AA1/CYLD/CD180/SH3RF2/EPHA3/LCP1/PDGFRA/SIRPA/LIF/RSPO3/FN1/CORO1A/CAMK1D/TNFSF11/CSF2RB/NKG7/ZNF391/PLEKHA4/ITGA4/EVI2B/GAL/SMPD3/NAV3/XCL2/ERC2/SEMA3B/MMRN1/MYH9/IKBKE/CYP1B1/NTRK2/CCDC80/LOC107131749/IK…	168
GO:0070887	cellular response to chemical stimulus	BP	91/415	1775/17321	1.32082e-12	2.54792e-10	2.03915e-10	DDIT4/ABCC8/TCF7/IL18R1/IL22RA1/IFNLR1/HSPB8/IL1B/LOC783604/CD4/PARP8/GRIA1/PTK2B/MYOG/ADGRV1/CYLD/CD180/EPHA3/PDGFRA/IL9R/CORO1A/CAMK1D/BIN2/TNFSF11/CSF2RB/BCAT2/SLC2A4/ITGA4/SLC12A2/SMPD3/XCL2/IKBKE/CYP1B1/NTRK2/SRXN1/IGF1/ABCG4/MSTN/CSRP3/HSPB1/TRAF5/NTN1/COL1A1/CD86/IL1RAP/COL1A2/TRAF3/GPR37/CTNNA1/TBX21/GBP5/CXCR6/CARF/DNAJA1/VDR/RORC/LOC511531/CA2/IRF8/RIPOR2/IL1RL1/HIF3A/IL21R/ACKR4/SYT7/I…	91
GO:0048468	cell development	BP	91/415	1839/17321	9.58882e-12	1.76565e-09	1.41309e-09	ITK/SPTA1/HCLS1/IL18R1/IL1B/PI16/CHL1/TMEM132E/IRF6/LY9/CD4/RELN/ITGB8/GPM6A/SPTBN4/TOX/ROR2/ACTC1/DLK2/PTK2B/MYOG/FLNC/CYLD/CD3G/KLHL40/EPHA3/PDGFRA/LIF/CRTAC1/FN1/CAMK1D/CYFIP2/NEXN/TNFSF11/EVI2B/SMPD3/FGL2/GPR171/SEMA3B/MYH9/NTRK2/IKZF3/IGF1/CSRP3/NTN1/SEMA4A/CFAP157/COL14A1/GPR37/PBX1/BOC/MYF6/CTNNA1/TBX21/SLAMF6/NTNG1/DOCK2/MYLK3/PLD4/PITX3/CFAP54/LSR/IRF8/RIPOR2/ITGB4/IL1RL1/TENM1/THY1/NCKA…	91
GO:0002682	regulation of immune system process	BP	61/415	1003/17321	1.58226e-11	2.68411e-09	2.14815e-09	ITK/SPTA1/CADM1/IL18R1/IL1B/FYB1/CD4/TOX/PTK2B/HSP90AA1/CYLD/SIRPA/LIF/FN1/CORO1A/CAMK1D/TRAFD1/TNFSF11/EVI2B/SMPD3/FGL2/GPR171/XCL2/IKBKE/LOC107131749/IKZF3/IGF1/RASAL3/MSTN/CD22/GPAM/MASP1/FCER1A/CD86/TRAF3/TBX21/RIPOR2/SLC15A3/IL1RL1/CD84/THY1/IL7R/AIF1/PRKCB/NOD2/PRAM1/S100A14/PTPRC/UBASH3A/FCER1G/LOC100300510/TLR8/LOC529196/VAV1/LOC515418/LAT2/EPHB2/GGT1/GNAS/DPP4/GCSAM	61
GO:0030155	regulation of cell adhesion	BP	40/415	493/17321	1.59019e-11	2.68411e-09	2.14815e-09	SPTA1/IL1B/PDPN/PTK2B/CYLD/EPHA3/SIRPA/LIF/FN1/CYTIP/CORO1A/TNFSF11/FGL2/MMRN1/CYP1B1/CCDC80/IGF1/RASAL3/GPAM/FBLN1/APBB1IP/COL1A1/CD86/TBX21/CASS4/ITGB2/RIPOR2/THY1/IL7R/ALOX5/MYOC/DAPK3/AIF1/NOD2/VIT/LAMA3/LOC100300510/VAV1/EPHB2/DPP4	40
GO:0071310	cellular response to organic substance	BP	72/415	1310/17321	2.11455e-11	3.42642e-09	2.74224e-09	DDIT4/ABCC8/TCF7/IL18R1/IL22RA1/IFNLR1/HSPB8/IL1B/LOC783604/CD4/PARP8/PTK2B/MYOG/CYLD/CD180/EPHA3/PDGFRA/IL9R/CORO1A/TNFSF11/CSF2RB/BCAT2/SLC2A4/ITGA4/SLC12A2/SMPD3/XCL2/IKBKE/CYP1B1/NTRK2/IGF1/ABCG4/MSTN/CSRP3/TRAF5/COL1A1/CD86/IL1RAP/COL1A2/TRAF3/CTNNA1/TBX21/GBP5/CXCR6/DNAJA1/VDR/RORC/LOC511531/CA2/IRF8/RIPOR2/IL1RL1/IL21R/ACKR4/IL7R/DAPK3/AIF1/IL2RA/PRKCB/NOD2/TRPM2/LOC526769/FCER1G/LOC529196…	72
GO:2000147	positive regulation of cell motility	BP	33/415	352/17321	2.36076e-11	3.67825e-09	2.94378e-09	IL1B/FLT4/PDPN/ROR2/PTK2B/SH3RF2/PDGFRA/FN1/CORO1A/XCL2/SEMA3B/IGF1/ATP8A1/MSTN/HSPB1/SEMA4A/COL1A1/CASS4/RIPOR2/THY1/MYOC/DAPK3/AIF1/S100A14/TACR2/HBEGF/SEMA3D/SYNE2/LOC529196/PDGFD/EPHB2/FGF7/CCL26	33
GO:0060326	cell chemotaxis	BP	26/415	222/17321	2.49587e-11	3.74473e-09	2.99699e-09	PTK2B/PDGFRA/CORO1A/CAMK1D/BIN2/TNFSF11/SLC12A2/XCL2/MSTN/HSPB1/CXCR6/RIPOR2/ACKR4/ALOX5/AIF1/NOD2/S100A14/HBEGF/TRPM2/JAML/FCER1G/LOC529196/VAV1/DPP4/CXCL9/CCL26	26
GO:0048583	regulation of response to stimulus	BP	116/415	2666/17321	2.79953e-11	4.05033e-09	3.24157e-09	DDIT4/AKAP7/ITK/CADM1/IL18R1/IL22RA1/IFNLR1/BMP2K/IL1B/FLT4/FYB1/PI16/CD4/FST/DOK2/RELN/ELAPOR2/RGS16/CHRDL1/ROR2/PEA15/PTK2B/MYOG/HSP90AA1/CYLD/CD180/SH3RF2/PDGFRA/LIF/IFI6/SLA/RSPO3/RNF115/FN1/CAMK1D/TRAFD1/TNFSF11/NKG7/PLEKHA4/FGL2/XCL2/SEMA3B/MMRN1/IKBKE/CYP1B1/NTRK2/LOC107131749/IGF1/RASAL3/MSTN/CD22/HSPB1/TRAF5/TNFRSF12A/FBLN1/SEMA4A/MASP1/FCER1A/COL1A1/TRAF3/GPR37/WWC1/CTNNA1/TBX21/CYTH4/C…	116
GO:0030335	positive regulation of cell migration	BP	32/415	335/17321	2.9382e-11	4.10436e-09	3.28481e-09	IL1B/FLT4/PDPN/ROR2/PTK2B/SH3RF2/PDGFRA/FN1/CORO1A/XCL2/SEMA3B/IGF1/ATP8A1/MSTN/HSPB1/SEMA4A/COL1A1/CASS4/RIPOR2/THY1/MYOC/DAPK3/AIF1/S100A14/HBEGF/SEMA3D/SYNE2/LOC529196/PDGFD/EPHB2/FGF7/CCL26	32
GO:0050900	leukocyte migration	BP	27/415	245/17321	4.24266e-11	5.4978e-09	4.40001e-09	PTK2B/ITGAL/CORO1A/CAMK1D/TNFSF11/ITGA4/SLC12A2/SMPD3/XCL2/MSTN/TBX21/RIPOR2/THY1/ALOX5/AIF1/NOD2/S100A14/TRPM2/JAML/FCER1G/LOC529196/SELPLG/VAV1/DPP4/GCSAM/CXCL9/CCL26	27
GO:0040017	positive regulation of locomotion	BP	33/415	360/17321	4.30952e-11	5.4978e-09	4.40001e-09	IL1B/FLT4/PDPN/ROR2/PTK2B/SH3RF2/PDGFRA/FN1/CORO1A/XCL2/SEMA3B/IGF1/ATP8A1/MSTN/HSPB1/SEMA4A/COL1A1/CASS4/RIPOR2/THY1/MYOC/DAPK3/AIF1/S100A14/TACR2/HBEGF/SEMA3D/SYNE2/LOC529196/PDGFD/EPHB2/FGF7/CCL26	33
GO:0045785	positive regulation of cell adhesion	BP	29/415	282/17321	4.34286e-11	5.4978e-09	4.40001e-09	SPTA1/IL1B/PDPN/PTK2B/CYLD/SIRPA/LIF/FN1/CORO1A/TNFSF11/MMRN1/CCDC80/IGF1/RASAL3/GPAM/APBB1IP/CD86/CASS4/ITGB2/THY1/IL7R/ALOX5/MYOC/AIF1/NOD2/VIT/LOC100300510/VAV1/DPP4	29
GO:0010033	response to organic substance	BP	85/415	1730/17321	8.04939e-11	9.88123e-09	7.90817e-09	DDIT4/ABCC8/TCF7/HCLS1/IL18R1/IL22RA1/IFNLR1/HSPB8/IL1B/LOC783604/CD4/PARP8/PTK2B/NFKB2/MYOG/ADGRV1/CYLD/CD180/EPHA3/PDGFRA/IL9R/CORO1A/TNFSF11/CSF2RB/BCAT2/SLC2A4/ITGA4/SLC12A2/SMPD3/XCL2/IKBKE/CYP1B1/NTRK2/IGF1/ABCG4/MSTN/CSRP3/GPAM/TRAF5/COL1A1/CD86/IL1RAP/COL1A2/TRAF3/CTNNA1/TBX21/GBP5/REL/CXCR6/CARF/DNAJA1/VDR/ITGB2/RORC/LOC511531/CA2/IRF8/RIPOR2/IL1RL1/P2RX6/IL21R/ACKR4/SYT7/IL7R/DAPK3/AIF1…	85
GO:0034097	response to cytokine	BP	43/415	598/17321	1.31269e-10	1.56404e-08	1.25173e-08	TCF7/IL18R1/IL22RA1/IFNLR1/IL1B/LOC783604/CD4/PTK2B/NFKB2/CYLD/IL9R/CORO1A/TNFSF11/CSF2RB/BCAT2/SLC2A4/SLC12A2/SMPD3/XCL2/IKBKE/ABCG4/TRAF5/IL1RAP/TRAF3/GBP5/REL/CXCR6/LOC511531/IRF8/RIPOR2/IL1RL1/IL21R/ACKR4/IL7R/DAPK3/AIF1/IL2RA/FCER1G/UBD/LOC529196/MRC1/CXCL9/CCL26	43
GO:0048584	positive regulation of response to stimulus	BP	76/415	1504/17321	2.84094e-10	3.28818e-08	2.63161e-08	ITK/CADM1/IL18R1/BMP2K/IL1B/FYB1/CD4/DOK2/RELN/ELAPOR2/ROR2/PEA15/PTK2B/MYOG/HSP90AA1/CYLD/CD180/SH3RF2/PDGFRA/LIF/RSPO3/FN1/TNFSF11/NKG7/PLEKHA4/XCL2/IKBKE/CYP1B1/NTRK2/LOC107131749/IGF1/MSTN/CD22/HSPB1/TRAF5/TNFRSF12A/MASP1/COL1A1/TRAF3/GPR37/WWC1/CTNNA1/TBX21/CASS4/VDR/RIPOR2/SLC15A3/IL1RL1/THY1/IL7R/MYOC/DAPK3/AIF1/PRKCB/NOD2/PRAM1/S100A14/GPR174/HBEGF/PTPRC/UBASH3A/MC1R/FCER1G/LOC100300510/U…	76
GO:0071345	cellular response to cytokine stimulus	BP	40/415	547/17321	3.69028e-10	4.15259e-08	3.32341e-08	TCF7/IL18R1/IL22RA1/IFNLR1/IL1B/LOC783604/CD4/PTK2B/CYLD/IL9R/CORO1A/TNFSF11/CSF2RB/BCAT2/SLC2A4/SLC12A2/SMPD3/XCL2/IKBKE/ABCG4/TRAF5/IL1RAP/TRAF3/GBP5/CXCR6/LOC511531/IRF8/RIPOR2/IL1RL1/IL21R/ACKR4/IL7R/DAPK3/AIF1/IL2RA/FCER1G/LOC529196/MRC1/CXCL9/CCL26	40
GO:0030595	leukocyte chemotaxis	BP	20/415	150/17321	5.1425e-10	5.63034e-08	4.50609e-08	PTK2B/CORO1A/CAMK1D/TNFSF11/SLC12A2/XCL2/MSTN/RIPOR2/ALOX5/AIF1/NOD2/S100A14/TRPM2/JAML/FCER1G/LOC529196/VAV1/DPP4/CXCL9/CCL26	20
GO:0030154	cell differentiation	BP	115/415	2813/17321	1.67902e-09	1.78992e-07	1.43251e-07	DDIT4/ITK/SPTA1/HCLS1/IL18R1/IL1B/PDPN/PI16/CHL1/TMEM132E/IRF6/LY9/CD4/FST/RELN/ITGB8/GPM6A/CHRDL1/SPTBN4/TOX/ROR2/ACTC1/DLK2/PTK2B/MYOG/ADGRV1/FLNC/CYLD/CD3G/KLHL40/EPHA3/PDGFRA/LIF/CRTAC1/FN1/CAMK1D/CYFIP2/NEXN/TNFSF11/SLC2A4/ITGA4/EVI2B/SMPD3/FGL2/GPR171/NAV3/SEMA3B/MYH9/NTRK2/IKZF3/IGF1/MSTN/CSRP3/NTN1/SEMA4A/CFAP157/COL1A1/COL14A1/GPR37/PBX1/BOC/MYF6/ANGPT1/CTNNA1/TBX21/SLAMF6/NTNG1/DOCK2/MY…	115
GO:0050865	regulation of cell activation	BP	32/415	396/17321	2.07441e-09	2.15472e-07	1.72447e-07	SPTA1/IL1B/PDPN/CD4/TOX/CYLD/PDGFRA/SIRPA/FN1/CORO1A/TNFSF11/FGL2/MMRN1/IKZF3/IGF1/RASAL3/CD22/GPAM/CD86/TBX21/RIPOR2/IL1RL1/CD84/THY1/IL7R/AIF1/NOD2/PRAM1/FCER1G/LOC100300510/EPHB2/DPP4	32
GO:0048869	cellular developmental process	BP	115/415	2832/17321	2.50665e-09	2.53861e-07	2.03171e-07	DDIT4/ITK/SPTA1/HCLS1/IL18R1/IL1B/PDPN/PI16/CHL1/TMEM132E/IRF6/LY9/CD4/FST/RELN/ITGB8/GPM6A/CHRDL1/SPTBN4/TOX/ROR2/ACTC1/DLK2/PTK2B/MYOG/ADGRV1/FLNC/CYLD/CD3G/KLHL40/EPHA3/PDGFRA/LIF/CRTAC1/FN1/CAMK1D/CYFIP2/NEXN/TNFSF11/SLC2A4/ITGA4/EVI2B/SMPD3/FGL2/GPR171/NAV3/SEMA3B/MYH9/NTRK2/IKZF3/IGF1/MSTN/CSRP3/NTN1/SEMA4A/CFAP157/COL1A1/COL14A1/GPR37/PBX1/BOC/MYF6/ANGPT1/CTNNA1/TBX21/SLAMF6/NTNG1/DOCK2/MY…	115
GO:0007159	leukocyte cell-cell adhesion	BP	25/415	256/17321	2.88279e-09	2.84834e-07	2.27959e-07	SPTA1/IL1B/CYLD/ITGAL/SIRPA/CORO1A/TNFSF11/ITGA4/FGL2/IGF1/RASAL3/GPAM/CD86/TBX21/ITGB2/RIPOR2/THY1/IL7R/ALOX5/AIF1/NOD2/LOC100300510/SELPLG/DPP4/NT5E	25
GO:0035556	intracellular signal transduction	BP	85/415	1891/17321	6.3002e-09	5.93538e-07	4.75022e-07	DDIT4/AKAP7/ITK/IL18R1/IL1B/FLT4/PDPN/PRKAG2/CD4/DOK2/RAB15/RELN/ROR2/PEA15/PTK2B/NFKB2/CYLD/SH3RF2/LCP1/MAP3K14/PDGFRA/LIF/IFI6/SLA/FN1/TNFSF11/LCP2/SMPD3/XCL2/DOT1L/IKBKE/CYP1B1/NTRK2/RAC2/IGF1/RASAL3/MSTN/CSRP3/CD22/HSPB1/TRAF5/FBLN1/COL1A2/TRAF3/GPR37/WWC1/ASB5/CYTH4/CASS4/DOCK2/GRAP2/REL/CXCR6/DNAJA1/RRS1/ARHGAP30/RIPOR2/PLCB2/ACKR4/RAP1GAP2/MYOC/DAPK3/AIF1/TSSK3/PRKCB/NOD2/PRR5L/GPR174/HBEG…	85
GO:0051239	regulation of multicellular organismal process	BP	85/415	1891/17321	6.3002e-09	5.93538e-07	4.75022e-07	SPTA1/IL18R1/BMP2K/IL1B/PDPN/PI16/LY9/CD4/ITGB8/ELAPOR2/SPTBN4/TOX/PTK2B/MYOG/HSP90AA1/CYLD/PDGFRA/SIRPA/LIF/FN1/CORO1A/TNFSF11/ITGA4/EVI2B/SMPD3/FGL2/GPR171/NAV3/SEMA3B/MMRN1/IKBKE/CYP1B1/NTRK2/LOC107131749/IKZF3/IGF1/RASAL3/CSRP3/CD22/GPAM/HSPB1/NTN1/SEMA4A/COL1A1/CD86/IL1RAP/COL14A1/TRAF3/PBX1/WWC1/CTNNA1/TBX21/SLAMF6/FBN2/ZNF750/DNAJA4/VDR/CD2/KBTBD13/IRF8/RIPOR2/IL1RL1/CD84/THY1/IL7R/ALOX5/A…	85
GO:0071674	mononuclear cell migration	BP	17/415	125/17321	7.63606e-09	6.93072e-07	5.54681e-07	PTK2B/ITGAL/CORO1A/TNFSF11/SLC12A2/XCL2/MSTN/TBX21/RIPOR2/ALOX5/AIF1/S100A14/TRPM2/JAML/LOC529196/GCSAM/CCL26	17
GO:0032502	developmental process	BP	152/415	4196/17321	7.6989e-09	6.93072e-07	5.54681e-07	DDIT4/ITK/SPTA1/HCLS1/IL18R1/BMP2K/IL1B/THOC6/FLT4/PDPN/PI16/SCN9A/CHL1/ANGPTL4/TMEM132E/IRF6/LY9/CD4/FST/RELN/ITGB8/ELAPOR2/GPM6A/ATP6V0A4/CHRDL1/SPTBN4/TOX/ROR2/CDH22/ACTC1/GRIA1/DLK2/PTK2B/MYOG/ADGRV1/FLNC/CYLD/CD3G/KLHL40/EPHA3/MMP16/PDGFRA/LIF/CRTAC1/RSPO3/GPCPD1/FN1/ENPEP/CORO1A/CAMK1D/CYFIP2/NEXN/TNFSF11/PLEKHA4/SLC2A4/ITGA4/EVI2B/SMPD3/FGL2/GPR171/NAV3/SEMA3B/MYH9/CYP1B1/NTRK2/IKZF3/TLX1/…	152
GO:0048856	anatomical structure development	BP	143/415	3871/17321	7.91012e-09	6.96607e-07	5.5751e-07	DDIT4/ITK/SPTA1/HCLS1/IL18R1/BMP2K/IL1B/THOC6/FLT4/PDPN/PI16/SCN9A/CHL1/ANGPTL4/TMEM132E/IRF6/LY9/CD4/RELN/ITGB8/ELAPOR2/GPM6A/CHRDL1/SPTBN4/TOX/ROR2/CDH22/ACTC1/GRIA1/DLK2/PTK2B/MYOG/ADGRV1/FLNC/CYLD/CD3G/KLHL40/EPHA3/MMP16/PDGFRA/LIF/CRTAC1/RSPO3/GPCPD1/FN1/ENPEP/CORO1A/CAMK1D/CYFIP2/NEXN/TNFSF11/PLEKHA4/ITGA4/EVI2B/SMPD3/FGL2/GPR171/NAV3/SEMA3B/MYH9/CYP1B1/NTRK2/IKZF3/TLX1/IGF1/MSTN/CSRP3/HSPB…	143
GO:0048522	positive regulation of cellular process	BP	140/415	3801/17321	1.53628e-08	1.29714e-06	1.03813e-06	SPTA1/CADM1/ABCC8/HCLS1/IL18R1/IFNLR1/BMP2K/PPP1R15A/HSPB8/IL1B/FLT4/PDPN/IRF6/PRKAG2/CD4/DOK2/RELN/ELAPOR2/GPM6A/TOX/ROR2/LGI1/PEA15/PTK2B/NFKB2/MYOG/HSP90AA1/CYLD/CD180/SH3RF2/EPHA3/LCP1/PDGFRA/SIRPA/LIF/RSPO3/FN1/CORO1A/TNFSF11/CSF2RB/ZNF391/PLEKHA4/ITGA4/EVI2B/GAL/SMPD3/NAV3/XCL2/ERC2/SEMA3B/MMRN1/IKBKE/CYP1B1/NTRK2/CCDC80/IKZF3/RAC2/TLX1/IGF1/ATP8A1/HABP4/RASAL3/MSTN/CSRP3/GPAM/HSPB1/TRAF5/T…	140
GO:0051240	positive regulation of multicellular organismal process	BP	54/415	996/17321	1.53697e-08	1.29714e-06	1.03813e-06	SPTA1/IL18R1/IL1B/PDPN/LY9/CD4/ITGB8/SPTBN4/TOX/PTK2B/MYOG/HSP90AA1/CYLD/SIRPA/LIF/FN1/CORO1A/TNFSF11/EVI2B/IKBKE/CYP1B1/NTRK2/IGF1/RASAL3/GPAM/HSPB1/NTN1/SEMA4A/COL1A1/CD86/IL1RAP/TRAF3/TBX21/SLAMF6/FBN2/VDR/CD2/IRF8/IL1RL1/CD84/THY1/IL7R/ALOX5/AIF1/PRKCB/NOD2/PLS1/FCER1G/LOC100300510/MUSTN1/SOX6/EPHB2/GNAS/DPP4	54
GO:0022409	positive regulation of cell-cell adhesion	BP	20/415	187/17321	2.46218e-08	2.03557e-06	1.62911e-06	SPTA1/IL1B/PDPN/CYLD/SIRPA/CORO1A/TNFSF11/MMRN1/IGF1/RASAL3/GPAM/CD86/ITGB2/THY1/IL7R/ALOX5/AIF1/NOD2/LOC100300510/DPP4	20
GO:0002252	immune effector process	BP	32/415	442/17321	2.91749e-08	2.36375e-06	1.89176e-06	CADM1/IL18R1/IL1B/LY9/PTK2B/CD180/LCP1/ITGAL/IL9R/CORO1A/CSF2RB/NKG7/FGL2/CD22/SEMA4A/MASP1/APBB1IP/FCER1A/TBX21/SLAMF6/DOCK2/CD2/IRF8/CD84/IL21R/IL7R/NOD2/PRAM1/FCER1G/VAV1/LOC515418/EPHB2	32
GO:1903039	positive regulation of leukocyte cell-cell adhesion	BP	18/415	158/17321	4.67297e-08	3.7118e-06	2.97064e-06	SPTA1/IL1B/CYLD/SIRPA/CORO1A/TNFSF11/IGF1/RASAL3/GPAM/CD86/ITGB2/THY1/IL7R/ALOX5/AIF1/NOD2/LOC100300510/DPP4	18
GO:0002694	regulation of leukocyte activation	BP	28/415	360/17321	4.92027e-08	3.83308e-06	3.0677e-06	SPTA1/IL1B/CD4/TOX/CYLD/SIRPA/FN1/CORO1A/TNFSF11/FGL2/IKZF3/IGF1/RASAL3/CD22/GPAM/CD86/TBX21/RIPOR2/IL1RL1/CD84/THY1/IL7R/AIF1/NOD2/PRAM1/LOC100300510/EPHB2/DPP4	28
GO:0032101	regulation of response to external stimulus	BP	41/415	677/17321	5.10609e-08	3.90279e-06	3.12349e-06	CADM1/IL22RA1/IFNLR1/IL1B/PTK2B/HSP90AA1/CYLD/CD180/PDGFRA/CAMK1D/TRAFD1/TNFSF11/NKG7/FGL2/XCL2/SEMA3B/MMRN1/IKBKE/IGF1/MSTN/HSPB1/SEMA4A/TRAF3/VDR/AOAH/RIPOR2/SLC15A3/IL1RL1/ALOX5/AIF1/NOD2/S100A14/SEMA3D/TLR8/LOC529196/VAV1/EPHB2/GGT1/DPP4/NT5E/CCL26	41
GO:0007229	integrin-mediated signaling pathway	BP	13/415	80/17321	5.22583e-08	3.92034e-06	3.13754e-06	FYB1/ITGB8/PTK2B/ITGAL/FN1/ITGA4/CTNNA1/ITGB2/ITGB4/ITGAD/THY1/PRAM1/VAV1	13
GO:0006952	defense response	BP	57/415	1129/17321	7.00709e-08	5.16104e-06	4.1305e-06	DDIT4/CADM1/IL22RA1/IFNLR1/IL1B/LOC783604/SCN9A/NFKB2/HSP90AA1/CYLD/GGT5/MAP3K14/IFI6/FN1/CORO1A/TRAFD1/TNFSF11/NKG7/FGL2/XCL2/IKBKE/IGF1/CSRP3/GPAM/MASP1/FCER1A/IL1RAP/TRAF3/GBP5/REL/CXCR6/CD2/LOC511531/IRF8/AOAH/SLC15A3/IL1RL1/IL7R/ALOX5/DAPK3/AIF1/IL2RA/NOD2/S100A14/FCER1G/LOC515676/UBD/MPEG1/TLR8/LOC529196/MRC1/VAV1/GGT1/DPP4/NT5E/CXCL9/CCL26	57
GO:1903037	regulation of leukocyte cell-cell adhesion	BP	21/415	226/17321	1.27385e-07	9.21494e-06	7.37492e-06	SPTA1/IL1B/CYLD/SIRPA/CORO1A/TNFSF11/FGL2/IGF1/RASAL3/GPAM/CD86/TBX21/ITGB2/RIPOR2/THY1/IL7R/ALOX5/AIF1/NOD2/LOC100300510/DPP4	21
GO:0044419	biological process involved in interspecies interaction between organisms	BP	54/415	1063/17321	1.32607e-07	9.42438e-06	7.54254e-06	DDIT4/CADM1/IL22RA1/IFNLR1/IL1B/THOC6/LOC783604/CD4/ITGB8/NFKB2/HSP90AA1/CYLD/CD180/MAP3K14/IFI6/FN1/CORO1A/TRAFD1/NKG7/FGL2/XCL2/IKBKE/CCDC80/GPAM/HSPB1/MASP1/CD86/HSPA8/TRAF3/TBX21/GBP5/HMCN1/REL/ANPEP/CD2/LOC511531/IRF8/SLC15A3/SCN7A/IL7R/DAPK3/AIF1/NOD2/S100A14/FCER1G/LOC515676/UBD/MPEG1/TLR8/MRC1/VAV1/DPP4/CXCL9/CCL26	54
GO:0042221	response to chemical	BP	123/415	3327/17321	1.52657e-07	1.06623e-05	8.53325e-06	DDIT4/ABCC8/TCF7/HCLS1/IL18R1/IL22RA1/IFNLR1/HSPB8/IL1B/LOC783604/SCN9A/CHL1/CD4/RELN/PARP8/ROR2/GRIA1/DLK2/SLC6A1/PTK2B/NFKB2/MYOG/ADGRV1/HSP90AA1/CYLD/CD180/EPHA3/PDGFRA/IL9R/CORO1A/CAMK1D/BIN2/CYFIP2/NEXN/TNFSF11/CSF2RB/BCAT2/SLC2A4/ITGA4/SLC12A2/SMPD3/XCL2/SEMA3B/IKBKE/CYP1B1/NTRK2/SRXN1/RAC2/IGF1/SLC30A3/ABCG4/MSTN/CSRP3/GPAM/HSPB1/TRAF5/NTN1/SEMA4A/COL1A1/CD86/IL1RAP/COL1A2/TRAF3/GPR37/BOC/…	123
GO:0050863	regulation of T cell activation	BP	21/415	229/17321	1.59364e-07	1.09421e-05	8.75718e-06	SPTA1/IL1B/CD4/TOX/CYLD/SIRPA/CORO1A/TNFSF11/FGL2/IGF1/RASAL3/GPAM/CD86/TBX21/RIPOR2/THY1/IL7R/AIF1/NOD2/LOC100300510/DPP4	21
GO:0002521	leukocyte differentiation	BP	29/415	411/17321	2.28333e-07	1.54163e-05	1.2338e-05	ITK/IL18R1/IL1B/LY9/CD4/ITGB8/TOX/PTK2B/CYLD/CD3G/LIF/TNFSF11/EVI2B/FGL2/MYH9/IKZF3/SEMA4A/PBX1/TBX21/SLAMF6/DOCK2/IRF8/IL1RL1/IL7R/TRPM2/FCER1G/VAV1/FAM174C/GNAS	29
GO:0051251	positive regulation of lymphocyte activation	BP	19/415	195/17321	2.43051e-07	1.6141e-05	1.2918e-05	SPTA1/IL1B/TOX/CYLD/SIRPA/CORO1A/TNFSF11/IGF1/RASAL3/GPAM/CD86/TBX21/THY1/IL7R/AIF1/NOD2/LOC100300510/EPHB2/DPP4	19
GO:0042026	protein refolding	BP	7/415	20/17321	2.55123e-07	1.66694e-05	1.33409e-05	CRYAB/HSPB1/HSPA8/DNAJA4/DNAJA1/HSPA1A/HSPA1L	7
GO:0009653	anatomical structure morphogenesis	BP	78/415	1826/17321	2.60061e-07	1.67223e-05	1.33832e-05	SPTA1/IL1B/FLT4/PDPN/CHL1/ANGPTL4/RELN/ITGB8/GPM6A/SPTBN4/ROR2/CDH22/ACTC1/DLK2/PTK2B/MYOG/FLNC/EPHA3/MMP16/PDGFRA/LIF/RSPO3/FN1/ENPEP/CORO1A/CYFIP2/NEXN/TNFSF11/PLEKHA4/ITGA4/SMPD3/SEMA3B/MYH9/CYP1B1/NTRK2/CSRP3/HSPB1/NTN1/SEMA4A/COL1A1/COL1A2/PBX1/BOC/MYF6/ANGPT1/NTNG1/DOCK2/MYLK3/FBN2/PITX3/VDR/ANPEP/RIPOR2/ITGB4/THY1/NCKAP1L/IL7R/ALOX5/DAPK3/CNTN1/PRKCB/HECW1/KIF5A/LMOD3/LMOD1/HBEGF/PLS1/TUBB…	78
GO:0032989	cellular component morphogenesis	BP	34/415	537/17321	2.69138e-07	1.70356e-05	1.3634e-05	PDPN/CHL1/RELN/GPM6A/SPTBN4/ROR2/ACTC1/DLK2/FLNC/EPHA3/PDGFRA/FN1/CYFIP2/NEXN/SEMA3B/CSRP3/NTN1/SEMA4A/BOC/NTNG1/MYLK3/ITGB4/THY1/NCKAP1L/CNTN1/HECW1/KIF5A/LMOD3/LMOD1/TUBB3/SEMA3D/LAMA3/NFASC/EPHB2	34
GO:0048666	neuron development	BP	42/415	756/17321	3.68233e-07	2.15284e-05	1.72297e-05	CHL1/TMEM132E/RELN/GPM6A/SPTBN4/TOX/ROR2/DLK2/PTK2B/EPHA3/LIF/CRTAC1/FN1/CAMK1D/CYFIP2/NEXN/SEMA3B/NTRK2/NTN1/SEMA4A/GPR37/PBX1/BOC/NTNG1/PITX3/RIPOR2/TENM1/THY1/NCKAP1L/MYOC/CNTN1/HECW1/KIF5A/PLS1/TUBB3/SEMA3D/LAMA3/PHGDH/HCN1/NFASC/EPHB2/RAP1A	42
GO:0050870	positive regulation of T cell activation	BP	16/415	144/17321	3.69663e-07	2.15284e-05	1.72297e-05	SPTA1/IL1B/CYLD/SIRPA/CORO1A/TNFSF11/IGF1/RASAL3/GPAM/CD86/THY1/IL7R/AIF1/NOD2/LOC100300510/DPP4	16
GO:0050920	regulation of chemotaxis	BP	16/415	144/17321	3.69663e-07	2.15284e-05	1.72297e-05	PTK2B/PDGFRA/CAMK1D/XCL2/SEMA3B/MSTN/HSPB1/SEMA4A/RIPOR2/AIF1/NOD2/S100A14/SEMA3D/LOC529196/DPP4/CCL26	16
GO:0097529	myeloid leukocyte migration	BP	16/415	144/17321	3.69663e-07	2.15284e-05	1.72297e-05	PTK2B/CAMK1D/TNFSF11/XCL2/MSTN/RIPOR2/AIF1/NOD2/S100A14/JAML/FCER1G/LOC529196/VAV1/DPP4/CXCL9/CCL26	16
GO:0007411	axon guidance	BP	18/415	181/17321	3.72004e-07	2.15284e-05	1.72297e-05	CHL1/RELN/ROR2/DLK2/EPHA3/CYFIP2/NEXN/SEMA3B/NTN1/SEMA4A/BOC/CNTN1/KIF5A/TUBB3/SEMA3D/LAMA3/NFASC/EPHB2	18
GO:0097485	neuron projection guidance	BP	18/415	181/17321	3.72004e-07	2.15284e-05	1.72297e-05	CHL1/RELN/ROR2/DLK2/EPHA3/CYFIP2/NEXN/SEMA3B/NTN1/SEMA4A/BOC/CNTN1/KIF5A/TUBB3/SEMA3D/LAMA3/NFASC/EPHB2	18
GO:0002696	positive regulation of leukocyte activation	BP	20/415	221/17321	3.89681e-07	2.22338e-05	1.77942e-05	SPTA1/IL1B/TOX/CYLD/SIRPA/CORO1A/TNFSF11/IGF1/RASAL3/GPAM/CD86/TBX21/IL1RL1/THY1/IL7R/AIF1/NOD2/LOC100300510/EPHB2/DPP4	20
GO:0002366	leukocyte activation involved in immune response	BP	19/415	204/17321	4.90026e-07	2.75708e-05	2.20655e-05	IL18R1/LY9/PTK2B/CD180/LCP1/ITGAL/CORO1A/NKG7/FGL2/SEMA4A/APBB1IP/FCER1A/TBX21/SLAMF6/DOCK2/IRF8/CD84/PRAM1/FCER1G	19
GO:0048731	system development	BP	98/415	2528/17321	5.49829e-07	3.05117e-05	2.44192e-05	DDIT4/IL1B/THOC6/FLT4/PDPN/PI16/CHL1/ANGPTL4/TMEM132E/RELN/ITGB8/ELAPOR2/GPM6A/CHRDL1/SPTBN4/TOX/ROR2/ACTC1/GRIA1/DLK2/PTK2B/EPHA3/MMP16/PDGFRA/LIF/CRTAC1/RSPO3/FN1/ENPEP/CAMK1D/CYFIP2/NEXN/TNFSF11/SMPD3/NAV3/SEMA3B/MYH9/CYP1B1/NTRK2/IGF1/CSRP3/HSPB1/NTN1/SEMA4A/COL1A1/IL1RAP/COL14A1/COL1A2/ODAD4/GPR37/PBX1/BOC/ANGPT1/CTNNA1/TBX21/NTNG1/MYLK3/FBN2/PITX3/VDR/ANPEP/MCOLN3/LSR/RIPOR2/ITGB4/SCN1A/TEN…	98
GO:0002263	cell activation involved in immune response	BP	19/415	206/17321	5.69431e-07	3.11725e-05	2.4948e-05	IL18R1/LY9/PTK2B/CD180/LCP1/ITGAL/CORO1A/NKG7/FGL2/SEMA4A/APBB1IP/FCER1A/TBX21/SLAMF6/DOCK2/IRF8/CD84/PRAM1/FCER1G	19
GO:0051249	regulation of lymphocyte activation	BP	24/415	313/17321	5.86804e-07	3.16952e-05	2.53664e-05	SPTA1/IL1B/CD4/TOX/CYLD/SIRPA/CORO1A/TNFSF11/FGL2/IKZF3/IGF1/RASAL3/CD22/GPAM/CD86/TBX21/RIPOR2/THY1/IL7R/AIF1/NOD2/LOC100300510/EPHB2/DPP4	24
GO:0071621	granulocyte chemotaxis	BP	12/415	83/17321	6.36617e-07	3.39334e-05	2.71576e-05	CAMK1D/XCL2/MSTN/RIPOR2/NOD2/S100A14/JAML/FCER1G/VAV1/DPP4/CXCL9/CCL26	12
GO:0030029	actin filament-based process	BP	35/415	585/17321	6.78233e-07	3.56821e-05	2.85572e-05	SPTA1/IQGAP2/HCLS1/PDPN/MYO5C/SPTBN4/ACTC1/PTK2B/FLNC/EPHA3/LCP1/PDGFRA/MYO1F/CORO1A/CYFIP2/MYH9/RAC2/CSRP3/DOCK2/MYLK3/HMCN1/KBTBD13/SCN1A/NCKAP1L/MYOC/DAPK3/AIF1/LMOD3/LMOD1/TRPM2/PLS1/SYNE2/CRACD/FGF7/CCL26	35
GO:0007275	multicellular organism development	BP	110/415	2959/17321	7.15815e-07	3.71765e-05	2.97532e-05	DDIT4/BMP2K/IL1B/THOC6/FLT4/PDPN/PI16/SCN9A/CHL1/ANGPTL4/TMEM132E/IRF6/CD4/RELN/ITGB8/ELAPOR2/GPM6A/CHRDL1/SPTBN4/TOX/ROR2/ACTC1/GRIA1/DLK2/PTK2B/CYLD/EPHA3/MMP16/PDGFRA/LIF/CRTAC1/RSPO3/FN1/ENPEP/CAMK1D/CYFIP2/NEXN/TNFSF11/ITGA4/EVI2B/SMPD3/FGL2/GPR171/NAV3/SEMA3B/MYH9/CYP1B1/NTRK2/IKZF3/IGF1/CSRP3/HSPB1/NTN1/SEMA4A/COL1A1/IL1RAP/COL14A1/COL1A2/ODAD4/GPR37/PBX1/BOC/MYF6/ANGPT1/CTNNA1/TBX21/NTNG1…	110
GO:0032535	regulation of cellular component size	BP	21/415	252/17321	7.84178e-07	3.99415e-05	3.19661e-05	SPTA1/HCLS1/PPP1R15A/SPTBN4/PTK2B/FN1/CORO1A/CYFIP2/SLC12A2/SEMA3B/NTN1/SEMA4A/IL7R/RAP1GAP2/LMOD3/LMOD1/PLS1/SEMA3D/VAV1/CRACD/CCL26	21
GO:0050867	positive regulation of cell activation	BP	20/415	231/17321	7.88774e-07	3.99415e-05	3.19661e-05	SPTA1/IL1B/TOX/CYLD/SIRPA/CORO1A/TNFSF11/IGF1/RASAL3/GPAM/CD86/TBX21/IL1RL1/THY1/IL7R/AIF1/NOD2/LOC100300510/EPHB2/DPP4	20
GO:0051707	response to other organism	BP	48/415	954/17321	9.3186e-07	4.66045e-05	3.72986e-05	DDIT4/CADM1/IL22RA1/IFNLR1/IL1B/LOC783604/ITGB8/NFKB2/HSP90AA1/CYLD/CD180/MAP3K14/IFI6/CORO1A/TRAFD1/NKG7/FGL2/XCL2/IKBKE/CCDC80/GPAM/HSPB1/MASP1/CD86/TRAF3/TBX21/GBP5/HMCN1/REL/CD2/LOC511531/IRF8/SLC15A3/SCN7A/IL7R/DAPK3/AIF1/NOD2/S100A14/FCER1G/LOC515676/UBD/MPEG1/TLR8/MRC1/VAV1/CXCL9/CCL26	48
GO:0043207	response to external biotic stimulus	BP	48/415	957/17321	1.01854e-06	5.03185e-05	4.0271e-05	DDIT4/CADM1/IL22RA1/IFNLR1/IL1B/LOC783604/ITGB8/NFKB2/HSP90AA1/CYLD/CD180/MAP3K14/IFI6/CORO1A/TRAFD1/NKG7/FGL2/XCL2/IKBKE/CCDC80/GPAM/HSPB1/MASP1/CD86/TRAF3/TBX21/GBP5/HMCN1/REL/CD2/LOC511531/IRF8/SLC15A3/SCN7A/IL7R/DAPK3/AIF1/NOD2/S100A14/FCER1G/LOC515676/UBD/MPEG1/TLR8/MRC1/VAV1/CXCL9/CCL26	48
GO:0022407	regulation of cell-cell adhesion	BP	23/415	301/17321	1.07241e-06	5.23411e-05	4.18898e-05	SPTA1/IL1B/PDPN/CYLD/SIRPA/CORO1A/TNFSF11/FGL2/MMRN1/IGF1/RASAL3/GPAM/CD86/TBX21/ITGB2/RIPOR2/THY1/IL7R/ALOX5/AIF1/NOD2/LOC100300510/DPP4	23
GO:0007169	transmembrane receptor protein tyrosine kinase signaling pathway	BP	29/415	444/17321	1.12016e-06	5.40209e-05	4.32341e-05	DDIT4/FLT4/DOK2/ROR2/PTK2B/EPHA3/PDGFRA/IFI6/RNF115/LCP2/SMPD3/NTRK2/IGF1/MSTN/CSRP3/HSPB1/ANGPT1/CASS4/COL4A5/HMCN1/MYOC/GFRA2/PRKCB/HBEGF/PDGFD/EPHB2/FAM174C/FGF7/IGFBP5	29
GO:0045058	T cell selection	BP	8/415	35/17321	1.35473e-06	6.45649e-05	5.16728e-05	LY9/CD4/TOX/CYLD/CD3G/TBX21/SLAMF6/DOCK2	8
GO:0043368	positive T cell selection	BP	7/415	25/17321	1.42616e-06	6.71789e-05	5.37648e-05	LY9/TOX/CYLD/CD3G/TBX21/SLAMF6/DOCK2	7
GO:1903131	mononuclear cell differentiation	BP	23/415	307/17321	1.5057e-06	7.01101e-05	5.61107e-05	ITK/IL18R1/IL1B/LY9/CD4/ITGB8/TOX/PTK2B/CYLD/CD3G/FGL2/MYH9/IKZF3/SEMA4A/PBX1/TBX21/SLAMF6/DOCK2/IRF8/IL7R/TRPM2/FCER1G/VAV1	23
GO:0120036	plasma membrane bounded cell projection organization	BP	52/415	1091/17321	1.59909e-06	7.36127e-05	5.89139e-05	PDPN/CHL1/RELN/GPM6A/SPTBN4/TOX/ROR2/DLK2/PTK2B/CYLD/EPHA3/FGD3/CRTAC1/FN1/CORO1A/CAMK1D/CYFIP2/NEXN/SEMA3B/MYH9/NTRK2/RAC2/MSTN/NTN1/SEMA4A/CFAP157/ODAD4/GPR37/BOC/FGD2/NTNG1/CFAP54/RIPOR2/ITGB4/THY1/NCKAP1L/MYOC/AIF1/IFT81/CNTN1/HECW1/KIF5A/TRPM2/PLS1/TUBB3/SEMA3D/SYNE2/LAMA3/PHGDH/NFASC/EPHB2/RAP1A	52
GO:0030217	T cell differentiation	BP	17/415	181/17321	1.74516e-06	7.94343e-05	6.3573e-05	ITK/IL18R1/IL1B/LY9/CD4/TOX/CYLD/CD3G/FGL2/IKZF3/SEMA4A/TBX21/SLAMF6/DOCK2/IL7R/FCER1G/VAV1	17
GO:0030097	hemopoiesis	BP	35/415	613/17321	1.97546e-06	8.89178e-05	7.11629e-05	ITK/SPTA1/HCLS1/IL18R1/IL1B/LY9/CD4/ITGB8/TOX/PTK2B/CYLD/CD3G/PDGFRA/LIF/TNFSF11/EVI2B/SMPD3/FGL2/GPR171/MYH9/IKZF3/SEMA4A/PBX1/TBX21/SLAMF6/DOCK2/PLD4/IRF8/IL1RL1/IL7R/TRPM2/FCER1G/VAV1/FAM174C/GNAS	35
GO:0050776	regulation of immune response	BP	34/415	587/17321	2.02928e-06	8.94455e-05	7.15852e-05	ITK/CADM1/IL18R1/IL1B/FYB1/HSP90AA1/CYLD/TRAFD1/FGL2/IKBKE/LOC107131749/CD22/MASP1/FCER1A/TRAF3/TBX21/SLC15A3/IL1RL1/CD84/THY1/IL7R/PRKCB/NOD2/PRAM1/S100A14/PTPRC/UBASH3A/FCER1G/LOC100300510/TLR8/VAV1/LOC515418/LAT2/GCSAM	34
GO:0070372	regulation of ERK1 and ERK2 cascade	BP	17/415	183/17321	2.03135e-06	8.94455e-05	7.15852e-05	IL1B/CD4/ROR2/PTK2B/PDGFRA/LIF/FN1/TNFSF11/XCL2/NTRK2/IGF1/FBLN1/NOD2/PDGFD/EPHB2/RAP1A/CCL26	17
GO:0002285	lymphocyte activation involved in immune response	BP	15/415	145/17321	2.1316e-06	9.28507e-05	7.43105e-05	IL18R1/LY9/PTK2B/CD180/LCP1/ITGAL/CORO1A/NKG7/FGL2/SEMA4A/APBB1IP/TBX21/SLAMF6/IRF8/FCER1G	15
GO:0009607	response to biotic stimulus	BP	48/415	986/17321	2.34608e-06	0.000100811	8.06814e-05	DDIT4/CADM1/IL22RA1/IFNLR1/IL1B/LOC783604/ITGB8/NFKB2/HSP90AA1/CYLD/CD180/MAP3K14/IFI6/CORO1A/TRAFD1/NKG7/FGL2/XCL2/IKBKE/CCDC80/GPAM/HSPB1/MASP1/CD86/TRAF3/TBX21/GBP5/HMCN1/REL/CD2/LOC511531/IRF8/SLC15A3/SCN7A/IL7R/DAPK3/AIF1/NOD2/S100A14/FCER1G/LOC515676/UBD/MPEG1/TLR8/MRC1/VAV1/CXCL9/CCL26	48
GO:0031175	neuron projection development	BP	36/415	645/17321	2.36412e-06	0.000100811	8.06814e-05	CHL1/RELN/GPM6A/SPTBN4/TOX/ROR2/DLK2/PTK2B/EPHA3/CRTAC1/FN1/CAMK1D/CYFIP2/NEXN/SEMA3B/NTRK2/NTN1/SEMA4A/GPR37/BOC/NTNG1/RIPOR2/THY1/NCKAP1L/MYOC/CNTN1/HECW1/KIF5A/PLS1/TUBB3/SEMA3D/LAMA3/PHGDH/NFASC/EPHB2/RAP1A	36
GO:0030036	actin cytoskeleton organization	BP	32/415	539/17321	2.44132e-06	0.000103019	8.24482e-05	SPTA1/IQGAP2/HCLS1/MYO5C/SPTBN4/ACTC1/PTK2B/FLNC/EPHA3/LCP1/PDGFRA/MYO1F/CORO1A/CYFIP2/MYH9/RAC2/CSRP3/DOCK2/MYLK3/HMCN1/KBTBD13/NCKAP1L/MYOC/DAPK3/AIF1/LMOD3/LMOD1/TRPM2/PLS1/CRACD/FGF7/CCL26	32
GO:0000902	cell morphogenesis	BP	37/415	674/17321	2.50561e-06	0.000103947	8.31914e-05	SPTA1/PDPN/CHL1/RELN/GPM6A/SPTBN4/ROR2/CDH22/DLK2/PTK2B/EPHA3/LIF/FN1/CORO1A/CYFIP2/NEXN/SEMA3B/MYH9/NTN1/SEMA4A/BOC/NTNG1/VDR/RIPOR2/THY1/NCKAP1L/IL7R/DAPK3/CNTN1/HECW1/KIF5A/PLS1/TUBB3/SEMA3D/LAMA3/NFASC/EPHB2	37
GO:0051146	striated muscle cell differentiation	BP	17/415	186/17321	2.54041e-06	0.000103947	8.31914e-05	PI16/ACTC1/MYOG/FLNC/KLHL40/PDGFRA/MYH9/IGF1/CSRP3/COL14A1/MYF6/DOCK2/MYLK3/RIPOR2/LMOD3/LMOD1/SOX6	17
GO:0006950	response to stress	BP	98/415	2615/17321	2.55682e-06	0.000103947	8.31914e-05	DDIT4/CRYAB/CADM1/IL22RA1/IFNLR1/PPP1R15A/HSPB8/IL1B/PDPN/LOC783604/SCN9A/RELN/PARP8/PLIN2/PTK2B/NFKB2/HSP90AA1/CYLD/GGT5/SH3RF2/MAP3K14/PDGFRA/F13A1/LIF/IFI6/FN1/CORO1A/TRAFD1/TNFSF11/NKG7/SLC2A4/SMPD3/FGL2/XCL2/DOT1L/MMRN1/MYH9/IKBKE/CYP1B1/SRXN1/IGF1/CSRP3/GPAM/HSPB1/TNFRSF12A/FBLN1/MASP1/FCER1A/IL1RAP/TRAF3/GPR37/TFEC/GBP5/REL/CXCR6/DNAJA4/DNAJA1/TEX15/CD2/LOC511531/IRF8/SPATA18/AOAH/ITGB4/SL…	98
GO:0019221	cytokine-mediated signaling pathway	BP	25/415	364/17321	2.56597e-06	0.000103947	8.31914e-05	IL18R1/IL22RA1/IFNLR1/IL1B/CD4/PTK2B/CYLD/IL9R/TNFSF11/CSF2RB/XCL2/IKBKE/TRAF5/IL1RAP/TRAF3/CXCR6/IL1RL1/IL21R/ACKR4/IL7R/IL2RA/FCER1G/LOC529196/CXCL9/CCL26	25
GO:0043408	regulation of MAPK cascade	BP	27/415	413/17321	2.59761e-06	0.000104187	8.33835e-05	IL1B/FLT4/CD4/DOK2/ROR2/PTK2B/CYLD/SH3RF2/PDGFRA/LIF/SLA/FN1/TNFSF11/XCL2/NTRK2/IGF1/FBLN1/GPR37/WWC1/GRAP2/DNAJA1/MYOC/NOD2/PDGFD/EPHB2/RAP1A/CCL26	27
GO:0030030	cell projection organization	BP	52/415	1112/17321	2.78959e-06	0.000110791	8.86682e-05	PDPN/CHL1/RELN/GPM6A/SPTBN4/TOX/ROR2/DLK2/PTK2B/CYLD/EPHA3/FGD3/CRTAC1/FN1/CORO1A/CAMK1D/CYFIP2/NEXN/SEMA3B/MYH9/NTRK2/RAC2/MSTN/NTN1/SEMA4A/CFAP157/ODAD4/GPR37/BOC/FGD2/NTNG1/CFAP54/RIPOR2/ITGB4/THY1/NCKAP1L/MYOC/AIF1/IFT81/CNTN1/HECW1/KIF5A/TRPM2/PLS1/TUBB3/SEMA3D/SYNE2/LAMA3/PHGDH/NFASC/EPHB2/RAP1A	52
GO:0010647	positive regulation of cell communication	BP	52/415	1118/17321	3.25835e-06	0.000128151	0.000102562	ABCC8/IL18R1/BMP2K/IL1B/CD4/DOK2/RELN/ELAPOR2/ROR2/LGI1/PEA15/PTK2B/CYLD/CD180/SH3RF2/PDGFRA/LIF/RSPO3/FN1/TNFSF11/PLEKHA4/XCL2/IKBKE/CYP1B1/NTRK2/IGF1/TRAF5/TNFRSF12A/COL1A1/GPR37/WWC1/CTNNA1/CASS4/VDR/SLC15A3/IL7R/MYOC/DAPK3/CA7/PRKCB/NOD2/GPR174/ARC/HBEGF/MC1R/UBD/GPR35/PDGFD/EPHB2/GNAS/RAP1A/CCL26	52
GO:0007167	enzyme-linked receptor protein signaling pathway	BP	37/415	685/17321	3.64057e-06	0.000141807	0.000113492	DDIT4/FLT4/FST/DOK2/ITGB8/ELAPOR2/CHRDL1/ROR2/PTK2B/EPHA3/PDGFRA/LIF/IFI6/RNF115/LCP2/SMPD3/NTRK2/IGF1/MSTN/CSRP3/HSPB1/COL1A2/ANGPT1/CASS4/COL4A5/HMCN1/FBN2/MYOC/GFRA2/PRKCB/HBEGF/HPGD/PDGFD/EPHB2/FAM174C/FGF7/IGFBP5	37
GO:0023056	positive regulation of signaling	BP	52/415	1124/17321	3.7998e-06	0.0001466	0.000117327	ABCC8/IL18R1/BMP2K/IL1B/CD4/DOK2/RELN/ELAPOR2/ROR2/LGI1/PEA15/PTK2B/CYLD/CD180/SH3RF2/PDGFRA/LIF/RSPO3/FN1/TNFSF11/PLEKHA4/XCL2/IKBKE/CYP1B1/NTRK2/IGF1/TRAF5/TNFRSF12A/COL1A1/GPR37/WWC1/CTNNA1/CASS4/VDR/SLC15A3/IL7R/MYOC/DAPK3/CA7/PRKCB/NOD2/GPR174/ARC/HBEGF/MC1R/UBD/GPR35/PDGFD/EPHB2/GNAS/RAP1A/CCL26	52
GO:0051128	regulation of cellular component organization	BP	64/415	1500/17321	3.9225e-06	0.000149906	0.000119973	SPTA1/HCLS1/BMP2K/PPP1R15A/IL1B/PDPN/PI16/MKI67/GPM6A/SPTBN4/TOX/ROR2/PTK2B/MYOG/HSP90AA1/CYLD/EPHA3/LCP1/LIF/FN1/CORO1A/CAMK1D/CYFIP2/NEXN/SMPD3/NAV3/ERC2/SEMA3B/MYH9/IKBKE/NTRK2/RAC2/IGF1/ATP8A1/MSTN/CD22/NTN1/SEMA4A/HSPA8/IL1RAP/COL14A1/NTNG1/DNAJA4/RIPOR2/THY1/MYOC/DAPK3/CNTN1/NOD2/HECW1/LMOD3/LMOD1/TRPM2/PLS1/SEMA3D/HSPA1A/SYNE2/HASPIN/TET1/CRACD/EPHB2/DPP4/RAP1A/CCL26	64
GO:0097530	granulocyte migration	BP	12/415	99/17321	4.30302e-06	0.000162912	0.000130382	CAMK1D/XCL2/MSTN/RIPOR2/NOD2/S100A14/JAML/FCER1G/VAV1/DPP4/CXCL9/CCL26	12
GO:0070371	ERK1 and ERK2 cascade	BP	17/415	195/17321	4.83005e-06	0.000181171	0.000144996	IL1B/CD4/ROR2/PTK2B/PDGFRA/LIF/FN1/TNFSF11/XCL2/NTRK2/IGF1/FBLN1/NOD2/PDGFD/EPHB2/RAP1A/CCL26	17
GO:0000165	MAPK cascade	BP	29/415	479/17321	5.01907e-06	0.000186535	0.000149288	IL1B/FLT4/CD4/DOK2/ROR2/PEA15/PTK2B/CYLD/SH3RF2/MAP3K14/PDGFRA/LIF/SLA/FN1/TNFSF11/XCL2/NTRK2/IGF1/FBLN1/GPR37/WWC1/GRAP2/DNAJA1/MYOC/NOD2/PDGFD/EPHB2/RAP1A/CCL26	29
GO:0030198	extracellular matrix organization	BP	19/415	239/17321	5.2506e-06	0.000191623	0.00015336	PDPN/ADAMTSL1/MFAP4/MMP16/LCP1/PDGFRA/SMPD3/ADAMTS8/CYP1B1/CCDC80/PAPLN/FBLN1/COL1A1/COL14A1/COL1A2/COL4A5/HMCN1/VIT/DPP4	19
GO:0045229	external encapsulating structure organization	BP	19/415	239/17321	5.2506e-06	0.000191623	0.00015336	PDPN/ADAMTSL1/MFAP4/MMP16/LCP1/PDGFRA/SMPD3/ADAMTS8/CYP1B1/CCDC80/PAPLN/FBLN1/COL1A1/COL14A1/COL1A2/COL4A5/HMCN1/VIT/DPP4	19
GO:0002685	regulation of leukocyte migration	BP	14/415	138/17321	5.8497e-06	0.000211582	0.000169333	PTK2B/CORO1A/CAMK1D/SMPD3/XCL2/MSTN/RIPOR2/THY1/AIF1/NOD2/S100A14/LOC529196/DPP4/GCSAM	14
GO:0043062	extracellular structure organization	BP	19/415	241/17321	5.92475e-06	0.0002124	0.000169988	PDPN/ADAMTSL1/MFAP4/MMP16/LCP1/PDGFRA/SMPD3/ADAMTS8/CYP1B1/CCDC80/PAPLN/FBLN1/COL1A1/COL14A1/COL1A2/COL4A5/HMCN1/VIT/DPP4	19
GO:0120035	regulation of plasma membrane bounded cell projection organization	BP	26/415	407/17321	6.0459e-06	0.000214842	0.000171943	PDPN/GPM6A/TOX/ROR2/PTK2B/CYLD/EPHA3/FN1/CAMK1D/SEMA3B/NTRK2/RAC2/MSTN/NTN1/SEMA4A/NTNG1/RIPOR2/THY1/CNTN1/HECW1/TRPM2/PLS1/SEMA3D/SYNE2/EPHB2/RAP1A	26
GO:0007409	axonogenesis	BP	22/415	310/17321	6.11657e-06	0.000215463	0.00017244	CHL1/RELN/SPTBN4/ROR2/DLK2/EPHA3/FN1/CYFIP2/NEXN/SEMA3B/NTN1/SEMA4A/BOC/NTNG1/THY1/CNTN1/KIF5A/TUBB3/SEMA3D/LAMA3/NFASC/EPHB2	22
GO:0065008	regulation of biological quality	BP	75/415	1885/17321	6.62539e-06	0.000231375	0.000185174	SPTA1/ABCC8/HCLS1/PPP1R15A/IL1B/PDPN/CHRDL1/SPTBN4/GRIA1/PTK2B/HSP90AA1/PDGFRA/F13A1/LIF/IFI6/KCNAB2/FN1/ENPEP/CORO1A/CYFIP2/TNFSF11/BCAT2/ITGA4/SLC12A2/SMPD3/ERC2/SEMA3B/MMRN1/IKBKE/CYP1B1/NTRK2/IGF1/ATP8A1/CSRP3/TRAF5/FBLN1/NTN1/SEMA4A/HSPA8/IL1RAP/COL1A2/SH3GL2/CXCR6/VDR/SCN1A/SCN7A/P2RX6/ACKR4/SYT7/IL7R/RAP1GAP2/ALOX5/MYOC/PRKCB/NOD2/LMOD3/LMOD1/ARC/PLS1/SEMA3D/FCER1G/LOC529196/DTD2/SCN2A/VAV…	75
GO:0098542	defense response to other organism	BP	40/415	790/17321	6.90505e-06	0.00023908	0.000191341	DDIT4/CADM1/IL22RA1/IFNLR1/IL1B/LOC783604/NFKB2/HSP90AA1/CYLD/MAP3K14/IFI6/CORO1A/TRAFD1/NKG7/FGL2/XCL2/IKBKE/GPAM/MASP1/TRAF3/GBP5/REL/CD2/LOC511531/IRF8/SLC15A3/IL7R/DAPK3/AIF1/NOD2/S100A14/FCER1G/LOC515676/UBD/MPEG1/TLR8/MRC1/VAV1/CXCL9/CCL26	40
GO:0048513	animal organ development	BP	76/415	1924/17321	7.36514e-06	0.000251988	0.000201672	DDIT4/BMP2K/IL1B/PDPN/PI16/TMEM132E/IRF6/RELN/ITGB8/GPM6A/CHRDL1/TOX/ACTC1/PTK2B/MYOG/ADGRV1/KLHL40/MMP16/PDGFRA/LIF/RSPO3/GPCPD1/FN1/ENPEP/TNFSF11/PLEKHA4/SMPD3/SEMA3B/CYP1B1/NTRK2/TLX1/IGF1/MSTN/CSRP3/NTN1/SEMA4A/COL1A1/COL14A1/COL1A2/ODAD4/PBX1/MYF6/NTNG1/MYLK3/FBN2/ZNF750/PITX3/VDR/MCOLN3/LSR/RIPOR2/ITGB4/THY1/IL7R/ALOX5/MYOC/CNTN1/SIM2/LMOD3/PLS1/SEMA3D/VIT/SYNE2/LAMA3/MUSTN1/SCN2A/NHS/PHGDH…	76
GO:0009888	tissue development	BP	58/415	1338/17321	7.40226e-06	0.000251988	0.000201672	BMP2K/IL1B/PDPN/PI16/TMEM132E/IRF6/ITGB8/ELAPOR2/TOX/ACTC1/PTK2B/MYOG/KLHL40/PDGFRA/LIF/RSPO3/GPCPD1/FN1/TNFSF11/PLEKHA4/ITGA4/SMPD3/SEMA3B/MYH9/CYP1B1/IGF1/MSTN/CSRP3/NTN1/SEMA4A/COL1A1/COL14A1/COL1A2/PBX1/MYF6/NTNG1/MYLK3/FBN2/ZNF750/PITX3/VDR/MCOLN3/LSR/RIPOR2/ITGB4/ALOX5/LMOD3/HBEGF/PLS1/TUBB3/SEMA3D/LAMA3/MUSTN1/PHGDH/SOX6/GNAS/RAP1A/FGF7	58
GO:0031344	regulation of cell projection organization	BP	26/415	413/17321	7.84583e-06	0.000264862	0.000211975	PDPN/GPM6A/TOX/ROR2/PTK2B/CYLD/EPHA3/FN1/CAMK1D/SEMA3B/NTRK2/RAC2/MSTN/NTN1/SEMA4A/NTNG1/RIPOR2/THY1/CNTN1/HECW1/TRPM2/PLS1/SEMA3D/SYNE2/EPHB2/RAP1A	26
GO:0050793	regulation of developmental process	BP	65/415	1566/17321	8.04519e-06	0.000268827	0.000215149	SPTA1/BMP2K/IL1B/PDPN/PI16/CD4/ITGB8/ELAPOR2/SPTBN4/TOX/PTK2B/MYOG/ADGRV1/CYLD/PDGFRA/LIF/FN1/CORO1A/CAMK1D/TNFSF11/PLEKHA4/EVI2B/SMPD3/FGL2/GPR171/SEMA3B/MYH9/CYP1B1/NTRK2/IKZF3/IGF1/MSTN/GPAM/HSPB1/NTN1/SEMA4A/COL1A1/IL1RAP/COL14A1/PBX1/WWC1/MYF6/CTNNA1/TBX21/NTNG1/FBN2/ZNF750/VDR/RIPOR2/THY1/IL7R/ALOX5/DAPK3/PRKCB/HECW1/LMOD3/PLS1/SEMA3D/LAMA3/MUSTN1/SOX6/EPHB2/GNAS/RAP1A/FGF7	65
GO:0009967	positive regulation of signal transduction	BP	47/415	1002/17321	8.09748e-06	0.000268827	0.000215149	IL18R1/BMP2K/IL1B/CD4/DOK2/RELN/ELAPOR2/ROR2/PEA15/PTK2B/CYLD/CD180/SH3RF2/PDGFRA/LIF/RSPO3/FN1/TNFSF11/PLEKHA4/XCL2/IKBKE/CYP1B1/NTRK2/IGF1/TRAF5/TNFRSF12A/COL1A1/GPR37/WWC1/CTNNA1/CASS4/VDR/SLC15A3/IL7R/MYOC/DAPK3/PRKCB/NOD2/GPR174/HBEGF/MC1R/UBD/GPR35/PDGFD/GNAS/RAP1A/CCL26	47
GO:0006909	phagocytosis	BP	14/415	142/17321	8.16237e-06	0.000268827	0.000215149	ITGAL/SIRPA/CORO1A/CAMK1D/BIN2/MYH9/DOCK2/PLD4/ITGB2/IRF8/AIF1/NOD2/FCER1G/VAV1	14
GO:1902531	regulation of intracellular signal transduction	BP	51/415	1128/17321	8.99928e-06	0.000294001	0.000235295	DDIT4/AKAP7/IL18R1/IL1B/FLT4/CD4/DOK2/RELN/ROR2/PTK2B/CYLD/SH3RF2/PDGFRA/LIF/SLA/FN1/TNFSF11/XCL2/IKBKE/NTRK2/IGF1/RASAL3/MSTN/CD22/HSPB1/TRAF5/FBLN1/TRAF3/GPR37/WWC1/CYTH4/CASS4/GRAP2/DNAJA1/RRS1/RIPOR2/RAP1GAP2/MYOC/TSSK3/PRKCB/NOD2/GPR174/HBEGF/MC1R/UBD/GPR35/PDGFD/EPHB2/GNAS/RAP1A/CCL26	51
GO:0048667	cell morphogenesis involved in neuron differentiation	BP	25/415	395/17321	1.07128e-05	0.000347182	0.000277857	CHL1/RELN/SPTBN4/ROR2/DLK2/EPHA3/FN1/CYFIP2/NEXN/SEMA3B/NTN1/SEMA4A/BOC/NTNG1/RIPOR2/THY1/CNTN1/HECW1/KIF5A/PLS1/TUBB3/SEMA3D/LAMA3/NFASC/EPHB2	25
GO:0007399	nervous system development	BP	64/415	1552/17321	1.17468e-05	0.000377668	0.000302256	DDIT4/IL1B/THOC6/CHL1/TMEM132E/RELN/ELAPOR2/GPM6A/CHRDL1/SPTBN4/TOX/ROR2/GRIA1/DLK2/PTK2B/EPHA3/LIF/CRTAC1/FN1/CAMK1D/CYFIP2/NEXN/NAV3/SEMA3B/NTRK2/NTN1/SEMA4A/IL1RAP/ODAD4/GPR37/PBX1/BOC/CTNNA1/NTNG1/PITX3/MCOLN3/LSR/RIPOR2/ITGB4/SCN1A/TENM1/THY1/NCKAP1L/MYOC/GFRA2/CNTN1/HECW1/KIF5A/SIM2/PLS1/TUBB3/SEMA3D/VIT/SYNE2/LAMA3/SCN2A/PHGDH/HCN1/SOX6/TAL2/NFASC/EPHB2/ZIC5/RAP1A	64
GO:0030098	lymphocyte differentiation	BP	20/415	276/17321	1.19061e-05	0.000379775	0.000303942	ITK/IL18R1/IL1B/LY9/CD4/TOX/PTK2B/CYLD/CD3G/FGL2/IKZF3/SEMA4A/PBX1/TBX21/SLAMF6/DOCK2/IRF8/IL7R/FCER1G/VAV1	20
GO:0050778	positive regulation of immune response	BP	28/415	476/17321	1.24812e-05	0.000394677	0.000315869	ITK/CADM1/IL18R1/IL1B/FYB1/HSP90AA1/CYLD/IKBKE/LOC107131749/CD22/MASP1/TRAF3/TBX21/SLC15A3/THY1/PRKCB/NOD2/PRAM1/S100A14/PTPRC/UBASH3A/FCER1G/LOC100300510/TLR8/VAV1/LOC515418/LAT2/GCSAM	28
GO:0061564	axon development	BP	23/415	349/17321	1.26727e-05	0.000394677	0.000315869	CHL1/RELN/SPTBN4/ROR2/DLK2/EPHA3/CRTAC1/FN1/CYFIP2/NEXN/SEMA3B/NTN1/SEMA4A/BOC/NTNG1/THY1/CNTN1/KIF5A/TUBB3/SEMA3D/LAMA3/NFASC/EPHB2	23
GO:0010646	regulation of cell communication	BP	86/415	2295/17321	1.27379e-05	0.000394677	0.000315869	DDIT4/AKAP7/ABCC8/IL18R1/BMP2K/IL1B/FLT4/CD4/FST/DOK2/RELN/ITGB8/ELAPOR2/RGS16/CHRDL1/ROR2/LGI1/PEA15/GRIA1/PTK2B/CYLD/CD180/SH3RF2/PDGFRA/LIF/IFI6/SLA/RSPO3/RNF115/FN1/TNFSF11/PLEKHA4/XCL2/ERC2/IKBKE/CYP1B1/NTRK2/IGF1/RASAL3/MSTN/CD22/HSPB1/TRAF5/TNFRSF12A/FBLN1/COL1A1/TRAF3/GPR37/WWC1/CTNNA1/CYTH4/NTNG1/CASS4/GRAP2/FBN2/DNAJA1/VDR/RRS1/RIPOR2/SLC15A3/THY1/IL7R/RAP1GAP2/ALOX5/MYOC/DAPK3/TSSK3/CA…	86
GO:1901701	cellular response to oxygen-containing compound	BP	38/415	753/17321	1.2763e-05	0.000394677	0.000315869	DDIT4/ABCC8/IL1B/PTK2B/MYOG/ADGRV1/CD180/EPHA3/PDGFRA/SLC2A4/ITGA4/SMPD3/CYP1B1/NTRK2/IGF1/MSTN/CSRP3/COL1A1/CD86/COL1A2/GPR37/CTNNA1/CARF/VDR/RORC/CA2/IRF8/SYT7/PRKCB/NOD2/TRPM2/PDGFD/MRC1/LOC616094/HCN1/GNAS/CXCL9/RAP1A	38
GO:0030182	neuron differentiation	BP	44/415	930/17321	1.30179e-05	0.000399511	0.000319737	DDIT4/CHL1/TMEM132E/RELN/GPM6A/SPTBN4/TOX/ROR2/DLK2/PTK2B/EPHA3/LIF/CRTAC1/FN1/CAMK1D/CYFIP2/NEXN/SEMA3B/NTRK2/NTN1/SEMA4A/GPR37/PBX1/BOC/NTNG1/PITX3/MCOLN3/RIPOR2/TENM1/THY1/NCKAP1L/MYOC/CNTN1/HECW1/KIF5A/PLS1/TUBB3/SEMA3D/LAMA3/PHGDH/HCN1/NFASC/EPHB2/RAP1A	44
GO:0023051	regulation of signaling	BP	86/415	2299/17321	1.36149e-05	0.000414691	0.000331887	DDIT4/AKAP7/ABCC8/IL18R1/BMP2K/IL1B/FLT4/CD4/FST/DOK2/RELN/ITGB8/ELAPOR2/RGS16/CHRDL1/ROR2/LGI1/PEA15/GRIA1/PTK2B/CYLD/CD180/SH3RF2/PDGFRA/LIF/IFI6/SLA/RSPO3/RNF115/FN1/TNFSF11/PLEKHA4/XCL2/ERC2/IKBKE/CYP1B1/NTRK2/IGF1/RASAL3/MSTN/CD22/HSPB1/TRAF5/TNFRSF12A/FBLN1/COL1A1/TRAF3/GPR37/WWC1/CTNNA1/CYTH4/NTNG1/CASS4/GRAP2/FBN2/DNAJA1/VDR/RRS1/RIPOR2/SLC15A3/THY1/IL7R/RAP1GAP2/ALOX5/MYOC/DAPK3/TSSK3/CA…	86
GO:0006954	inflammatory response	BP	28/415	479/17321	1.40032e-05	0.000423336	0.000338805	IL22RA1/IL1B/SCN9A/NFKB2/CYLD/GGT5/FN1/TNFSF11/NKG7/XCL2/IGF1/CSRP3/FCER1A/IL1RAP/REL/CXCR6/AOAH/IL1RL1/ALOX5/AIF1/IL2RA/NOD2/TLR8/LOC529196/GGT1/NT5E/CXCL9/CCL26	28
GO:0055001	muscle cell development	BP	13/415	130/17321	1.46942e-05	0.000440935	0.00035289	PI16/ACTC1/MYOG/FLNC/KLHL40/PDGFRA/IGF1/CSRP3/COL14A1/MYF6/MYLK3/LMOD3/LMOD1	13
GO:0002768	immune response-regulating cell surface receptor signaling pathway	BP	16/415	191/17321	1.51526e-05	0.000451348	0.000361223	ITK/FYB1/CYLD/LOC107131749/CD22/FCER1A/THY1/PRKCB/NOD2/PRAM1/S100A14/PTPRC/UBASH3A/FCER1G/LAT2/GCSAM	16
GO:0009966	regulation of signal transduction	BP	77/415	2006/17321	1.76449e-05	0.000521749	0.000417568	DDIT4/AKAP7/IL18R1/BMP2K/IL1B/FLT4/CD4/FST/DOK2/RELN/ELAPOR2/RGS16/CHRDL1/ROR2/PEA15/PTK2B/CYLD/CD180/SH3RF2/PDGFRA/LIF/IFI6/SLA/RSPO3/RNF115/FN1/TNFSF11/PLEKHA4/XCL2/IKBKE/CYP1B1/NTRK2/IGF1/RASAL3/MSTN/CD22/HSPB1/TRAF5/TNFRSF12A/FBLN1/COL1A1/TRAF3/GPR37/WWC1/CTNNA1/CYTH4/CASS4/GRAP2/FBN2/DNAJA1/VDR/RRS1/RIPOR2/SLC15A3/THY1/IL7R/RAP1GAP2/MYOC/DAPK3/TSSK3/PRKCB/NOD2/PRR5L/GPR174/HBEGF/UBASH3A/MC1R…	77
GO:0002688	regulation of leukocyte chemotaxis	BP	10/415	79/17321	1.84469e-05	0.000541511	0.000433383	PTK2B/CAMK1D/XCL2/MSTN/RIPOR2/AIF1/NOD2/S100A14/LOC529196/DPP4	10
GO:0043369	CD4-positive or CD8-positive, alpha-beta T cell lineage commitment	BP	5/415	15/17321	1.89819e-05	0.000553206	0.000442743	LY9/TOX/CYLD/TBX21/SLAMF6	5
GO:0044087	regulation of cellular component biogenesis	BP	34/415	656/17321	2.15875e-05	0.00062465	0.000499922	SPTA1/HCLS1/IL1B/GPM6A/SPTBN4/PTK2B/HSP90AA1/CYLD/EPHA3/LCP1/CORO1A/CYFIP2/NAV3/IKBKE/NTRK2/RAC2/MSTN/NTN1/SEMA4A/IL1RAP/DNAJA4/RIPOR2/THY1/MYOC/DAPK3/LMOD3/LMOD1/TRPM2/HSPA1A/SYNE2/CRACD/EPHB2/RAP1A/CCL26	34
GO:0120039	plasma membrane bounded cell projection morphogenesis	BP	26/415	438/17321	2.18654e-05	0.000628202	0.000502764	PDPN/CHL1/RELN/GPM6A/SPTBN4/ROR2/DLK2/EPHA3/FN1/CYFIP2/NEXN/SEMA3B/NTN1/SEMA4A/BOC/NTNG1/THY1/NCKAP1L/CNTN1/HECW1/KIF5A/TUBB3/SEMA3D/LAMA3/NFASC/EPHB2	26
GO:0034330	cell junction organization	BP	28/415	493/17321	2.35967e-05	0.00066907	0.000535471	IL1B/GPM6A/CHRDL1/SPTBN4/CDH22/GRIA1/PTK2B/EPHA3/FN1/ERC2/NTRK2/CBLN3/NTN1/SEMA4A/HSPA8/IL1RAP/CTNNA1/NTNG1/COL4A5/PPFIBP2/LSR/ITGB4/THY1/MYOC/DAPK3/SNCA/EPHB2/RAP1A	28
GO:0048858	cell projection morphogenesis	BP	26/415	440/17321	2.36385e-05	0.00066907	0.000535471	PDPN/CHL1/RELN/GPM6A/SPTBN4/ROR2/DLK2/EPHA3/FN1/CYFIP2/NEXN/SEMA3B/NTN1/SEMA4A/BOC/NTNG1/THY1/NCKAP1L/CNTN1/HECW1/KIF5A/TUBB3/SEMA3D/LAMA3/NFASC/EPHB2	26
GO:0045087	innate immune response	BP	31/415	575/17321	2.37833e-05	0.00066907	0.000535471	CADM1/LOC783604/NFKB2/HSP90AA1/CYLD/IFI6/CORO1A/TRAFD1/NKG7/XCL2/IKBKE/MASP1/TRAF3/GBP5/REL/CD2/LOC511531/IRF8/SLC15A3/DAPK3/AIF1/NOD2/S100A14/FCER1G/LOC515676/UBD/MPEG1/TLR8/MRC1/VAV1/CCL26	31
GO:0001932	regulation of protein phosphorylation	BP	26/415	441/17321	2.4573e-05	0.000686518	0.000549436	HCLS1/IL1B/PRKAG2/CD4/RELN/SPTBN4/PTK2B/HSP90AA1/LIF/FN1/SMPD3/NTRK2/IGF1/HSPB1/FBLN1/SH3GL2/DNAJA1/THY1/NOD2/PRR5L/HBEGF/PTPRC/PDGFD/EPHB2/RAP1A/FGF7	26
GO:0001817	regulation of cytokine production	BP	27/415	468/17321	2.51284e-05	0.000697227	0.000558006	IL18R1/IL1B/LY9/ITGB8/HSP90AA1/FN1/NAV3/IKBKE/CYP1B1/LOC107131749/IGF1/GPAM/HSPB1/IL1RAP/TRAF3/TBX21/SLAMF6/CD2/IRF8/IL1RL1/CD84/ALOX5/NOD2/UBASH3A/MC1R/FCER1G/EPHB2	27
GO:0002429	immune response-activating cell surface receptor signaling pathway	BP	15/415	178/17321	2.60015e-05	0.000716544	0.000573466	ITK/FYB1/CYLD/LOC107131749/CD22/THY1/PRKCB/NOD2/PRAM1/S100A14/PTPRC/UBASH3A/FCER1G/LAT2/GCSAM	15
GO:0090066	regulation of anatomical structure size	BP	22/415	342/17321	2.82975e-05	0.000774547	0.000619887	SPTA1/HCLS1/PPP1R15A/SPTBN4/PTK2B/FN1/CORO1A/CYFIP2/ITGA4/SLC12A2/SEMA3B/NTN1/SEMA4A/IL7R/RAP1GAP2/LMOD3/LMOD1/PLS1/SEMA3D/VAV1/CRACD/CCL26	22
GO:0050851	antigen receptor-mediated signaling pathway	BP	12/415	119/17321	2.87224e-05	0.000780903	0.000624974	ITK/FYB1/CYLD/LOC107131749/CD22/THY1/PRKCB/PRAM1/PTPRC/UBASH3A/LAT2/GCSAM	12
GO:0002250	adaptive immune response	BP	21/415	318/17321	2.92413e-05	0.00078971	0.000632022	ITK/IL18R1/IL1B/LY9/CD4/CD3G/IL9R/CSF2RB/SEMA4A/FCER1A/TBX21/SLAMF6/IL1RL1/IL21R/IL7R/PRKCB/NOD2/FCER1G/MPEG1/ERAP2/LOC515418	21
GO:0001816	cytokine production	BP	27/415	473/17321	3.024e-05	0.000811272	0.000649279	IL18R1/IL1B/LY9/ITGB8/HSP90AA1/FN1/NAV3/IKBKE/CYP1B1/LOC107131749/IGF1/GPAM/HSPB1/IL1RAP/TRAF3/TBX21/SLAMF6/CD2/IRF8/IL1RL1/CD84/ALOX5/NOD2/UBASH3A/MC1R/FCER1G/EPHB2	27
[truncated: 434 more rows]

## Sheet: Table S8
Table S8. GO annotation of differentially expressed genes identified in RF75 vs. RF50
[truncated: 925 more rows]

[truncated: 8 more sheets: Table S9, Table S10, Table S11, Table S12, Table S13, Table S14, Table S15, Table S16]
